# Supplementary material for: PD-1 instructs a tumor-suppressive metabolic program that restricts glycolysis and restrains AP-1 activity in T cell lymphoma
Source: Nat Cancer. 2023 Sep 18;4(10):1508–25. doi: 10.1038/s43018-023-00635-7 (PMC10597841; doi:10.1038/s43018-023-00635-7)
Supplement: Supplementary file 3 — Supplementary Tables 1–14. [file 43018_2023_635_MOESM3_ESM.xlsx]

## Sheet: Suppl. Table 1_Transitions
Table 1: Transitions used in metabolomic studies
		Q1	Q3	DP	EP	CE	CXP
	acetyl-1,2-[12C2]coenzyme A	403244	78.9	-40	-10	-100	-11
	acetyl-1,2-[12C2]coenzyme A	403244	728.1	-40	-10	-16	-13
	acetyl-1,2-[13C2]coenzyme A	404305	78.9	-45	-10	-92	-7
	acetyl-1,2-[13C2]coenzyme A	404305	134	-45	-10	-30	-13

## Sheet: Suppl. Table 2_clinical data
Table 2: Clinical and demographic information of human subjects with CTCL.
Ethnicity, sex, age, and diagnosis of human patients studied. M, male; F, female; MF, Mycosis Fungoides; SS, Sezary Syndrome
Patient ID	Ethnicity	Sex	Age at diagnosis	Diagnosis
NU114	Caucasian	M	56	Leukemic MF
NU115	Caucasian	F	57	SS
NU134	Hispanic	F	46	SS
NU142	Caucasian	F	79	Leukemic MF
NU153	Caucasian	F	55	SS
NU16	Caucasian	M	57	Leukemic MF
NU161	Caucasian	M	59	Leukemic MF
NU201	Hispanic	M	66	Leukemic MF
NU208	Caucasian	M	64	SS
NU215	Caucasian	F	79	SS
NU228	African	F	65	SS
NU229	Caucasian	M	38	SS
NU253	Caucasian	F	75	SS
NU296	Caucasian	F	55	SS
NU30	Caucasian	F	63	SS
NU334	Caucasian	F	69	SS
NU51	Caucasian	M	72	SS
NU54	Caucasian	M	83	SS
NU55	Caucasian	F	72	SS
NU56	Caucasian	F	67	SS
NU62	Caucasian	F	77	Leukemic MF
NU64	Caucasian	M	64	SS
NU78	Caucasian	F	57	SS
NU8	Caucasian	M	71	SS
NU80	Caucasian	F	89	SS

## Sheet: Suppl. Table 3_DEG_murine
Table 3: DESEQ2 Differential Gene Expression Analysis in murine ITK-SYK expressing T cells with and without Pdcd1 deletion.
Genes with postive log2FoldChange were upregulated in PD-1 deficient ITK-SYK expressing cells. pvalue=two-sided Wald-test; padj=pvalue adjusted for multiple comparison.
Gene	baseMean	log2FoldChange	lfcSE	stat	pvalue	padj
0610005C13Rik	0.246466	1.04225	3.68037	0.283193	0.777029	NA
0610009B22Rik	21.8228	-0.461179	0.36948	-1.24819	0.211963	NA
0610009E02Rik	1.05108	-0.202774	1.64661	-0.123147	0.901991	NA
0610009L18Rik	5.96064	1.16738	0.642194	1.8178	0.0690948	NA
0610010F05Rik	4.09791	-0.983357	0.808687	-1.21599	0.223988	NA
0610010K14Rik	1.15025	-0.679119	1.42245	-0.477428	0.633058	NA
0610012G03Rik	74.5402	-0.317379	0.207504	-1.52951	0.126138	0.710612
0610030E20Rik	49.2894	-0.0833008	0.230972	-0.360654	0.718358	0.957637
0610031O16Rik	0.111398	0	5.77068	0	1	NA
0610038B21Rik	2.15981	1.65034	0.925061	1.78403	0.0744184	NA
0610039K10Rik	0.211116	0	3.79362	0	1	NA
0610040B10Rik	1.93323	0.869131	1.08906	0.798055	0.424839	NA
0610040F04Rik	0.225905	1.02131	4.3059	0.237189	0.81251	NA
0610040J01Rik	0.0579878	-0.400428	5.77068	-0.0693901	0.944679	NA
0610043K17Rik	0.320621	-0.400434	2.68093	-0.149364	0.881267	NA
1010001B22Rik	0.189173	1.04225	4.51813	0.230682	0.817562	NA
1010001N08Rik	0.0873253	0	5.77068	0	1	NA
1110002E22Rik	0.583231	-1.71535	1.7101	-1.00307	0.315826	NA
1110002J07Rik	0.139359	1.76759	5.76844	0.306425	0.759281	NA
1110002L01Rik	2.93769	0.0272713	0.795249	0.0342928	0.972644	NA
1110002O04Rik	0.0463686	0	5.77068	0	1	NA
1110003F10Rik	0.204214	0	5.4548	0	1	NA
1110004F10Rik	130.721	-0.0502634	0.155763	-0.322691	0.746929	0.959787
1110006O24Rik	2.30653	-0.300241	1.01514	-0.295762	0.767412	NA
1110008L16Rik	5.73246	-0.157636	0.671251	-0.234839	0.814334	NA
1110008P14Rik	76.4149	0.163125	0.210567	0.774696	0.438519	0.886398
1110012L19Rik	19.6131	0.17626	0.33423	0.527361	0.597943	NA
1110013H19Rik	0.552359	-0.400434	1.82513	-0.219401	0.826338	NA
1110017D15Rik	0.103828	0.320907	5.77068	0.0556099	0.955653	NA
1110018N20Rik	0.0471259	0	5.77068	0	1	NA
1110019D14Rik	3.40385	0.0334028	0.709192	0.0470998	0.962434	NA
1110020A21Rik	4.28539	0.709705	0.721726	0.983345	0.325438	NA
1110025M09Rik	0.281059	0	3.11933	0	1	NA
1110028F11Rik	0.669958	-0.821325	2.20336	-0.372761	0.709326	NA
1110028F18Rik	0.0405793	0	5.77068	0	1	NA
1110032A03Rik	6.1476	-1.13035	0.602587	-1.87583	0.0606788	NA
1110032F04Rik	10.0274	-0.195319	0.578667	-0.337534	0.735715	NA
1110035H17Rik	1.27365	0.970598	1.66279	0.583718	0.55941	NA
1110038B12Rik	26.8465	-0.59938	0.384904	-1.55722	0.119419	0.699142
1110038F14Rik	53.6637	0.124758	0.203764	0.61227	0.540359	0.916409
1110046J04Rik	0.383322	2.12291	3.36043	0.631738	0.527558	NA
1110051M20Rik	5.5805	0.246578	0.679623	0.362816	0.716743	NA
1110059E24Rik	27.309	-0.103608	0.329274	-0.314655	0.753024	0.959891
1110059G10Rik	20.8976	-0.0068171	0.343262	-0.0198597	0.984155	NA
1110065P20Rik	20.5703	0.358607	0.383666	0.934685	0.349951	NA
1190001M18Rik	0.0415995	-0.400428	5.77068	-0.0693901	0.944679	NA
1190005I06Rik	1.11564	0.935152	1.33955	0.698109	0.485109	NA
1190007I07Rik	26.0924	-0.977254	0.391515	-2.49609	0.0125572	0.399417
1300002E11Rik	31.1486	0.308683	0.25893	1.19215	0.233203	0.806405
1300014J16Rik	1.18598	3.55135	1.38123	2.57115	0.010136	NA
1300017J02Rik	0.503112	0	2.75684	0	1	NA
1500002C15Rik	1.53518	0.326722	1.30967	0.249469	0.802998	NA
1500002F19Rik	0.136693	1.04224	5.77068	0.18061	0.856674	NA
1500004A13Rik	6.1309	0.618071	0.630826	0.979781	0.327194	NA
1500009L16Rik	77.3528	0.461092	0.323568	1.42502	0.15415	0.753142
1500011B03Rik	55.5544	-0.00749848	0.209608	-0.0357739	0.971463	0.994732
1500015A07Rik	6.12381	-1.46627	0.694549	-2.11112	0.0347621	NA
1500015L24Rik	0.296642	1.80558	3.11097	0.58039	0.561651	NA
1500026H17Rik	0.741739	1.75435	1.7132	1.02402	0.305824	NA
1500035N22Rik	0.0986848	-0.400428	5.77068	-0.0693901	0.944679	NA
1520401A03Rik	0.297141	0.32091	3.52916	0.090931	0.927547	NA
1600002K03Rik	20.137	-0.563975	0.368243	-1.53153	0.125639	NA
1600010M07Rik	0.0367925	0	5.77068	0	1	NA
1600012H06Rik	19.3584	0.30629	0.325707	0.940386	0.347019	NA
1600014C10Rik	41.83	0.174915	0.28594	0.61172	0.540723	0.916409
1600020E01Rik	26.7786	0.407365	0.343112	1.18727	0.235122	0.806405
1600022D10Rik	0.111501	1.04224	5.77068	0.18061	0.856674	NA
1600023N17Rik	0.716236	-1.03901	1.88984	-0.549788	0.582465	NA
1600029O15Rik	2.60802	0.804564	0.990865	0.811981	0.416803	NA
1700001C19Rik	0.0436718	0	5.77068	0	1	NA
1700001D01Rik	0.0215932	0	5.77068	0	1	NA
1700001F09Rik	0.0471259	0	5.77068	0	1	NA
1700001G01Rik	0.0471259	0	5.77068	0	1	NA
1700001G11Rik	1.40459	-1.19928	1.27879	-0.937817	0.348339	NA
1700001G17Rik	0.17083	-0.400431	4.60211	-0.0870102	0.930663	NA
1700001J03Rik	0.0555139	1.04224	5.77068	0.18061	0.856674	NA
1700001K23Rik	0.226384	0.227324	5.76181	0.0394536	0.968529	NA
1700001L05Rik	0.376358	0.320911	2.37694	0.13501	0.892604	NA
1700001L19Rik	0.0445719	0	5.77068	0	1	NA
1700001O22Rik	1.60736	1.87948	1.6214	1.15917	0.246386	NA
1700001P01Rik	0.0155877	0	5.77068	0	1	NA
1700003G18Rik	0.221058	1.04225	4.3242	0.241027	0.809534	NA
1700003H04Rik	0.0155877	0	5.77068	0	1	NA
1700003I16Rik	0.0629455	0	5.77068	0	1	NA
1700003L19Rik	0.140312	0	5.77068	0	1	NA
1700003M07Rik	0.0431864	0	5.77068	0	1	NA
1700006A11Rik	0.0448471	0	5.77068	0	1	NA
1700006J14Rik	2.69728	-4.40648	1.94356	-2.26722	0.0233768	NA
1700007J10Rik	0.144224	1.76759	5.76844	0.306425	0.759281	NA
1700007K13Rik	0.0805505	0	5.77068	0	1	NA
1700007L15Rik	3.58947	-0.724416	0.775811	-0.933753	0.350431	NA
1700008H02Rik	0.0520242	1.04224	5.77068	0.18061	0.856674	NA
1700008J07Rik	3.40913	-0.667773	0.908182	-0.735285	0.462166	NA
1700008K24Rik	0.0344101	-0.400428	5.77068	-0.0693901	0.944679	NA
1700008O03Rik	0.260036	0.108788	5.75594	0.0189	0.984921	NA
1700009C05Rik	0.0371809	0	5.77068	0	1	NA
1700010H22Rik	0.0235778	0	5.77068	0	1	NA
1700010I02Rik	0.0581228	0	5.77068	0	1	NA
1700010I14Rik	5.80627	0.337819	0.701119	0.481829	0.629928	NA
1700010J16Rik	0.0132147	0	5.77068	0	1	NA
1700010L04Rik	0.0376696	0	5.77068	0	1	NA
1700011D18Rik	0.0654168	0	5.77068	0	1	NA
1700011L03Rik	0.146914	0	5.74541	0	1	NA
1700012B07Rik	1.45213	1.76242	1.58267	1.11358	0.265461	NA
1700012C14Rik	0.0276984	0	5.77068	0	1	NA
1700012D14Rik	4.4399	0.34405	0.791523	0.434668	0.663804	NA
1700012E03Rik	0.153132	1.04224	5.77068	0.18061	0.856674	NA
1700013H16Rik	0.0235778	0	5.77068	0	1	NA
1700013M08Rik	0.0249357	0	5.77068	0	1	NA
1700015C17Rik	0.0638547	-0.400428	5.77068	-0.0693901	0.944679	NA
1700015F17Rik	0.0259719	0	5.77068	0	1	NA
1700015O11Rik	0.0344101	-0.400428	5.77068	-0.0693901	0.944679	NA
1700016A09Rik	0.0470482	0	5.77068	0	1	NA
1700016B15Rik	0.0235241	0	5.77068	0	1	NA
1700016D06Rik	0.0376696	0	5.77068	0	1	NA
1700016F12Rik	1.10705	1.08165	2.85861	0.378384	0.705145	NA
1700016G22Rik	0.0235241	0	5.77068	0	1	NA
1700016K19Rik	0.933873	2.02368	1.49966	1.34942	0.177201	NA
1700016L21Rik	0.0471259	0	5.77068	0	1	NA
1700016P03Rik	0.177046	1.04225	4.5736	0.227884	0.819736	NA
1700017B05Rik	9.69632	0.282692	0.484142	0.583902	0.559286	NA
1700017G19Rik	0.0376696	0	5.77068	0	1	NA
1700017M07Rik	0.0463686	0	5.77068	0	1	NA
1700017N19Rik	0.0812285	1.04224	5.77068	0.18061	0.856674	NA
1700018A04Rik	0.0471259	0	5.77068	0	1	NA
1700018A23Rik	0.103163	0	5.77068	0	1	NA
1700018L02Rik	0.45837	-2.2268	2.34221	-0.950725	0.341744	NA
1700018M17Rik	0.164947	0	5.59781	0	1	NA
1700019C18Rik	0.0757218	0	5.77068	0	1	NA
1700019D03Rik	0.957917	0.70796	1.50841	0.469341	0.638826	NA
1700019J19Rik	1.04835	-0.23394	1.46499	-0.159687	0.873128	NA
1700019L13Rik	0.425249	-0.400434	2.81424	-0.142288	0.886852	NA
1700019M22Rik	0.0777387	1.04224	5.77068	0.18061	0.856674	NA
1700020D05Rik	0.194391	1.04224	5.42415	0.192149	0.847626	NA
1700020I14Rik	81.3518	-0.194262	0.157015	-1.23722	0.216005	0.797557
1700020L24Rik	3.37144	-0.330831	0.803645	-0.411663	0.680587	NA
1700020N01Rik	0.0213859	0	5.77068	0	1	NA
1700021A07Rik	3.63158	0.201327	0.707066	0.284736	0.775846	NA
1700021F05Rik	25.072	-0.601069	0.35631	-1.68693	0.0916175	0.664673
1700021F07Rik	0.0294446	0	5.77068	0	1	NA
1700021G15Rik	0.0520242	1.04224	5.77068	0.18061	0.856674	NA
1700022H01Rik	0.0276984	0	5.77068	0	1	NA
1700022I11Rik	0.529879	0.417341	2.51551	0.165907	0.86823	NA
1700022N22Rik	0.64985	-0.420608	1.74275	-0.241347	0.809286	NA
1700023B13Rik	0.0132147	0	5.77068	0	1	NA
1700023F06Rik	0.0431864	0	5.77068	0	1	NA
1700023G09Rik	0.0398867	0	5.77068	0	1	NA
1700023H06Rik	0.426526	1.79357	2.27237	0.789292	0.429941	NA
1700024B18Rik	0.0713375	0	5.77068	0	1	NA
1700024J04Rik	0.462128	-0.429064	2.33135	-0.184041	0.853982	NA
1700025B11Rik	0.0235241	0	5.77068	0	1	NA
1700025G04Rik	12.8515	0.954795	0.52783	1.80891	0.0704657	NA
1700025K04Rik	0.0471019	0	5.77068	0	1	NA
1700026D11Rik	0.93389	0.00118278	1.21606	0.00097263	0.999224	NA
1700026N04Rik	0.0873343	1.04224	5.77068	0.18061	0.856674	NA
1700027A07Rik	0.412729	1.04226	2.37627	0.43861	0.660944	NA
1700027A15Rik	0.0727693	-0.400428	5.77068	-0.0693901	0.944679	NA
1700027F09Rik	0.891491	0.345066	1.72249	0.20033	0.841223	NA
1700027H10Rik	0.0471259	0	5.77068	0	1	NA
1700027I24Rik	0.0458845	0	5.77068	0	1	NA
1700027J07Rik	0.070778	0	5.77068	0	1	NA
1700028B04Rik	0.0259719	0	5.77068	0	1	NA
1700028E10Rik	4.10295	0.520643	0.744286	0.699521	0.484227	NA
1700028I16Rik	0.0516865	0	5.77068	0	1	NA
1700028J19Rik	1.05371	-0.696816	1.26938	-0.548943	0.583044	NA
1700028K03Rik	0.310222	1.04225	3.06779	0.339742	0.734051	NA
1700028N14Rik	1.23127	-0.690148	1.41437	-0.487953	0.625583	NA
1700028P15Rik	0.0694085	0	5.77068	0	1	NA
1700029I15Rik	0.315723	0.320911	3.02975	0.10592	0.915646	NA
1700029J03Rik	0.539295	0.903693	2.25744	0.400318	0.688922	NA
1700029J07Rik	1.01243	1.31033	1.42085	0.922216	0.356416	NA
1700029M03Rik	0.0804988	0	5.77068	0	1	NA
1700029M20Rik	0.0782881	-0.400428	5.77068	-0.0693901	0.944679	NA
1700029N11Rik	0.022286	0	5.77068	0	1	NA
1700030C12Rik	0.104451	0	5.77068	0	1	NA
1700030C14Rik	0.0523162	-0.400428	5.77068	-0.0693901	0.944679	NA
1700030J22Rik	0.138732	0	5.77068	0	1	NA
1700030K09Rik	4.04669	0.720706	0.703393	1.02461	0.305545	NA
1700030M09Rik	0.0132147	0	5.77068	0	1	NA
1700030N03Rik	0.0471259	0	5.77068	0	1	NA
1700031A10Rik	0.144277	1.04224	5.77068	0.18061	0.856674	NA
1700031P21Rik	0.135862	0	5.77068	0	1	NA
1700034H15Rik	0.0371809	0	5.77068	0	1	NA
1700034I23Rik	0.0555139	1.04224	5.77068	0.18061	0.856674	NA
1700034J05Rik	0.0585319	1.04224	5.77068	0.18061	0.856674	NA
1700034K08Rik	0.121196	0	5.77068	0	1	NA
1700034P13Rik	0.118319	0	5.77068	0	1	NA
1700037C18Rik	6.70304	-0.198991	0.527013	-0.377582	0.705741	NA
1700037H04Rik	31.9326	0.165913	0.279711	0.593159	0.553075	0.919381
1700039M10Rik	0.108711	0	5.77068	0	1	NA
1700040D17Rik	0.178604	0	5.5516	0	1	NA
1700040L08Rik	0.175921	2.27531	5.74378	0.396135	0.692005	NA
1700041G16Rik	1.3768	0.341475	1.11797	0.305442	0.76003	NA
1700041I07Rik	0.0602636	0	5.77068	0	1	NA
1700042O10Rik	0.137891	-0.400428	5.77068	-0.0693901	0.944679	NA
1700047A11Rik	0.0413334	0	5.77068	0	1	NA
1700047G03Rik	0	NA	NA	NA	NA	NA
1700047K16Rik	0.0204531	0	5.77068	0	1	NA
1700048O20Rik	1.84301	0.676159	1.02263	0.661197	0.508486	NA
1700051K13Rik	0.113504	1.04224	5.77068	0.18061	0.856674	NA
1700051O22Rik	0.184174	-0.400429	5.44854	-0.0734929	0.941414	NA
1700052H01Rik	0.0204531	0	5.77068	0	1	NA
1700052K11Rik	7.1042	0.249506	0.553141	0.451071	0.651938	NA
1700054O19Rik	0.0415995	-0.400428	5.77068	-0.0693901	0.944679	NA
1700055D18Rik	0.662116	1.03116	1.81612	0.567785	0.570181	NA
1700056E22Rik	3.11604	1.15109	0.912448	1.26155	0.207113	NA
1700056N10Rik	0.563282	-1.15206	1.92378	-0.598856	0.549269	NA
1700057G04Rik	0.0276984	0	5.77068	0	1	NA
1700057H21Rik	0.189739	0.320907	5.77068	0.0556099	0.955653	NA
1700058P15Rik	1.95041	-1.26923	1.27409	-0.996184	0.319161	NA
1700060C20Rik	0.0529687	0	5.77068	0	1	NA
1700060J05Rik	0.0204531	0	5.77068	0	1	NA
1700061E17Rik	0.0646439	0	5.77068	0	1	NA
1700061E18Rik	0.0259719	0	5.77068	0	1	NA
1700061F12Rik	0.0215932	0	5.77068	0	1	NA
1700061G19Rik	0.204193	-0.400432	3.77312	-0.106128	0.915481	NA
1700062C10Rik	0.280265	-0.400432	4.19457	-0.0954644	0.923946	NA
1700063D05Rik	0.0555139	1.04224	5.77068	0.18061	0.856674	NA
1700063H04Rik	0.0541502	-0.400428	5.77068	-0.0693901	0.944679	NA
1700063J08Rik	0.77741	1.32613	1.5775	0.840657	0.40054	NA
1700064H15Rik	0.213856	1.04225	5.27251	0.197675	0.843299	NA
1700064M15Rik	0.0627136	0	5.77068	0	1	NA
1700065D16Rik	0.106006	0	5.77068	0	1	NA
1700066B17Rik	0.241053	0	4.30857	0	1	NA
1700066B19Rik	4.27501	-0.676324	0.766407	-0.882461	0.377528	NA
1700066J03Rik	0.0554745	0	5.77068	0	1	NA
1700066M21Rik	2.94446	-0.0626142	0.869693	-0.0719957	0.942605	NA
1700066O22Rik	0.0448471	0	5.77068	0	1	NA
1700067K01Rik	0.355312	1.04226	2.78374	0.374408	0.708101	NA
1700071M16Rik	0.0155877	0	5.77068	0	1	NA
1700073E17Rik	0.477819	-0.358879	2.10791	-0.170253	0.864811	NA
1700080N15Rik	0.141999	1.84927	5.76524	0.320763	0.74839	NA
1700081B01Rik	0.118828	0	5.77068	0	1	NA
1700081N11Rik	0.142914	0	5.77068	0	1	NA
1700083H02Rik	0.0235778	0	5.77068	0	1	NA
1700084C06Rik	0.291307	-0.400433	3.1208	-0.128311	0.897903	NA
1700084E18Rik	1.88368	-0.347553	0.988205	-0.351702	0.725062	NA
1700084J12Rik	0.230549	-0.34982	4.27893	-0.0817541	0.934842	NA
1700086D15Rik	0.0249357	0	5.77068	0	1	NA
1700086O06Rik	2.59165	-1.56175	0.953066	-1.63866	0.101285	NA
1700086P04Rik	0.199505	0	5.38736	0	1	NA
1700087I21Rik	0.163532	0	5.77068	0	1	NA
1700088E04Rik	0.0919273	0	5.77068	0	1	NA
1700092C02Rik	0.0415995	-0.400428	5.77068	-0.0693901	0.944679	NA
1700092C10Rik	0.0155877	0	5.77068	0	1	NA
1700092C17Rik	0.0376696	0	5.77068	0	1	NA
1700092M07Rik	0.363918	-0.400434	2.48281	-0.161283	0.871871	NA
1700093J21Rik	0.0473578	0	5.77068	0	1	NA
1700093K21Rik	0.0636395	0	5.77068	0	1	NA
1700094J05Rik	0.143948	1.04224	5.74788	0.181326	0.856111	NA
1700095A13Rik	0.0652389	1.04224	5.77068	0.18061	0.856674	NA
1700095J03Rik	0.0344101	-0.400428	5.77068	-0.0693901	0.944679	NA
1700095J07Rik	0.175663	0	5.53654	0	1	NA
1700095J12Rik	0.364307	1.04226	2.22234	0.46899	0.639076	NA
1700096K18Rik	5.45553	0.627825	0.657931	0.954242	0.339961	NA
1700097M23Rik	0.0415995	-0.400428	5.77068	-0.0693901	0.944679	NA
1700097N02Rik	41.4962	0.0277709	0.264525	0.104984	0.916389	0.987206
1700101I11Rik	0.0675018	-0.400428	5.77068	-0.0693901	0.944679	NA
1700102H20Rik	0.825325	-0.400435	1.78438	-0.224411	0.822437	NA
1700102P08Rik	0.468935	1.79269	2.23852	0.800839	0.423225	NA
1700105P06Rik	0.0916407	-0.400428	5.77068	-0.0693901	0.944679	NA
1700108F19Rik	0.0398867	0	5.77068	0	1	NA
1700109H08Rik	0.509081	1.03161	1.98903	0.518647	0.604007	NA
1700110K17Rik	0.133204	0	5.77068	0	1	NA
1700112D23Rik	0.0257146	0	5.77068	0	1	NA
1700112J05Rik	0.0155877	0	5.77068	0	1	NA
1700112J16Rik	0.197286	0	4.44949	0	1	NA
1700113A16Rik	6.8895	-0.0459095	0.597516	-0.0768338	0.938756	NA
1700113B19Rik	0.0981027	0	5.77068	0	1	NA
1700116H05Rik	0.33127	2.34923	2.99707	0.783843	0.433132	NA
1700119I11Rik	0.0249357	0	5.77068	0	1	NA
1700120B22Rik	0.0860312	0	5.77068	0	1	NA
1700120C14Rik	3.5528	1.4659	0.929694	1.57676	0.114852	NA
1700120G07Rik	0.0411261	0	5.77068	0	1	NA
1700120G11Rik	0.0471259	0	5.77068	0	1	NA
1700120O09Rik	0.0787804	-0.400428	5.77068	-0.0693901	0.944679	NA
1700121L03Rik	0.066866	0	5.77068	0	1	NA
1700122C19Rik	0.0653003	0	5.77068	0	1	NA
1700122D07Rik	0.0204531	0	5.77068	0	1	NA
1700122E12Rik	0.462062	1.07049	2.20631	0.485196	0.627538	NA
1700123J17Rik	0.735353	1.04226	1.78144	0.585066	0.558503	NA
1700123M08Rik	1.29339	0.2703	1.12782	0.239667	0.810588	NA
1700123O12Rik	0.0235778	0	5.77068	0	1	NA
1700123O20Rik	77.1962	-0.00300259	0.16506	-0.0181909	0.985487	0.998303
1700124L16Rik	0.356267	1.74923	2.72172	0.642691	0.520425	NA
1700125G22Rik	0.0565327	0	5.77068	0	1	NA
1700126G02Rik	0.157228	-0.400428	5.77068	-0.0693901	0.944679	NA
1810006J02Rik	0.449113	-1.1384	2.15355	-0.528616	0.597072	NA
1810007D17Rik	0.0714742	0	5.77068	0	1	NA
1810008I18Rik	0.0554165	0	5.77068	0	1	NA
1810009A15Rik	0.383112	1.02313	3.05305	0.335117	0.737537	NA
1810009J06Rik	0.149795	0	5.72786	0	1	NA
1810010D01Rik	0.143266	1.04224	5.77068	0.18061	0.856674	NA
1810010H24Rik	0.28287	-1.07551	3.10736	-0.346119	0.729254	NA
1810012K08Rik	0.0746021	-0.400428	5.77068	-0.0693901	0.944679	NA
1810012K16Rik	0.041839	0	5.77068	0	1	NA
1810013L24Rik	29.3764	0.0080268	0.260349	0.030831	0.975404	0.995852
1810014B01Rik	8.44328	-0.134898	0.530411	-0.254328	0.799243	NA
1810019N24Rik	0.398037	1.04225	3.16408	0.329402	0.741852	NA
1810020O05Rik	0.0673217	0	5.77068	0	1	NA
1810021B22Rik	0.824798	3.0985	1.62154	1.91084	0.0560246	NA
1810022K09Rik	148.805	-0.197283	0.153914	-1.28178	0.199921	0.782722
1810024B03Rik	4.06388	0.052438	0.783874	0.066896	0.946665	NA
1810026B05Rik	96.5037	-0.0214294	0.191893	-0.111674	0.911082	0.986899
1810028F09Rik	0.0458845	0	5.77068	0	1	NA
1810030O07Rik	40.945	0.440374	0.221106	1.99169	0.0464056	0.562821
1810032O08Rik	9.48834	-0.158483	0.527794	-0.300273	0.763969	NA
1810034E14Rik	8.2424	-0.163229	0.559264	-0.291864	0.770391	NA
1810037I17Rik	514.26	0.251693	0.118521	2.12361	0.0337026	0.542215
1810041H14Rik	8.14008	0.214436	0.679867	0.315409	0.752452	NA
1810043G02Rik	6.21309	-0.198777	0.56339	-0.352823	0.724221	NA
1810044D09Rik	2.12545	-0.701336	1.15046	-0.609615	0.542117	NA
1810044K17Rik	0.0955232	-1.27621	5.76062	-0.221541	0.824671	NA
1810046K07Rik	0.0515117	1.04224	5.77068	0.18061	0.856674	NA
1810049J17Rik	0.0728404	0	5.77068	0	1	NA
1810055G02Rik	5.90955	-0.676671	0.642106	-1.05383	0.291961	NA
1810058I24Rik	105.971	0.0335387	0.183046	0.183225	0.854621	0.975015
1810059C17Rik	0.0901777	0	5.77068	0	1	NA
1810059H22Rik	1.21	2.11697	1.28623	1.64587	0.0997904	NA
1810062G17Rik	0.449882	-1.00627	2.08831	-0.481861	0.629905	NA
1810062O18Rik	2.15934	-0.873284	1.12596	-0.775589	0.437992	NA
1810064F22Rik	0.297105	0.320911	2.78473	0.11524	0.908255	NA
1810073O08Rik	0.785773	-1.92236	1.78666	-1.07595	0.281948	NA
2010001A14Rik	3.23785	-0.644631	0.772693	-0.834266	0.404131	NA
2010001K21Rik	0.0132147	0	5.77068	0	1	NA
2010001M07Rik	0.0376696	0	5.77068	0	1	NA
2010007H06Rik	0.790733	1.8768	1.51708	1.23712	0.216044	NA
2010008C14Rik	9.72011	0.263484	0.419447	0.628169	0.529893	NA
2010013B24Rik	0.0249357	0	5.77068	0	1	NA
2010015M23Rik	2.35335	1.10653	1.13229	0.977254	0.328443	NA
2010016I18Rik	55.6949	0.484193	0.349725	1.3845	0.166207	0.766422
2010106G04Rik	0.0681497	0	5.77068	0	1	NA
2010109A12Rik	2.11093	-0.622905	1.18985	-0.523517	0.600614	NA
2010110E17Rik	0.0603406	0	5.77068	0	1	NA
2010110K18Rik	0.726703	-0.417477	1.69725	-0.245973	0.805703	NA
2010204K13Rik	5.58801	-0.477534	0.722021	-0.661385	0.508365	NA
2010300C02Rik	1.4464	2.09285	1.33342	1.56953	0.116524	NA
2010300F17Rik	0.412127	-1.46384	2.6412	-0.554234	0.579419	NA
2010308F09Rik	0.0530224	0	5.77068	0	1	NA
2010309G21Rik	0.107562	0	5.77068	0	1	NA
2010315B03Rik	7.23248	0.578383	0.521657	1.10874	0.267541	NA
2010320M18Rik	8.88042	0.194917	0.552034	0.353089	0.724022	NA
2200002D01Rik	1.76979	0.774366	1.28794	0.601241	0.547679	NA
2210008F06Rik	0.0257146	0	5.77068	0	1	NA
2210009P08Rik	0.0257146	0	5.77068	0	1	NA
2210010C04Rik	0.495326	1.04059	1.92018	0.541924	0.587871	NA
2210011C24Rik	6.83839	-0.0116028	0.612733	-0.0189362	0.984892	NA
2210016F16Rik	95.597	0.00252486	0.167023	0.0151168	0.987939	0.998303
2210016L21Rik	39.7515	0.0798744	0.23184	0.344525	0.730452	0.957637
2210020O09Rik	0.0681704	0	5.77068	0	1	NA
2210406H18Rik	0.0204531	0	5.77068	0	1	NA
2210406O10Rik	0.196405	1.04225	4.51682	0.230748	0.81751	NA
2210408F21Rik	3.62701	-0.957678	0.907869	-1.05486	0.291488	NA
2210408I21Rik	1.3946	-1.27607	1.13594	-1.12336	0.261284	NA
2210411M09Rik	0.135526	0	5.77068	0	1	NA
2210412B16Rik	0.0839184	0	5.77068	0	1	NA
2210417A02Rik	2.38933	0.352903	0.881471	0.400357	0.688893	NA
2300009A05Rik	35.1367	-0.0719742	0.23828	-0.302058	0.762608	0.96067
2310001H17Rik	109.08	0.267553	0.237548	1.12631	0.260034	0.817158
2310001K20Rik	0.11715	0	5.77068	0	1	NA
2310001K24Rik	0.0197402	0	5.77068	0	1	NA
2310002F09Rik	0.337027	-0.926681	2.39657	-0.386669	0.699001	NA
2310002L09Rik	0.0398867	0	5.77068	0	1	NA
2310003L06Rik	0.16796	0	5.77068	0	1	NA
2310008N11Rik	0.0458845	0	5.77068	0	1	NA
2310009A05Rik	58.5471	-0.00312871	0.199717	-0.0156657	0.987501	0.998303
2310009B15Rik	19.9705	0.14478	0.393262	0.368151	0.712761	NA
2310010J17Rik	24.6013	-0.350645	0.364941	-0.960828	0.336639	0.850594
2310011J03Rik	91.9575	0.0279813	0.157207	0.17799	0.858731	0.975861
2310015A10Rik	4.5379	-0.449383	0.700513	-0.641505	0.521194	NA
2310016D23Rik	0.423645	-0.400434	2.09885	-0.190787	0.848692	NA
2310016G11Rik	0.0259719	0	5.77068	0	1	NA
2310022A10Rik	25.2753	-0.393662	0.332718	-1.18317	0.236742	0.806405
2310022B05Rik	7.08953	-0.579445	0.528386	-1.09663	0.272802	NA
2310026L22Rik	0.0311754	0	5.77068	0	1	NA
2310031A07Rik	1.46227	2.61147	1.34576	1.94052	0.0523163	NA
2310033P09Rik	53.4599	0.123122	0.220468	0.558457	0.576532	0.933451
2310034G01Rik	0.427329	1.04226	2.45592	0.424385	0.671285	NA
2310039H08Rik	34.1844	-0.220543	0.29127	-0.757178	0.448943	0.888336
2310039L15Rik	0.256332	0.32091	4.23431	0.0757879	0.939588	NA
2310040G07Rik	0.0432642	0	5.77068	0	1	NA
2310040G24Rik	0.527012	-0.766105	2.13853	-0.358239	0.720164	NA
2310043L19Rik	0.0668579	0	5.77068	0	1	NA
2310043M15Rik	0.0415995	-0.400428	5.77068	-0.0693901	0.944679	NA
2310043O21Rik	0.0471259	0	5.77068	0	1	NA
2310043P16Rik	1.59572	0.391525	1.22902	0.318566	0.750055	NA
2310044K18Rik	0.0864342	0.320907	5.77068	0.0556099	0.955653	NA
2310047D07Rik	0.0235778	0	5.77068	0	1	NA
2310057M21Rik	12.8042	-0.115161	0.431157	-0.267098	0.789394	NA
2310058D17Rik	1.21817	-0.382169	1.23934	-0.308365	0.757805	NA
2310061I04Rik	67.2723	-0.465948	0.183058	-2.54536	0.0109164	0.396568
2310068J16Rik	0.529535	-0.36404	1.89032	-0.192581	0.847287	NA
2310074N15Rik	0.116728	1.04224	5.77068	0.18061	0.856674	NA
2310075C17Rik	0.0923134	0	5.77068	0	1	NA
2310081O03Rik	0.0463686	0	5.77068	0	1	NA
2410002F23Rik	18.4563	-0.55395	0.381178	-1.45326	0.146152	NA
2410003L11Rik	0.0463216	0	5.77068	0	1	NA
2410004B18Rik	51.1496	0.171463	0.212882	0.805438	0.420567	0.885431
2410004P03Rik	0.761964	-1.44329	1.60757	-0.897809	0.369287	NA
2410006H16Rik	164.611	0.0388989	0.149625	0.259975	0.794883	0.966224
2410017I17Rik	0.0259719	0	5.77068	0	1	NA
2410018L13Rik	0.223537	0	3.81732	0	1	NA
2410021H03Rik	0.0235241	0	5.77068	0	1	NA
2410022M11Rik	5.09592	0.416083	0.714502	0.58234	0.560337	NA
2410080I02Rik	0.133803	0.320907	5.77068	0.0556099	0.955653	NA
2410131K14Rik	7.4961	0.674897	0.573985	1.17581	0.239671	NA
2410137M14Rik	0.0641034	0	5.77068	0	1	NA
2500002B13Rik	0.643611	-1.28266	1.6867	-0.760456	0.446982	NA
2500004C02Rik	3.57507	-1.04319	0.891706	-1.16988	0.242049	NA
2510002D24Rik	78.4219	-0.0496271	0.176664	-0.280912	0.778778	0.961817
2510009E07Rik	0.668578	1.04226	1.98481	0.525118	0.599501	NA
2510016D11Rik	1.08037	0.629633	1.29534	0.486074	0.626915	NA
2510017J16Rik	0.831371	-2.68992	1.41898	-1.89567	0.0580031	NA
2510039O18Rik	81.1721	-0.142181	0.176368	-0.806163	0.420149	0.885431
2510046G10Rik	4.99093	-0.0418215	0.714294	-0.0585494	0.953311	NA
2600002D14Rik	0.0376696	0	5.77068	0	1	NA
2600006K01Rik	0.339941	0.37018	3.06648	0.120718	0.903914	NA
2600014E21Rik	0.162891	0	3.94689	0	1	NA
2610001A08Rik	0.131261	-0.400428	5.77068	-0.0693901	0.944679	NA
2610001J05Rik	50.8693	-0.0889762	0.207177	-0.429469	0.667582	0.950593
2610002M06Rik	23.4434	-0.176636	0.303777	-0.581465	0.560927	0.923409
2610005L07Rik	0.311067	0.32091	3.59064	0.0893741	0.928785	NA
2610008E11Rik	4.72729	-0.40165	0.677324	-0.592995	0.553184	NA
2610011E03Rik	0.112477	0	5.77068	0	1	NA
2610016A17Rik	0.0555139	1.04224	5.77068	0.18061	0.856674	NA
2610017A05Rik	1.32691	0.614106	1.18769	0.51706	0.605114	NA
2610020C07Rik	4.59668	-0.412898	0.719935	-0.573522	0.566291	NA
2610020F03Rik	0.0132147	0	5.77068	0	1	NA
2610021A01Rik	3.7286	-1.83589	0.877109	-2.09311	0.0363392	NA
2610024D14Rik	0	NA	NA	NA	NA	NA
2610027F03Rik	0.0155877	0	5.77068	0	1	NA
2610027K06Rik	0.0585319	1.04224	5.77068	0.18061	0.856674	NA
2610028D06Rik	0.145916	0	5.75112	0	1	NA
2610028E06Rik	0.0235241	0	5.77068	0	1	NA
2610028H24Rik	0.312726	-0.400434	2.75093	-0.145563	0.884266	NA
2610035D17Rik	13.8629	0.631664	0.423511	1.49149	0.135832	NA
2610035F20Rik	0.130278	1.84927	5.76524	0.320763	0.74839	NA
2610037D02Rik	9.29264	-0.343826	0.496629	-0.692318	0.488737	NA
2610044O15Rik8	6.82229	0.971439	0.536867	1.80946	0.0703795	NA
2610203C22Rik	0.0603819	-0.400428	5.77068	-0.0693901	0.944679	NA
2610204G07Rik	0.682518	0.320912	1.67762	0.19129	0.848298	NA
2610206C17Rik	0.082677	0	5.77068	0	1	NA
2610301B20Rik	7.82199	-0.39197	0.54394	-0.720613	0.471148	NA
2610306M01Rik	4.60168	0.258114	0.757968	0.340535	0.733454	NA
2610307P16Rik	1.14412	1.27508	1.52758	0.834701	0.403886	NA
2610318N02Rik	12.2421	-0.204271	0.474974	-0.430068	0.667146	NA
2610507B11Rik	20.1128	0.0190533	0.358939	0.0530823	0.957666	NA
2610507I01Rik	1.73271	-0.827739	1.26431	-0.654694	0.512665	NA
2610528A11Rik	0.107913	1.04224	5.77068	0.18061	0.856674	NA
2700012I20Rik	0.578397	0.994365	1.93574	0.513686	0.607472	NA
2700016F22Rik	4.32425	0.241513	0.8292	0.29126	0.770853	NA
2700029L08Rik	0.0672704	0	5.77068	0	1	NA
2700038G22Rik	13.4887	-0.210061	0.491048	-0.427781	0.668811	NA
2700046G09Rik	0.404348	-0.400434	2.10792	-0.189967	0.849335	NA
2700049A03Rik	14.8102	0.0921275	0.385404	0.239041	0.811074	NA
2700062C07Rik	21.3998	-0.139015	0.314442	-0.4421	0.658417	NA
2700068H02Rik	0.0215932	0	5.77068	0	1	NA
2700078F05Rik	0.0360409	0	5.77068	0	1	NA
2700080J24Rik	0.0276984	0	5.77068	0	1	NA
2700081O15Rik	0.248095	-0.99048	5.12857	-0.19313	0.846857	NA
2700097O09Rik	16.9918	-0.096446	0.42007	-0.229595	0.818407	NA
2700099C18Rik	6.67023	-0.642635	0.609194	-1.05489	0.291474	NA
2810001G20Rik	31.5884	-0.0395428	0.271088	-0.145867	0.884027	0.982634
2810002D19Rik	11.9056	0.422142	0.401196	1.05221	0.292704	NA
2810004N23Rik	84.7995	-0.469576	0.205829	-2.28138	0.0225257	0.494226
2810006K23Rik	10.6912	-0.32664	0.463508	-0.704714	0.480988	NA
2810013P06Rik	18.0036	0.672767	0.357908	1.87972	0.0601466	NA
2810021J22Rik	4.18365	-0.570093	0.839459	-0.679119	0.497062	NA
2810025M15Rik	1.56648	-2.63104	1.63743	-1.60681	0.108096	NA
2810029C07Rik	0.210233	1.04224	5.77068	0.18061	0.856674	NA
2810039B14Rik	3.3055	0.673584	0.835155	0.806538	0.419933	NA
2810049E08Rik	0.0641034	0	5.77068	0	1	NA
2810402E24Rik	8.51649	0.46296	0.439209	1.05408	0.291848	NA
2810403D21Rik	6.04069	-0.671693	0.625893	-1.07318	0.283193	NA
2810403G07Rik	0.384168	1.04226	2.6488	0.393483	0.693963	NA
2810404F17Rik	0.0916208	0	5.77068	0	1	NA
2810405F17Rik	2.46876	0.818884	1.00358	0.815964	0.41452	NA
2810408A11Rik	0.767643	0.320912	1.84171	0.174247	0.861672	NA
2810408I11Rik	8.40508	-0.435823	0.523422	-0.832642	0.405047	NA
2810410L24Rik	0.0448471	0	5.77068	0	1	NA
2810414N06Rik	1.06668	-0.413776	1.37651	-0.300597	0.763722	NA
2810425M01Rik	0.488084	1.04059	1.9208	0.541747	0.587993	NA
2810428J06Rik	0.315893	1.04225	3.14737	0.331151	0.740531	NA
2810429I04Rik	1.04242	0.862223	1.51281	0.569947	0.568714	NA
2810433D01Rik	0.0471019	0	5.77068	0	1	NA
2810454H06Rik	5.4973	0.979025	0.623677	1.56976	0.11647	NA
2810455O05Rik	1.7397	-0.708769	1.16812	-0.606761	0.544009	NA
2810457G06Rik	0.0555139	1.04224	5.77068	0.18061	0.856674	NA
2810468N07Rik	0.251525	-0.400431	4.33837	-0.0922999	0.92646	NA
2900002M20Rik	0.0197402	0	5.77068	0	1	NA
2900005J15Rik	3.61442	-2.84345	1.26101	-2.25489	0.0241402	NA
2900009J06Rik	0.217896	0	3.77242	0	1	NA
2900018N21Rik	0.110556	1.76759	5.76844	0.306425	0.759281	NA
2900022M07Rik	0.270843	-0.547087	3.62762	-0.150812	0.880124	NA
2900024D18Rik	0.0204531	0	5.77068	0	1	NA
2900026A02Rik	0.828057	-2.11382	1.55731	-1.35736	0.174668	NA
2900027M19Rik	0.0413334	0	5.77068	0	1	NA
2900037B21Rik	0.0906838	-0.400428	5.77068	-0.0693901	0.944679	NA
2900041M22Rik	1.38851	-0.989349	1.503	-0.65825	0.510377	NA
2900045O20Rik	0.204383	1.04224	5.77068	0.18061	0.856674	NA
2900052L18Rik	0.197798	-1.86698	5.73481	-0.325552	0.744764	NA
2900052N01Rik	0.190444	0.320907	5.77068	0.0556099	0.955653	NA
2900060B14Rik	5.75053	0.784193	0.725113	1.08148	0.279485	NA
2900060N12Rik	0.0477616	-0.400428	5.77068	-0.0693901	0.944679	NA
2900064K03Rik	0.0294446	0	5.77068	0	1	NA
2900076A07Rik	9.79158	0.445759	0.497381	0.896214	0.370139	NA
2900076G11Rik	0.23766	-1.28487	5.15416	-0.249287	0.803139	NA
2900079G21Rik	0.110471	0	5.77068	0	1	NA
2900089D17Rik	0.143236	0	5.77068	0	1	NA
2900092N22Rik	0.0344101	-0.400428	5.77068	-0.0693901	0.944679	NA
2900092O11Rik	0.0155877	0	5.77068	0	1	NA
2900093K20Rik	5.25031	0.0192684	0.588665	0.0327324	0.973888	NA
2900097C17Rik	2.762	1.582	0.899028	1.75968	0.0784627	NA
3000002C10Rik	4.41864	1.17151	0.667586	1.75485	0.0792857	NA
3010003L21Rik	3.2428	-0.214069	0.769418	-0.278222	0.780842	NA
3110001I22Rik	7.17975	-0.802249	0.601515	-1.33371	0.182297	NA
3110006O06Rik	0.187554	0.320908	5.37668	0.0596851	0.952406	NA
3110009E18Rik	22.4024	0.285874	0.296412	0.96445	0.334821	NA
3110009F21Rik	0.0709627	0	5.77068	0	1	NA
3110015C05Rik	0.0772062	-0.400428	5.77068	-0.0693901	0.944679	NA
3110021N24Rik	0.0514291	0	5.77068	0	1	NA
3110031N09Rik	0.171308	1.04224	5.77068	0.18061	0.856674	NA
3110039I08Rik	0.394767	1.62393	3.0367	0.534768	0.59281	NA
3110040N11Rik	25.0365	0.267464	0.273156	0.97916	0.327501	0.850594
3110045C21Rik	0.963372	-0.620951	1.5365	-0.404135	0.686114	NA
3110053B16Rik	0.616214	-1.9763	2.00038	-0.987963	0.323171	NA
3110056K07Rik	26.2023	0.306493	0.278792	1.09936	0.271612	0.823423
3110067C02Rik	0.186636	0	4.50671	0	1	NA
3110070M22Rik	0.615594	-1.01996	2.24622	-0.454078	0.649772	NA
3110080O07Rik	0.142228	0	5.76427	0	1	NA
3110082I17Rik	13.7171	-0.982112	0.653011	-1.50397	0.132588	NA
3110082J24Rik	0.0215932	0	5.77068	0	1	NA
3110083C13Rik	0.724769	0.363043	1.52755	0.237664	0.812142	NA
3110099E03Rik	0.0529687	0	5.77068	0	1	NA
3222401L13Rik	0.388371	-0.400433	3.0397	-0.131734	0.895194	NA
3300002A11Rik	0.0523162	-0.400428	5.77068	-0.0693901	0.944679	NA
3300002I08Rik	0.513697	-0.47179	2.05873	-0.229166	0.81874	NA
3300005D01Rik	0.806959	-0.315809	1.91514	-0.164901	0.869022	NA
3632454L22Rik	0.112999	0	5.77068	0	1	NA
3732407C23Rik	0.0812285	1.04224	5.77068	0.18061	0.856674	NA
3830403N18Rik	2.21751	3.90673	1.42025	2.75073	0.0059463	NA
3830406C13Rik	62.2428	0.0010391	0.204735	0.00507532	0.99595	0.998397
3830408C21Rik	1.18146	-1.0153	1.53435	-0.661711	0.508157	NA
3830432H09Rik	0.0515117	1.04224	5.77068	0.18061	0.856674	NA
4430402I18Rik	0.312264	1.04226	2.73688	0.380819	0.703337	NA
4631405K08Rik	0.0631927	-0.400428	5.77068	-0.0693901	0.944679	NA
4632404H12Rik	4.38359	-0.544677	0.76516	-0.711847	0.476559	NA
4632404M16Rik	0.14913	1.04224	5.77068	0.18061	0.856674	NA
4632411P08Rik	0.29621	0.32091	3.4978	0.0917464	0.9269	NA
4632415L05Rik	11.1207	0.463888	0.452019	1.02626	0.30477	NA
4632418H02Rik	1.20664	1.62342	1.50317	1.07999	0.280145	NA
4632427E13Rik	28.2576	-0.121955	0.322395	-0.378279	0.705223	0.956706
4632428C04Rik	0.273275	0.320911	2.81513	0.113995	0.909242	NA
4632432E15Rik	0.0204531	0	5.77068	0	1	NA
4633401B06Rik	0.331589	1.04226	2.74416	0.379808	0.704088	NA
4731419I09Rik	0.0346006	0	5.77068	0	1	NA
4732414G09Rik	0.0204531	0	5.77068	0	1	NA
4732416N19Rik	2.42554	0.912202	0.823231	1.10807	0.26783	NA
4732419C18Rik	0.298021	-0.3543	2.41211	-0.146884	0.883224	NA
4732440D04Rik	5.87415	0.735661	0.656769	1.12012	0.262662	NA
4732463B04Rik	0.323361	-2.31615	4.86479	-0.476106	0.633999	NA
4732465J04Rik	0.141428	1.04224	5.77068	0.18061	0.856674	NA
4732471J01Rik	0.385231	0	3.37503	0	1	NA
4732487G21Rik	0.153429	0	5.7318	0	1	NA
4732490B19Rik	0.121238	-1.27621	5.76062	-0.221541	0.824671	NA
4732491K20Rik	0.393247	-1.26336	3.53798	-0.357084	0.721029	NA
4732496C06Rik	0.152753	-0.400428	5.77068	-0.0693901	0.944679	NA
4831440D22Rik	0.717779	-0.400434	2.06733	-0.193697	0.846413	NA
4831440E17Rik	1.00722	0.340809	1.27864	0.266539	0.789824	NA
4833403J16Rik	2.69992	-0.552523	1.04115	-0.530684	0.595638	NA
4833405L11Rik	0.111398	0	5.77068	0	1	NA
4833407H14Rik	3.83711	1.18611	0.737947	1.60731	0.107986	NA
4833411C07Rik	0.0401933	0	5.77068	0	1	NA
4833412C05Rik	0.0235241	0	5.77068	0	1	NA
4833412C15Rik	0.107131	0	5.77068	0	1	NA
4833412K13Rik	1.382	0.797719	1.29296	0.616973	0.537253	NA
4833413E03Rik	0.12849	0	5.77068	0	1	NA
4833413G10Rik	0.0812285	1.04224	5.77068	0.18061	0.856674	NA
4833417C18Rik	1.33719	-0.249646	1.41148	-0.176868	0.859612	NA
4833418N02Rik	0.560435	0.352768	1.88029	0.187614	0.851179	NA
4833419F23Rik	0.762945	0.283092	1.75014	0.161754	0.8715	NA
4833420G17Rik	48.1287	-0.0092245	0.214115	-0.043082	0.965636	0.994324
4833421G17Rik	1.95712	0.345486	1.01536	0.340259	0.733662	NA
4833422C13Rik	0.301873	1.04225	3.23194	0.322486	0.747084	NA
4833423E24Rik	0.0481516	0	5.77068	0	1	NA
4833427F10Rik	0.0415995	-0.400428	5.77068	-0.0693901	0.944679	NA
4833438C02Rik	20.1741	0.131796	0.346464	0.380403	0.703646	NA
4833439L19Rik	32.6204	-0.0637261	0.261194	-0.24398	0.807246	0.967566
4833445I07Rik	0.918399	-0.583743	1.64809	-0.354192	0.723195	NA
4921504A21Rik	0.149132	0.320907	5.77068	0.0556099	0.955653	NA
4921507G05Rik	0.145766	0	5.77068	0	1	NA
4921507P07Rik	0.514673	0.390487	2.29563	0.1701	0.864931	NA
4921509O07Rik	0.0746021	-0.400428	5.77068	-0.0693901	0.944679	NA
4921511C10Rik	0.514828	1.04226	2.50139	0.416671	0.676919	NA
4921511I17Rik	0.140248	1.04224	5.77068	0.18061	0.856674	NA
4921513H07Rik	0.0555139	1.04224	5.77068	0.18061	0.856674	NA
4921514A10Rik	0.191817	-1.88033	5.73431	-0.327909	0.742981	NA
4921516A02Rik	0.158643	0.320907	5.77068	0.0556099	0.955653	NA
4921517D22Rik	0.129913	0	5.77068	0	1	NA
4921518K17Rik	0.0235241	0	5.77068	0	1	NA
4921521D15Rik	0.0204531	0	5.77068	0	1	NA
4921523L03Rik	0.0892898	-0.400428	5.77068	-0.0693901	0.944679	NA
4921524J17Rik	35.8149	-0.139681	0.23922	-0.583902	0.559287	0.923409
4921524L21Rik	0.0257146	0	5.77068	0	1	NA
4921525O09Rik	0.223404	1.04225	3.74513	0.278296	0.780785	NA
4921527H02Rik	0.0215932	0	5.77068	0	1	NA
4921528I07Rik	0.123329	1.04224	5.77068	0.18061	0.856674	NA
4921529L05Rik	0.0235778	0	5.77068	0	1	NA
4921530L21Rik	0.0448471	0	5.77068	0	1	NA
4921531C22Rik	5.54919	1.51111	0.676666	2.23318	0.0255372	NA
4921533I20Rik	0.10783	0.320907	5.77068	0.0556099	0.955653	NA
4921534A09Rik	0.166848	1.04224	5.77068	0.18061	0.856674	NA
4921539H07Rik	0.0376696	0	5.77068	0	1	NA
4922502D21Rik	0.0294446	0	5.77068	0	1	NA
4922502N22Rik	0.0155877	0	5.77068	0	1	NA
4930402F06Rik	0.0235778	0	5.77068	0	1	NA
4930402H24Rik	7.18937	0.18457	0.502518	0.36729	0.713403	NA
4930403D09Rik	0.098917	0	5.77068	0	1	NA
4930403P22Rik	0.313655	-0.400433	3.52318	-0.113657	0.90951	NA
4930404A12Rik	0.254271	-1.07523	3.15605	-0.340689	0.733337	NA
4930404H24Rik	0.0520242	1.04224	5.77068	0.18061	0.856674	NA
4930404I05Rik	0.276316	-1.00032	3.2136	-0.311276	0.755591	NA
4930404I20Rik	0.0429791	0	5.77068	0	1	NA
4930404K13Rik	0.0235241	0	5.77068	0	1	NA
4930404N11Rik	1.58938	0.309917	1.12262	0.276067	0.782497	NA
4930405A10Rik	0.0515117	1.04224	5.77068	0.18061	0.856674	NA
4930405A21Rik	0.244433	-0.400432	3.76156	-0.106454	0.915222	NA
4930405D01Rik	0.0520242	1.04224	5.77068	0.18061	0.856674	NA
4930405G09Rik	0.139844	0	5.77068	0	1	NA
4930405J17Rik	0.0471259	0	5.77068	0	1	NA
4930405O22Rik	0.41834	1.02564	2.39059	0.429033	0.667899	NA
4930407I19Rik	0.0458845	0	5.77068	0	1	NA
4930408K08Rik	0.0741196	1.04224	5.77068	0.18061	0.856674	NA
4930408O17Rik	0.0633842	0	5.77068	0	1	NA
4930412F09Rik	0.17459	1.04224	5.47272	0.190444	0.848961	NA
4930412F12Rik	0.407786	1.04226	3.04712	0.342046	0.732317	NA
4930412L05Rik	0.0215932	0	5.77068	0	1	NA
4930412M03Rik	0.75419	1.0438	1.94267	0.537301	0.591059	NA
4930413F20Rik	0.0712519	1.04224	5.77068	0.18061	0.856674	NA
4930413G21Rik	0.437865	0.320911	2.41289	0.132999	0.894194	NA
4930414N06Rik	0.0415995	-0.400428	5.77068	-0.0693901	0.944679	NA
4930415L06Rik	0.0215932	0	5.77068	0	1	NA
4930415O20Rik	0.237987	2.39517	5.7387	0.417372	0.676406	NA
4930417H01Rik	0.0235241	0	5.77068	0	1	NA
4930417O13Rik	2.84861	1.98787	1.12558	1.76608	0.0773826	NA
4930420N18Rik	0.0215932	0	5.77068	0	1	NA
4930421C12Rik	0.106097	1.04224	5.77068	0.18061	0.856674	NA
4930422C21Rik	0.0463686	0	5.77068	0	1	NA
4930423D22Rik	0.156132	0	5.77068	0	1	NA
4930423M02Rik	0.0213859	0	5.77068	0	1	NA
4930425O10Rik	0.0259719	0	5.77068	0	1	NA
4930426D05Rik	0.100131	0.320907	5.77068	0.0556099	0.955653	NA
4930426I24Rik	0.231497	-0.400433	3.1951	-0.125327	0.900264	NA
4930426L09Rik	1.06784	-0.651333	1.27747	-0.509863	0.610147	NA
4930428E07Rik	0.0717643	1.04224	5.77068	0.18061	0.856674	NA
4930428O21Rik	0.226904	-0.400433	3.22296	-0.124244	0.901122	NA
4930429F24Rik	0.522563	1.08244	2.62557	0.412267	0.680144	NA
4930430A15Rik	0.0235241	0	5.77068	0	1	NA
4930430F08Rik	6.37256	-1.19596	0.590227	-2.02627	0.0427366	NA
4930431F10Rik	0	NA	NA	NA	NA	NA
4930431F12Rik	0.0294446	0	5.77068	0	1	NA
4930431P03Rik	0.139552	-0.400428	5.77068	-0.0693901	0.944679	NA
4930431P19Rik	4.20496	0.442658	0.776103	0.570359	0.568434	NA
4930432B10Rik	0.122872	1.04224	5.77068	0.18061	0.856674	NA
4930432E11Rik	0.692518	1.0436	1.87609	0.556263	0.578031	NA
4930432J09Rik	0.118989	1.04224	5.77068	0.18061	0.856674	NA
4930432K21Rik	0.814334	0.320912	1.79165	0.179115	0.857847	NA
4930432L08Rik	0.0132147	0	5.77068	0	1	NA
4930434J06Rik	0.0555139	1.04224	5.77068	0.18061	0.856674	NA
4930435M08Rik	0.022286	0	5.77068	0	1	NA
4930438A08Rik	0.124161	-1.06519	5.76654	-0.184718	0.85345	NA
4930438E09Rik	0.0398867	0	5.77068	0	1	NA
4930439A04Rik	0.0257146	0	5.77068	0	1	NA
4930439D14Rik	0.191523	0	3.8496	0	1	NA
4930440C22Rik	0.0257146	0	5.77068	0	1	NA
4930442G10Rik	0.051734	0	5.77068	0	1	NA
4930442H23Rik	0.0915396	0	5.77068	0	1	NA
4930444A19Rik	0.113502	0	5.77068	0	1	NA
4930444E06Rik	0.0415995	-0.400428	5.77068	-0.0693901	0.944679	NA
4930444F02Rik	0.166544	-0.400428	5.77068	-0.0693901	0.944679	NA
4930445E18Rik	0.0766698	0	5.77068	0	1	NA
4930447C04Rik	0.248966	-1.63636	4.2038	-0.389256	0.697087	NA
4930447J18Rik	0.0520242	1.04224	5.77068	0.18061	0.856674	NA
4930447K03Rik	0.963612	0.291598	1.80498	0.161552	0.871659	NA
4930447N08Rik	0.0235241	0	5.77068	0	1	NA
4930448C13Rik	0.117064	1.84928	5.76524	0.320763	0.74839	NA
4930448I18Rik	0.0520242	1.04224	5.77068	0.18061	0.856674	NA
4930448K20Rik	0.0264295	0	5.77068	0	1	NA
4930449A18Rik	0.105574	-0.400428	5.77068	-0.0693901	0.944679	NA
4930449C09Rik	0.186483	1.04224	5.41047	0.192635	0.847245	NA
4930449I04Rik	0.12113	-0.400428	5.77068	-0.0693901	0.944679	NA
4930451E10Rik	0.0415995	-0.400428	5.77068	-0.0693901	0.944679	NA
4930451G09Rik	0.336093	0.320911	3.09744	0.103605	0.917483	NA
4930452A19Rik	0.0371809	0	5.77068	0	1	NA
4930452B06Rik	0.646591	0.2559	2.00466	0.127653	0.898424	NA
4930452N14Rik	0.159891	1.04224	5.77068	0.18061	0.856674	NA
4930453C13Rik	0.49044	2.34892	2.02943	1.15743	0.247097	NA
4930453N24Rik	42.7103	0.212544	0.207943	1.02213	0.30672	0.842174
4930455C13Rik	0.0235778	0	5.77068	0	1	NA
4930455D15Rik	0.0463686	0	5.77068	0	1	NA
4930455H04Rik	0.0398867	0	5.77068	0	1	NA
4930455J16Rik	0.118397	1.04224	5.77068	0.18061	0.856674	NA
4930455M05Rik	0.0477616	-0.400428	5.77068	-0.0693901	0.944679	NA
4930456L15Rik	0.0132147	0	5.77068	0	1	NA
4930458A03Rik	0.0458845	0	5.77068	0	1	NA
4930458D05Rik	0.182061	2.3105	5.74224	0.402368	0.687413	NA
4930458K08Rik	0.0215932	0	5.77068	0	1	NA
4930459C07Rik	0.0592628	0	5.77068	0	1	NA
4930459L07Rik	0.0294446	0	5.77068	0	1	NA
4930463O16Rik	0.0536703	0	5.77068	0	1	NA
4930465K10Rik	0.0717293	0	5.77068	0	1	NA
4930466K18Rik	0.182212	0	5.53635	0	1	NA
4930467E23Rik	0.0132147	0	5.77068	0	1	NA
4930469K13Rik	0.608824	0.309227	2.05747	0.150295	0.880532	NA
4930470B04Rik	0.0860778	0	5.77068	0	1	NA
4930470G03Rik	0.159411	0	5.60951	0	1	NA
4930471E15Rik	0.0215932	0	5.77068	0	1	NA
4930471E19Rik	0.0849585	1.04224	5.77068	0.18061	0.856674	NA
4930471G03Rik	0.127081	0	5.77068	0	1	NA
4930471L23Rik	0.116588	0	5.77068	0	1	NA
4930471M09Rik	0.0235778	0	5.77068	0	1	NA
4930473A02Rik	0.141264	1.04224	5.77068	0.18061	0.856674	NA
4930473H19Rik	0.0471005	0	5.77068	0	1	NA
4930474M22Rik	0.0849585	1.04224	5.77068	0.18061	0.856674	NA
4930474N05Rik	0.127887	0.320907	5.77068	0.0556099	0.955653	NA
4930474N09Rik	0.0471259	0	5.77068	0	1	NA
4930477N07Rik	0.0259719	0	5.77068	0	1	NA
4930478L05Rik	0.214105	-0.40043	5.28061	-0.0758301	0.939554	NA
4930479D17Rik	0.0461677	0	5.77068	0	1	NA
4930480C01Rik	0.0692013	0	5.77068	0	1	NA
4930480K15Rik	0.0215932	0	5.77068	0	1	NA
4930480K23Rik	0.337083	1.04226	2.49022	0.418539	0.675553	NA
4930480M12Rik	0.0588892	0	5.77068	0	1	NA
4930481A15Rik	7.80306	1.05122	0.589443	1.78341	0.0745196	NA
4930481B07Rik	0.626706	0.82265	1.85979	0.442335	0.658247	NA
4930483J18Rik	0.313453	-0.400433	3.5452	-0.112951	0.91007	NA
4930483P17Rik	0.0235778	0	5.77068	0	1	NA
4930484H19Rik	0.075967	1.04224	5.77068	0.18061	0.856674	NA
4930486I03Rik	0.0398867	0	5.77068	0	1	NA
4930488L21Rik	0.0376696	0	5.77068	0	1	NA
4930488N24Rik	0.0294446	0	5.77068	0	1	NA
4930500F04Rik	0.0197402	0	5.77068	0	1	NA
4930500F10Rik	0.121909	0	5.77068	0	1	NA
4930500H12Rik	0.086948	0	5.77068	0	1	NA
4930500M09Rik	0.196026	1.04225	5.3235	0.195782	0.844781	NA
4930502C17Rik	0.0235241	0	5.77068	0	1	NA
4930502E09Rik	0.124621	0	5.77068	0	1	NA
4930503E24Rik	0.557866	1.63793	1.78612	0.917031	0.359126	NA
4930503L19Rik	11.868	-0.4711	0.360565	-1.30656	0.191362	NA
4930505A04Rik	0.125758	0.320907	5.77068	0.0556099	0.955653	NA
4930505K14Rik	0.0257146	0	5.77068	0	1	NA
4930505N22Rik	0.204211	-0.400429	5.3398	-0.0749896	0.940223	NA
4930506C21Rik	0.0492916	0	5.77068	0	1	NA
4930507D05Rik	0.256396	-0.400431	4.30322	-0.0930539	0.925861	NA
4930509E16Rik	0.263769	-1.8008	5.00087	-0.360097	0.718775	NA
4930509G22Rik	0.14044	1.04224	5.77068	0.18061	0.856674	NA
4930509H03Rik	2.41357	0.150124	0.893078	0.168097	0.866507	NA
4930509K18Rik	0.0768998	1.04224	5.77068	0.18061	0.856674	NA
4930510E17Rik	0.087484	-0.400428	5.77068	-0.0693901	0.944679	NA
4930511E03Rik	0.0376696	0	5.77068	0	1	NA
4930511M06Rik	0.0264295	0	5.77068	0	1	NA
4930512B01Rik	0.149929	0	5.68499	0	1	NA
4930512J16Rik	0.0687191	0	5.77068	0	1	NA
4930512M02Rik	0.0847339	0	5.77068	0	1	NA
4930513N10Rik	1.62467	-0.574815	1.18623	-0.484575	0.627978	NA
4930513N20Rik	0.0471259	0	5.77068	0	1	NA
4930515G01Rik	1.7803	0.330796	1.15355	0.286763	0.774294	NA
4930516B21Rik	0.051734	0	5.77068	0	1	NA
4930517E14Rik	0.327207	1.04225	3.13762	0.33218	0.739753	NA
4930517G19Rik	0.0257146	0	5.77068	0	1	NA
4930517L18Rik	0.0593458	-0.400428	5.77068	-0.0693901	0.944679	NA
4930517O19Rik	0.13928	1.04224	5.77068	0.18061	0.856674	NA
4930518I15Rik	2.378	-0.0773221	0.934385	-0.0827518	0.934049	NA
4930519A11Rik	0.0838655	0	5.77068	0	1	NA
4930519F09Rik	0.0862914	0	5.77068	0	1	NA
4930519G04Rik	0.0687286	1.04224	5.77068	0.18061	0.856674	NA
4930519K11Rik	0.0626054	0	5.77068	0	1	NA
4930519L02Rik	1.21443	-2.07702	3.89072	-0.533839	0.593453	NA
4930519P11Rik	0.276336	0	2.75534	0	1	NA
4930520O04Rik	2.64428	-1.8242	0.94771	-1.92486	0.0542475	NA
4930522L14Rik	5.35455	0.884323	0.685453	1.29013	0.197006	NA
4930522O17Rik	0.0257146	0	5.77068	0	1	NA
4930523C07Rik	93.151	-0.00532959	0.178308	-0.0298898	0.976155	0.995852
4930523O13Rik	0.170585	0.320908	5.50787	0.0582634	0.953539	NA
4930524B15Rik	0.0249357	0	5.77068	0	1	NA
4930524B17Rik	0.0235778	0	5.77068	0	1	NA
4930524O05Rik	0.0523162	-0.400428	5.77068	-0.0693901	0.944679	NA
4930524O07Rik	1.37894	0.912086	1.47931	0.61656	0.537525	NA
4930525G20Rik	0.022286	0	5.77068	0	1	NA
4930526A20Rik	0.117201	1.04224	5.77068	0.18061	0.856674	NA
4930526F13Rik	0.0204531	0	5.77068	0	1	NA
4930526M16Rik	0.0213859	0	5.77068	0	1	NA
4930527B05Rik	0.0155877	0	5.77068	0	1	NA
4930527F14Rik	0.190673	1.04224	5.47712	0.190291	0.849081	NA
4930529C04Rik	0.0555139	1.04224	5.77068	0.18061	0.856674	NA
4930532G15Rik	1.00427	1.62298	1.56659	1.036	0.300204	NA
4930532I03Rik	0.0520242	1.04224	5.77068	0.18061	0.856674	NA
4930533D04Rik	0.0132147	0	5.77068	0	1	NA
4930535E02Rik	0.319934	-0.400434	2.30907	-0.173418	0.862323	NA
4930537H20Rik	0.0369736	0	5.77068	0	1	NA
4930539E08Rik	0.453324	-0.400434	1.8587	-0.215438	0.829426	NA
4930539J05Rik	0.296895	-0.400434	2.49625	-0.160414	0.872555	NA
4930540M05Rik	0.15567	0.320907	5.63455	0.0569535	0.954582	NA
4930542C12Rik	0.056479	0	5.77068	0	1	NA
4930542C16Rik	0.0215932	0	5.77068	0	1	NA
4930542D17Rik	0.129887	1.04224	5.77068	0.18061	0.856674	NA
4930543E12Rik	0.0276984	0	5.77068	0	1	NA
4930543K20Rik	0.0711016	1.04224	5.77068	0.18061	0.856674	NA
4930544D05Rik	0.0728694	0	5.77068	0	1	NA
4930544F09Rik	0.0585319	1.04224	5.77068	0.18061	0.856674	NA
4930544L04Rik	0.104984	-0.400428	5.77068	-0.0693901	0.944679	NA
4930546C10Rik	0.0634645	0	5.77068	0	1	NA
4930546K05Rik	0.103275	0.320907	5.77068	0.0556099	0.955653	NA
4930548G14Rik	0.0458845	0	5.77068	0	1	NA
4930548H24Rik	0.279005	1.02301	3.10292	0.329692	0.741633	NA
4930549C15Rik	0.11861	1.04224	5.77068	0.18061	0.856674	NA
4930549G23Rik	0.676979	1.04226	1.7342	0.601002	0.547838	NA
4930549P19Rik	0.304518	2.42169	3.46587	0.698724	0.484725	NA
4930550C14Rik	0.296925	0.32091	3.6059	0.0889958	0.929085	NA
4930551I23Rik	0.0197402	0	5.77068	0	1	NA
4930551O13Rik	0.131143	0	5.77068	0	1	NA
4930553E22Rik	0.0448471	0	5.77068	0	1	NA
4930553I04Rik	0.0682778	0	5.77068	0	1	NA
4930553M12Rik	0.0684249	0	5.77068	0	1	NA
4930553P18Rik	0.0755483	1.04224	5.77068	0.18061	0.856674	NA
4930554C24Rik	0.0471259	0	5.77068	0	1	NA
4930555B11Rik	0.261972	1.02143	4.16508	0.245238	0.806272	NA
4930555F03Rik	0.0213859	0	5.77068	0	1	NA
4930556H04Rik	0.124228	-0.400428	5.77068	-0.0693901	0.944679	NA
4930556I23Rik	0.0856863	-0.400428	5.77068	-0.0693901	0.944679	NA
4930556J24Rik	0.0235778	0	5.77068	0	1	NA
4930556L07Rik	0.0415995	-0.400428	5.77068	-0.0693901	0.944679	NA
4930556M19Rik	0.11092	-0.400428	5.77068	-0.0693901	0.944679	NA
4930556N09Rik	0.0614799	0	5.77068	0	1	NA
4930557J02Rik	0.111185	0	5.77068	0	1	NA
4930558J18Rik	1.05177	-0.901813	1.54781	-0.582636	0.560138	NA
4930558J22Rik	0.0432861	0	5.77068	0	1	NA
4930558K02Rik	0.199776	0	5.35358	0	1	NA
4930558N11Rik	0.156051	0	5.66862	0	1	NA
4930562D21Rik	0.0235241	0	5.77068	0	1	NA
4930562F07Rik	0.530411	0.293886	1.95944	0.149985	0.880777	NA
4930563E18Rik	0.0376696	0	5.77068	0	1	NA
4930563E22Rik	0.487689	0.320912	2.09707	0.153029	0.878376	NA
4930563J15Rik	0.0249357	0	5.77068	0	1	NA
4930563M21Rik	0.0458845	0	5.77068	0	1	NA
4930564D02Rik	0.0257146	0	5.77068	0	1	NA
4930565N06Rik	0.0742917	0	5.77068	0	1	NA
4930567H12Rik	0.0197402	0	5.77068	0	1	NA
4930568A12Rik	1.02718	-0.153824	1.61616	-0.0951789	0.924173	NA
4930568D16Rik	0.0777999	1.04224	5.77068	0.18061	0.856674	NA
4930568G15Rik	0.129068	1.04224	5.77068	0.18061	0.856674	NA
4930570E03Rik	0.0603399	0	5.77068	0	1	NA
4930570G19Rik	0.104007	0	5.77068	0	1	NA
4930570N18Rik	3.40647	1.20988	0.771777	1.56765	0.116963	NA
4930571K23Rik	0.0477616	-0.400428	5.77068	-0.0693901	0.944679	NA
4930572G02Rik	0.119794	-0.400428	5.77068	-0.0693901	0.944679	NA
4930573C08Rik	0.0555139	1.04224	5.77068	0.18061	0.856674	NA
4930573C15Rik	0.0523162	-0.400428	5.77068	-0.0693901	0.944679	NA
4930573H18Rik	0.051734	0	5.77068	0	1	NA
4930573I07Rik	0.051734	0	5.77068	0	1	NA
4930577N17Rik	3.23896	0.667596	0.807442	0.826804	0.408348	NA
4930578E11Rik	0.0477616	-0.400428	5.77068	-0.0693901	0.944679	NA
4930578M01Rik	1.15006	0.897216	1.54605	0.58033	0.561692	NA
4930578M07Rik	1.78587	-2.70801	1.74608	-1.55091	0.120924	NA
4930578N18Rik	0.0471005	0	5.77068	0	1	NA
4930579C12Rik	0.12092	1.04224	5.77068	0.18061	0.856674	NA
4930579F01Rik	0.0235778	0	5.77068	0	1	NA
4930579G18Rik	0.199674	1.76113	4.4632	0.394588	0.693147	NA
4930579G24Rik	23.5143	-0.0949734	0.430078	-0.220828	0.825226	0.969712
4930579K19Rik	0.890774	0.322965	1.45323	0.222239	0.824128	NA
4930580E04Rik	0.176146	-0.400428	5.77068	-0.0693901	0.944679	NA
4930581F22Rik	20.8904	-0.120001	0.400429	-0.29968	0.764421	NA
4930583K01Rik	0.0498978	0	5.77068	0	1	NA
4930586N03Rik	0.0774836	1.04224	5.77068	0.18061	0.856674	NA
4930587A21Rik	0.0529687	0	5.77068	0	1	NA
4930589L23Rik	0.0369736	0	5.77068	0	1	NA
4930589O11Rik	1.21597	0.297367	1.30561	0.22776	0.819833	NA
4930589P08Rik	0.120102	-0.400428	5.77068	-0.0693901	0.944679	NA
4930590J08Rik	0.154665	0	4.70548	0	1	NA
4930590L14Rik	0.0934945	0	5.77068	0	1	NA
4930590L20Rik	0.0257146	0	5.77068	0	1	NA
4930592C13Rik	0.0883409	-0.400428	5.77068	-0.0693901	0.944679	NA
4930593C16Rik	0.022286	0	5.77068	0	1	NA
4930594C11Rik	0.135943	-0.400428	5.77068	-0.0693901	0.944679	NA
4930595D18Rik	0.0378737	0	5.77068	0	1	NA
4930595M18Rik	0.0197402	0	5.77068	0	1	NA
4930596I21Rik	0.911271	-2.45326	1.44403	-1.6989	0.0893372	NA
4930597A21Rik	0.0477616	-0.400428	5.77068	-0.0693901	0.944679	NA
4930597O21Rik	0.0991112	1.04224	5.77068	0.18061	0.856674	NA
4930598N05Rik	0.0495497	0	5.77068	0	1	NA
4930599A14Rik	0.0376696	0	5.77068	0	1	NA
4930599N23Rik	0.709373	-0.372491	1.80023	-0.206913	0.836078	NA
4930599N24Rik	0.0775564	0	5.77068	0	1	NA
4931403E22Rik	0.049496	0	5.77068	0	1	NA
4931406C07Rik	2.87996	-0.869973	0.843511	-1.03137	0.302367	NA
4931406G06Rik	0.101348	0	5.77068	0	1	NA
4931406P16Rik	10.9895	0.355571	0.449271	0.79144	0.428687	NA
4931407E12Rik	0.0249357	0	5.77068	0	1	NA
4931408C20Rik	0.0405793	0	5.77068	0	1	NA
4931414P19Rik	2.80823	-0.162927	0.871969	-0.186849	0.851779	NA
4931415C17Rik	0.32972	-0.421527	2.74075	-0.1538	0.877768	NA
4931420L22Rik	0.0405793	0	5.77068	0	1	NA
4931422A03Rik	0.377448	-0.787428	2.95351	-0.266608	0.789771	NA
4931423N10Rik	0.0204531	0	5.77068	0	1	NA
4931428F04Rik	1.24467	0.0151932	1.3013	0.0116755	0.990685	NA
4931429L15Rik	0.268228	2.37259	3.57137	0.664335	0.506476	NA
4931429P17Rik	0.0520242	1.04224	5.77068	0.18061	0.856674	NA
4931440F15Rik	0.0721872	0	5.77068	0	1	NA
4931440J10Rik	0.051734	0	5.77068	0	1	NA
4931440P22Rik	2.11739	2.12079	1.1627	1.82402	0.0681493	NA
4932411K12Rik	0.12794	1.04224	5.77068	0.18061	0.856674	NA
4932411N23Rik	0.0515117	1.04224	5.77068	0.18061	0.856674	NA
4932412D23Rik	0.155731	0	5.65722	0	1	NA
4932414N04Rik	0.0440309	0	5.77068	0	1	NA
4932416K20Rik	0.284681	1.04225	3.63617	0.286635	0.774392	NA
4932422M17Rik	4.2743	0.249422	0.708963	0.351812	0.724979	NA
4932430I15Rik	0.0736174	1.04224	5.77068	0.18061	0.856674	NA
4932431P20Rik	0.510313	-0.246015	1.85994	-0.13227	0.894771	NA
4932435O22Rik	0.093105	0	5.77068	0	1	NA
4932438A13Rik	38.3369	0.134625	0.279077	0.482394	0.629526	0.943881
4932438H23Rik	1.23673	-1.65487	1.55345	-1.06528	0.286749	NA
4932441J04Rik	0.0492923	0	5.77068	0	1	NA
4932442E05Rik	0	NA	NA	NA	NA	NA
4932443L11Rik	0.0344101	-0.400428	5.77068	-0.0693901	0.944679	NA
4932702P03Rik	0.0336679	0	5.77068	0	1	NA
4933400C23Rik	0.0771071	1.04224	5.77068	0.18061	0.856674	NA
4933401H06Rik	0.0257146	0	5.77068	0	1	NA
4933402E13Rik	0.0235241	0	5.77068	0	1	NA
4933402N03Rik	0.0204531	0	5.77068	0	1	NA
4933403L11Rik	0.0288025	0	5.77068	0	1	NA
4933404K13Rik	0.0585319	1.04224	5.77068	0.18061	0.856674	NA
4933404O12Rik	1.27553	-0.965165	1.44261	-0.669039	0.503471	NA
4933405D12Rik	0.0448471	0	5.77068	0	1	NA
4933405E24Rik	0.0477616	-0.400428	5.77068	-0.0693901	0.944679	NA
4933406B17Rik	0.0448471	0	5.77068	0	1	NA
4933406C10Rik	0.178466	1.04224	5.48578	0.18999	0.849317	NA
4933406I18Rik	0.599164	1.79421	2.2978	0.78084	0.434897	NA
4933406J09Rik	0.0132147	0	5.77068	0	1	NA
4933406J10Rik	0.0585319	1.04224	5.77068	0.18061	0.856674	NA
4933406K04Rik	0.0835541	0	5.77068	0	1	NA
4933406P04Rik	1.26408	2.62581	1.4369	1.82742	0.0676368	NA
4933407K13Rik	0.979754	-0.374103	1.63536	-0.228759	0.819056	NA
4933407L21Rik	0.0235241	0	5.77068	0	1	NA
4933408A14Rik	0.0215932	0	5.77068	0	1	NA
4933408B17Rik	0.335919	0.320912	2.24928	0.142673	0.886549	NA
4933408J17Rik	0.861015	-1.5813	1.59717	-0.990064	0.322143	NA
4933408N05Rik	0.430416	0.320912	2.17418	0.147601	0.882657	NA
4933409F18Rik	0.071599	0	5.77068	0	1	NA
4933411E06Rik	0.128983	0.320907	5.77068	0.0556099	0.955653	NA
4933411E08Rik	0.07585	0	5.77068	0	1	NA
4933411G06Rik	0.104632	-1.3379	5.75819	-0.232348	0.816268	NA
4933411O13Rik	0.0405793	0	5.77068	0	1	NA
4933412A08Rik	0.0603399	0	5.77068	0	1	NA
4933412E12Rik	8.96729	0.238265	0.553685	0.430327	0.666958	NA
4933412L11Rik	0.153307	0	5.70375	0	1	NA
4933412O06Rik	0.0398867	0	5.77068	0	1	NA
4933413J09Rik	0.0971633	-0.400428	5.77068	-0.0693901	0.944679	NA
4933413L06Rik	0.0155877	0	5.77068	0	1	NA
4933415A04Rik	0.0213859	0	5.77068	0	1	NA
4933416E14Rik	0.187985	2.33638	5.74114	0.406954	0.684042	NA
4933416M07Rik	0.0665352	-0.400428	5.77068	-0.0693901	0.944679	NA
4933417C20Rik	0.891891	0.354478	1.65835	0.213753	0.83074	NA
4933417D19Rik	0.0398867	0	5.77068	0	1	NA
4933417G07Rik	0.0877349	0	5.77068	0	1	NA
4933421A08Rik	0.582798	2.10621	2.03761	1.03367	0.301292	NA
4933421O10Rik	2.31903	-0.393038	1.15407	-0.340568	0.733429	NA
4933422A05Rik	0.197238	-1.07081	4.44143	-0.241096	0.809481	NA
4933423P22Rik	0.20978	1.04224	5.77068	0.18061	0.856674	NA
4933424G05Rik	0.164112	1.04224	5.77068	0.18061	0.856674	NA
4933424G06Rik	0.057143	0	5.77068	0	1	NA
4933424M12Rik	0.195153	-1.06944	5.31513	-0.201207	0.840536	NA
4933425D22Rik	0.0294446	0	5.77068	0	1	NA
4933425L06Rik	0.0477616	-0.400428	5.77068	-0.0693901	0.944679	NA
4933425M03Rik	0.078985	1.04224	5.77068	0.18061	0.856674	NA
4933426K07Rik	0.0215932	0	5.77068	0	1	NA
4933427D14Rik	0.530662	1.07212	2.26843	0.472626	0.63648	NA
4933427E11Rik	0.0896866	0	5.77068	0	1	NA
4933427G23Rik	0.0778629	0	5.77068	0	1	NA
4933427J07Rik	0.0132147	0	5.77068	0	1	NA
4933428P19Rik	0	NA	NA	NA	NA	NA
4933429H19Rik	0.103076	0	5.77068	0	1	NA
4933429O19Rik	0.090692	0	5.77068	0	1	NA
4933430I17Rik	0.441585	0.253806	2.75739	0.0920458	0.926662	NA
4933430L12Rik	0.022286	0	5.77068	0	1	NA
4933430N04Rik	0.0249357	0	5.77068	0	1	NA
4933431E20Rik	0.365388	-1.46795	3.35866	-0.437065	0.662064	NA
4933431K14Rik	1.74778	-2.36525	1.30675	-1.81003	0.0702905	NA
4933431K23Rik	0.218289	0	4.39478	0	1	NA
4933432I03Rik	0.443987	1.02028	2.74163	0.372144	0.709786	NA
4933432K03Rik	0.0555139	1.04224	5.77068	0.18061	0.856674	NA
4933433G15Rik	0.41474	1.04226	2.20957	0.471701	0.63714	NA
4933433G19Rik	0.0761391	0	5.77068	0	1	NA
4933434E20Rik	66.14	0.0335627	0.192128	0.174689	0.861324	0.976429
4933434M16Rik	0.0132147	0	5.77068	0	1	NA
4933435F18Rik	0.201581	1.04224	5.77068	0.18061	0.856674	NA
4933435G04Rik	0.0641571	0	5.77068	0	1	NA
4933436I20Rik	0.0463686	0	5.77068	0	1	NA
4933437G19Rik	0.229866	1.74329	3.70063	0.471079	0.637584	NA
4933438A12Rik	0.0204531	0	5.77068	0	1	NA
4933438K21Rik	0.0155877	0	5.77068	0	1	NA
4933439C10Rik	11.562	-0.246483	0.474074	-0.519925	0.603116	NA
4933439J24Rik	0.0415995	-0.400428	5.77068	-0.0693901	0.944679	NA
4933439K11Rik	0.677857	1.76514	1.93985	0.909936	0.362856	NA
4933440M02Rik	0.142146	0	5.77068	0	1	NA
4933440N22Rik	1.84284	-0.191304	1.17859	-0.162316	0.871057	NA
5031415H12Rik	0.0458845	0	5.77068	0	1	NA
5031425E22Rik	32.6115	0.0592838	0.308364	0.192253	0.847544	0.971947
5031425F14Rik	0.376414	2.36649	2.72361	0.868877	0.384915	NA
5031434C07Rik	0.0658586	0	5.77068	0	1	NA
5031434O11Rik	0.972159	0.320912	1.77341	0.180957	0.856401	NA
5031439G07Rik	8.17689	-0.345395	0.552359	-0.625309	0.531769	NA
5033403F01Rik	0.240608	-0.400434	2.84108	-0.140944	0.887914	NA
5033404E19Rik	0.0520242	1.04224	5.77068	0.18061	0.856674	NA
5033406O09Rik	0.904246	-2.20172	1.68068	-1.31002	0.190189	NA
5033417F24Rik	0.478101	0	2.16347	0	1	NA
5033421B08Rik	0.142106	-0.400428	5.77068	-0.0693901	0.944679	NA
5033423K11Rik	0.0344101	-0.400428	5.77068	-0.0693901	0.944679	NA
5033428I22Rik	0.588522	1.34215	2.08853	0.642631	0.520464	NA
5033430I15Rik	5.32518	0.233427	0.629951	0.370547	0.710975	NA
5330406M23Rik	5.42903	1.12044	0.70067	1.59909	0.1098	NA
5330409N07Rik	0.120598	1.04224	5.77068	0.18061	0.856674	NA
5330411J11Rik	0.0155877	0	5.77068	0	1	NA
5330411O13Rik	0.0276984	0	5.77068	0	1	NA
5330413D20Rik	0.0132147	0	5.77068	0	1	NA
5330416C01Rik	0.0344101	-0.400428	5.77068	-0.0693901	0.944679	NA
5330417C22Rik	0.164279	0.320907	5.55838	0.0577339	0.953961	NA
5330426L24Rik	0.527717	1.62436	2.32153	0.699696	0.484117	NA
5330431K02Rik	0.0677407	0	5.77068	0	1	NA
5330434G04Rik	0.113395	0	5.77068	0	1	NA
5330437M03Rik	0.041839	0	5.77068	0	1	NA
5330438D12Rik	7.07463	-0.2007	0.598567	-0.335301	0.737398	NA
5330438I03Rik	0.0259719	0	5.77068	0	1	NA
5330439K02Rik	0.265928	-0.400432	3.74709	-0.106865	0.914896	NA
5330439M10Rik	0.0700239	0	5.77068	0	1	NA
5430400D12Rik	0.75355	-1.32039	1.61712	-0.816506	0.414211	NA
5430401F13Rik	0.0204531	0	5.77068	0	1	NA
5430401H09Rik	0.156454	-0.400429	5.62738	-0.0711572	0.943273	NA
5430402O13Rik	1.14565	2.37266	1.47318	1.61057	0.107274	NA
5430403G16Rik	3.09486	0.147769	0.853195	0.173195	0.862498	NA
5430405H02Rik	11.8655	0.192329	0.448739	0.428599	0.668215	NA
5430414B19Rik	2.09992	-0.387108	1.01916	-0.37983	0.704072	NA
5430416N02Rik	9.62736	-0.415643	0.508301	-0.817712	0.413522	NA
5430419D17Rik	0.101574	1.04224	5.77068	0.18061	0.856674	NA
5430420F09Rik	0.160492	0	5.77068	0	1	NA
5430421F17Rik	0.110558	0	5.77068	0	1	NA
5430427M07Rik	0.0235778	0	5.77068	0	1	NA
5430427O19Rik	4.61914	-0.344771	0.641682	-0.537293	0.591065	NA
5430430K15Rik	0.0919109	1.04224	5.77068	0.18061	0.856674	NA
5430431A17Rik	6.50944	-0.0333682	0.723619	-0.0461129	0.96322	NA
5430434F05Rik	1.56453	0.346835	1.32412	0.261936	0.793371	NA
5430434I15Rik	0.0197402	0	5.77068	0	1	NA
5430440P10Rik	0.0448471	0	5.77068	0	1	NA
5530401A14Rik	0.0655855	-0.400428	5.77068	-0.0693901	0.944679	NA
5530402G07Rik	0.051734	0	5.77068	0	1	NA
5530601H04Rik	12.6036	-0.22887	0.382747	-0.597967	0.549862	NA
5730405O15Rik	1.10617	0.69283	1.50543	0.46022	0.645358	NA
5730408A14Rik	0.0294446	0	5.77068	0	1	NA
5730409E04Rik	0.394011	-0.352435	3.44972	-0.102163	0.918627	NA
5730412P04Rik	0.0259719	0	5.77068	0	1	NA
5730414N17Rik	0.80747	-0.266622	1.55882	-0.171041	0.864191	NA
5730419F03Rik	0.0887254	-0.400428	5.77068	-0.0693901	0.944679	NA
5730420D15Rik	0.0651236	-0.400428	5.77068	-0.0693901	0.944679	NA
5730435O14Rik	0.0471259	0	5.77068	0	1	NA
5730455P16Rik	11.8689	-0.314809	0.44117	-0.713578	0.475488	NA
5730460C07Rik	0.188585	-0.345167	4.4816	-0.0770187	0.938609	NA
5730480H06Rik	9.8834	-0.296207	0.43688	-0.678005	0.497768	NA
5730488B01Rik	0.0259719	0	5.77068	0	1	NA
5730507A11Rik	0.211835	0.320908	5.26762	0.0609208	0.951422	NA
5730507C01Rik	0.051734	0	5.77068	0	1	NA
5730522E02Rik	0.051734	0	5.77068	0	1	NA
5730596B20Rik	0.0405793	0	5.77068	0	1	NA
5830405F06Rik	0.0759043	0	5.77068	0	1	NA
5830408C22Rik	30.8523	0.041253	0.304462	0.135495	0.892221	0.985082
5830411K02Rik	0.0294446	0	5.77068	0	1	NA
5830411N06Rik	0.178313	0.320908	5.44502	0.058936	0.953003	NA
5830415G21Rik	0.853801	-0.431425	1.69596	-0.254385	0.799198	NA
5830416I19Rik	1.93807	1.67247	1.37191	1.21908	0.222815	NA
5830417I10Rik	0.48244	0.353748	2.06082	0.171654	0.86371	NA
5830418P13Rik	1.78934	-2.10523	1.38626	-1.51865	0.128852	NA
5830428M24Rik	26.9215	0.409293	0.318985	1.28311	0.199453	0.782722
5830432E09Rik	4.48993	1.31408	0.82569	1.59149	0.111499	NA
5830437K03Rik	0.0215932	0	5.77068	0	1	NA
5830444B04Rik	3.59949	0.653385	0.784817	0.832532	0.405109	NA
5830444F18Rik	7.48796	0.0254369	0.980631	0.0259393	0.979306	NA
5830448L01Rik	2.62573	-1.0821	0.894546	-1.20967	0.226407	NA
5830454E08Rik	3.14711	0.141056	0.875138	0.161181	0.871951	NA
5830462I19Rik	0.183316	-1.18857	5.41963	-0.219309	0.826409	NA
5830462O15Rik	2.1961	0.800616	0.973857	0.822109	0.411015	NA
5830468F06Rik	17.7575	0.188527	0.417167	0.451922	0.651325	NA
5830473C10Rik	0.196354	0	5.47911	0	1	NA
5830487J09Rik	0.364215	0.320911	2.75748	0.116378	0.907353	NA
5930403N24Rik	0.11375	0	5.77068	0	1	NA
5930412G12Rik	0.143238	0	5.77068	0	1	NA
5930420M18Rik	0.555025	-0.363514	2.69542	-0.134863	0.89272	NA
5930430L01Rik	2.20355	0.985805	0.908284	1.08535	0.277767	NA
5930438M14Rik	0.0619564	0	5.77068	0	1	NA
6030400A10Rik	0.668776	1.04406	2.03632	0.512716	0.60815	NA
6030407O03Rik	0.0585319	1.04224	5.77068	0.18061	0.856674	NA
6030408B16Rik	0.0857505	0	5.77068	0	1	NA
6030440G07Rik	0.0585319	1.04224	5.77068	0.18061	0.856674	NA
6030442K20Rik	1.01791	-2.38407	1.62522	-1.46692	0.142398	NA
6030443J06Rik	0.419604	-0.359367	2.08307	-0.172518	0.863031	NA
6030445D17Rik	0.406665	-0.897445	2.38296	-0.376609	0.706464	NA
6030452D12Rik	0.145057	0	5.73609	0	1	NA
6030458C11Rik	22.2323	0.128502	0.307428	0.41799	0.675954	NA
6030460B20Rik	0.976251	-1.69459	1.64712	-1.02882	0.303563	NA
6030468B19Rik	0.574444	-1.07135	2.91914	-0.367008	0.713613	NA
6030469F06Rik	0.0344101	-0.400428	5.77068	-0.0693901	0.944679	NA
6030498E09Rik	0.0749894	-0.400428	5.77068	-0.0693901	0.944679	NA
6230400D17Rik	3.53758	-0.55913	0.730589	-0.765314	0.444085	NA
6330403K07Rik	4.42434	0.822576	0.770985	1.06692	0.28601	NA
6330403L08Rik	0.0864079	0	5.77068	0	1	NA
6330403N20Rik	0.161903	1.04224	5.77068	0.18061	0.856674	NA
6330408M09Rik	0.602276	1.79671	2.42117	0.742083	0.458037	NA
6330409D20Rik	1.86247	-0.625959	1.54014	-0.406429	0.684428	NA
6330410L21Rik	0.108912	0	5.77068	0	1	NA
6330415B21Rik	0.0734762	-0.400428	5.77068	-0.0693901	0.944679	NA
6330415G19Rik	1.19741	-0.918877	1.65342	-0.555744	0.578386	NA
6330418K02Rik	5.49512	-0.288937	0.584137	-0.494638	0.620856	NA
6330419E04Rik	0.0448471	0	5.77068	0	1	NA
6330537M06Rik	1.04495	-1.30155	1.4487	-0.898422	0.368961	NA
6330549D23Rik	0.406066	0	2.09082	0	1	NA
6330562C20Rik	1.04208	-1.50221	1.76036	-0.853356	0.393462	NA
6430511E19Rik	0.679117	-1.05076	1.757	-0.598041	0.549813	NA
6430531B16Rik	0.285143	0.320911	2.78249	0.115332	0.908182	NA
6430548M08Rik	0.296829	0.320911	3.11549	0.103005	0.917959	NA
6430550D23Rik	0.204749	-0.400431	4.44968	-0.089991	0.928294	NA
6430562O15Rik	6.30138	0.326356	0.680804	0.479369	0.631676	NA
6430571L13Rik	0.434139	1.79855	2.44462	0.735717	0.461903	NA
6430573P05Rik	0.46581	-0.367354	1.99349	-0.184277	0.853796	NA
6430590A07Rik	19.9585	0.00560172	0.345128	0.0162308	0.98705	NA
6430710C18Rik	0.0132147	0	5.77068	0	1	NA
6430710M23Rik	0.444649	1.0403	2.28618	0.455037	0.649083	NA
6530401F13Rik	0.141117	0	5.77068	0	1	NA
6530402F18Rik	5.39476	-0.044783	0.627452	-0.0713728	0.943101	NA
6530403H02Rik	0.0215932	0	5.77068	0	1	NA
6530409C15Rik	0.163221	1.04224	5.77068	0.18061	0.856674	NA
6530413G14Rik	1.63759	0.021095	1.3393	0.0157508	0.987433	NA
6530437J22Rik	0.0197402	0	5.77068	0	1	NA
6720427I07Rik	2.31627	0.0906515	0.963027	0.0941319	0.925004	NA
6720464F23Rik	3.07598	1.11012	0.811846	1.36741	0.171498	NA
6720469O03Rik	0.0249357	0	5.77068	0	1	NA
6720475M21Rik	0.75735	1.62217	1.72445	0.940687	0.346865	NA
6720482G16Rik	0.0235241	0	5.77068	0	1	NA
6720483E21Rik	0.126851	1.04224	5.77068	0.18061	0.856674	NA
6720489N17Rik	2.18699	-1.21334	1.13506	-1.06896	0.285086	NA
6820402A03Rik	0.920637	-0.24984	1.66153	-0.150368	0.880475	NA
6820426E19Rik	0.0405793	0	5.77068	0	1	NA
6820431F20Rik	0.841137	-1.60197	1.44146	-1.11136	0.266416	NA
7330404K18Rik	0.0675852	0	5.77068	0	1	NA
7330423F06Rik	0.715749	0.421028	1.62212	0.259555	0.795207	NA
7420700N18Rik	0.0132147	0	5.77068	0	1	NA
7530428D23Rik	0.0490843	0	5.77068	0	1	NA
7630403G23Rik	0.174867	1.74638	5.76908	0.302714	0.762108	NA
8030423F21Rik	0.0555139	1.04224	5.77068	0.18061	0.856674	NA
8030445P17Rik	0.0215932	0	5.77068	0	1	NA
8030451A03Rik	0.869963	-0.0566437	1.50018	-0.0377578	0.969881	NA
8030451O07Rik	0.137716	1.74638	5.76908	0.302713	0.762108	NA
8030455M16Rik	0.0809558	0	5.77068	0	1	NA
8030462N17Rik	13.3596	0.346916	0.426328	0.813731	0.415799	NA
8030487O14Rik	0.122466	0	5.77068	0	1	NA
8430406P12Rik	0.142943	-1.14695	5.76427	-0.198977	0.842281	NA
8430419K02Rik	0.0376696	0	5.77068	0	1	NA
8430422H06Rik	0.0473578	0	5.77068	0	1	NA
8430422M14Rik	0.223893	0.320908	5.22165	0.0614572	0.950995	NA
8430429K09Rik	5.35063	-0.594997	0.62927	-0.945535	0.344386	NA
8430430B14Rik	0.529901	1.61151	1.67179	0.963943	0.335074	NA
8430432A02Rik	0.289767	-1.27379	5.01002	-0.254249	0.799303	NA
9030025P20Rik	0.994922	1.05036	1.62568	0.646105	0.518211	NA
9030204H09Rik	0.0874324	-0.400428	5.77068	-0.0693901	0.944679	NA
9030404E10Rik	0.093307	0	5.77068	0	1	NA
9030407P20Rik	0.647902	0.39743	1.82511	0.217757	0.827619	NA
9030607J07Rik	0.0353279	0	5.77068	0	1	NA
9030612E09Rik	0.143527	0.320907	5.77068	0.0556099	0.955653	NA
9030619P08Rik	0.184186	-0.664869	5.75636	-0.115502	0.908048	NA
9030624G23Rik	0.0294446	0	5.77068	0	1	NA
9130002K18Rik	0.57752	1.03828	2.07421	0.500564	0.616678	NA
9130008F23Rik	0.182769	-0.400428	5.77068	-0.0693901	0.944679	NA
9130015A21Rik	0.814038	1.04226	2.11348	0.493148	0.621908	NA
9130015G15Rik	0.0612474	0	5.77068	0	1	NA
9130017K11Rik	0.106065	0	5.77068	0	1	NA
9130019O22Rik	3.86928	-0.147943	0.746644	-0.198144	0.842932	NA
9130019P16Rik	0.0555139	1.04224	5.77068	0.18061	0.856674	NA
9130023H24Rik	1.91166	0.0670963	0.95717	0.0700986	0.944115	NA
9130024F11Rik	0.0344101	-0.400428	5.77068	-0.0693901	0.944679	NA
9130204K15Rik	0.0431864	0	5.77068	0	1	NA
9130204L05Rik	0.051734	0	5.77068	0	1	NA
9130208D14Rik	0.116594	1.04224	5.77068	0.18061	0.856674	NA
9130209A04Rik	0.0463686	0	5.77068	0	1	NA
9130221H12Rik	4.16828	0.0887525	0.647588	0.137051	0.890991	NA
9130230L23Rik	0.263994	1.04225	3.60511	0.289104	0.772502	NA
9130230N09Rik	3.13376	0.31565	0.812563	0.388462	0.697674	NA
9130401M01Rik	37.1879	-0.435868	0.291731	-1.49408	0.135156	0.718954
9130604C24Rik	0.870261	1.61573	1.52923	1.05656	0.290713	NA
9230020A06Rik	0.0471259	0	5.77068	0	1	NA
9230102O04Rik	0.586863	-1.02024	2.12617	-0.479848	0.631336	NA
9230104M06Rik	0.30975	0	3.55523	0	1	NA
9230105E05Rik	0.0531015	0	5.77068	0	1	NA
9230111E07Rik	0.699154	2.31245	1.77552	1.30241	0.192775	NA
9230112E08Rik	0.283334	-1.14609	4.24961	-0.269693	0.787397	NA
9230112J17Rik	0.0541502	-0.400428	5.77068	-0.0693901	0.944679	NA
9230114J08Rik	0.0235778	0	5.77068	0	1	NA
9230114K14Rik	4.10329	-0.559992	0.714255	-0.784023	0.433027	NA
9230116L04Rik	0.161265	0	5.62789	0	1	NA
9230116N13Rik	1.60405	-0.395316	1.24486	-0.317559	0.75082	NA
9330020H09Rik	3.95623	0.597084	0.708376	0.84289	0.39929	NA
9330104G04Rik	0.353727	1.04225	3.153	0.33056	0.740977	NA
9330111N05Rik	0.0376696	0	5.77068	0	1	NA
9330118I20Rik	0.0515117	1.04224	5.77068	0.18061	0.856674	NA
9330136K24Rik	0.380948	0.320911	2.52683	0.127002	0.898939	NA
9330151L19Rik	6.74908	0.477711	0.54889	0.870322	0.384125	NA
9330154J02Rik	0.159918	0	5.77068	0	1	NA
9330158H04Rik	0.0213859	0	5.77068	0	1	NA
9330159F19Rik	0.0817608	-0.400428	5.77068	-0.0693901	0.944679	NA
9330159M07Rik	0.30312	1.08433	3.12115	0.347412	0.728282	NA
9330160F10Rik	2.78635	-0.401829	1.06758	-0.376393	0.706625	NA
9330161L09Rik	0.156197	-0.400429	5.62896	-0.0711373	0.943288	NA
9330162012Rik	0.179375	1.76104	5.76864	0.305279	0.760154	NA
9330162G02Rik	18.8993	0.210451	0.373314	0.563738	0.572933	NA
9330171B17Rik	0.0155877	0	5.77068	0	1	NA
9330175E14Rik	9.49165	0.104443	0.625583	0.166954	0.867407	NA
9330175M20Rik	0.0235241	0	5.77068	0	1	NA
9330179D12Rik	0.532182	-1.23932	2.71449	-0.456557	0.647989	NA
9330185C12Rik	0.0235241	0	5.77068	0	1	NA
9330188P03Rik	0.0471259	0	5.77068	0	1	NA
9330198N18Rik	0.0257146	0	5.77068	0	1	NA
9330199G10Rik	0.148045	0	5.77068	0	1	NA
9430002A10Rik	0.102563	1.04224	5.77068	0.18061	0.856674	NA
9430007A20Rik	0.0631927	-0.400428	5.77068	-0.0693901	0.944679	NA
9430007M09Rik	0.104853	1.04224	5.77068	0.18061	0.856674	NA
9430015G10Rik	5.51973	0.343211	0.594867	0.576955	0.56397	NA
9430018G01Rik	0.0249357	0	5.77068	0	1	NA
9430024E24Rik	0.0132147	0	5.77068	0	1	NA
9430025C20Rik	0.0132147	0	5.77068	0	1	NA
9430031K09Rik	0.461105	2.3491	2.35394	0.997944	0.318306	NA
9430034N14Rik	2.3819	0.935888	0.901501	1.03814	0.299203	NA
9430037G07Rik	0.0378737	0	5.77068	0	1	NA
9430037O13Rik	0.668315	-0.374822	1.72988	-0.216675	0.828461	NA
9430038I01Rik	15.1615	-0.211566	0.408691	-0.517666	0.604692	NA
9430041J12Rik	0.0869872	0	5.77068	0	1	NA
9430060I03Rik	1.17936	-0.113268	1.18705	-0.0954201	0.923981	NA
9430062P05Rik	0.142378	0	5.77068	0	1	NA
9430064I24Rik	0.300928	0.320911	2.47561	0.129629	0.89686	NA
9430065F17Rik	0.859081	2.75541	1.65893	1.66096	0.0967223	NA
9430069I07Rik	0.0554165	0	5.77068	0	1	NA
9430078K24Rik	0.0155877	0	5.77068	0	1	NA
9430081H08Rik	7.30305	0.150968	0.582763	0.259055	0.795593	NA
9430085M18Rik	0.0204531	0	5.77068	0	1	NA
9430087B13Rik	0.0344101	-0.400428	5.77068	-0.0693901	0.944679	NA
9430087J23Rik	1.0532	0.325104	1.41908	0.229094	0.818796	NA
9430091E24Rik	2.16359	0.696633	0.88381	0.788216	0.43057	NA
9430092D12Rik	0.0698927	0	5.77068	0	1	NA
9430098F02Rik	0.336604	1.04226	3.01043	0.346215	0.729181	NA
9530014B07Rik	0.0259719	0	5.77068	0	1	NA
9530018F02Rik	3.54156	-0.526794	0.837521	-0.628992	0.529354	NA
9530018H14Rik	0.0257146	0	5.77068	0	1	NA
9530020I12Rik	0.0463686	0	5.77068	0	1	NA
9530026F06Rik	0.0344101	-0.400428	5.77068	-0.0693901	0.944679	NA
9530026P05Rik	0.0913985	1.04224	5.77068	0.18061	0.856674	NA
9530027J09Rik	0.152764	1.74638	5.76908	0.302714	0.762108	NA
9530034A14Rik	0.0820559	1.04224	5.77068	0.18061	0.856674	NA
9530034E10Rik	1.02338	-0.645271	1.45076	-0.444782	0.656477	NA
9530036M11Rik	0.103991	0	5.77068	0	1	NA
9530036O11Rik	0.0197402	0	5.77068	0	1	NA
9530046B11Rik	0.375465	1.04033	2.22517	0.467531	0.64012	NA
9530051G07Rik	0.0787804	-0.400428	5.77068	-0.0693901	0.944679	NA
9530056E24Rik	2.25774	0.320923	0.934988	0.343238	0.731419	NA
9530056K15Rik	0.022286	0	5.77068	0	1	NA
9530059O14Rik	0.075967	1.04224	5.77068	0.18061	0.856674	NA
9530062K07Rik	0.105397	0	5.77068	0	1	NA
9530068E07Rik	54.0601	-0.154609	0.195887	-0.789276	0.429951	0.885431
9530077C05Rik	1.32065	-0.874799	1.69552	-0.515948	0.60589	NA
9530078K11Rik	1.05053	-0.0506455	1.44093	-0.0351479	0.971962	NA
9530080O11Rik	0.0391866	0	5.77068	0	1	NA
9530082P21Rik	1.23044	1.1881	1.39549	0.85139	0.394553	NA
9530085L11Rik	2.19136	0.093428	1.04288	0.0895865	0.928616	NA
9530097N15Rik	0.142243	-1.06519	5.76654	-0.184719	0.853449	NA
9630001P10Rik	0.0626054	0	5.77068	0	1	NA
9630010A21Rik	2.22709	-0.154256	0.883884	-0.17452	0.861456	NA
9630013A20Rik	0.0603399	0	5.77068	0	1	NA
9630013D21Rik	3.42838	1.13232	0.798246	1.41851	0.156041	NA
9630013K17Rik	0.0599556	0	5.77068	0	1	NA
9630015K15Rik	0	NA	NA	NA	NA	NA
9630028H03Rik	0.0405793	0	5.77068	0	1	NA
9630028I04Rik	0.0515117	1.04224	5.77068	0.18061	0.856674	NA
9630041A04Rik	0.0515117	1.04224	5.77068	0.18061	0.856674	NA
9630050E16Rik	0.0348079	0	5.77068	0	1	NA
9830107B12Rik	0.0235241	0	5.77068	0	1	NA
9830132P13Rik	0.0585319	1.04224	5.77068	0.18061	0.856674	NA
9830144P21Rik	0.155843	0.320907	5.77068	0.0556099	0.955653	NA
9930004E17Rik	0.217981	1.04225	4.37611	0.238168	0.811751	NA
9930012K11Rik	7.19308	-0.280203	0.604181	-0.463773	0.64281	NA
9930014A18Rik	0.83618	-1.67417	1.51532	-1.10483	0.269234	NA
9930017N22Rik	2.83933	0.349134	0.899574	0.388111	0.697934	NA
9930021J03Rik	16.5002	0.257308	0.398429	0.645807	0.518404	NA
9930022D16Rik	1.22745	0.0758656	1.17238	0.0647108	0.948404	NA
9930024M15Rik	0.823154	-2.43691	1.68093	-1.44973	0.147133	NA
9930104L06Rik	5.41052	0.477717	0.691875	0.690468	0.4899	NA
9930111H07Rik	0.0471259	0	5.77068	0	1	NA
9930111J21Rik1	0.80778	1.03215	1.75782	0.587178	0.557084	NA
9930111J21Rik2	6.77597	-0.0925491	0.631859	-0.146471	0.883549	NA
9930120I10Rik	1.28808	2.02663	1.43878	1.40858	0.158959	NA
A030001D20Rik	0.0391118	0	5.77068	0	1	NA
A030005L19Rik	0.566442	0.320912	2.11592	0.151665	0.879451	NA
A030012G06Rik	0.0155877	0	5.77068	0	1	NA
A130006I12Rik	0	NA	NA	NA	NA	NA
A130010J15Rik	8.04199	-0.0456562	0.548073	-0.0833032	0.93361	NA
A130012E19Rik	3.30945	0.328717	0.866411	0.379401	0.70439	NA
A130014A01Rik	5.52272	-0.261285	0.59438	-0.439593	0.660232	NA
A130023I24Rik	0.364237	0	3.16261	0	1	NA
A130048G24Rik	5.5941	-0.438454	0.711496	-0.616242	0.537735	NA
A130050O07Rik	0.533642	-0.357435	2.18855	-0.16332	0.870266	NA
A130051J06Rik	1.50262	-0.379955	1.27262	-0.298561	0.765275	NA
A130071D04Rik	52.8498	0.18456	0.268226	0.688075	0.491405	0.903975
A130077B15Rik	0.0294446	0	5.77068	0	1	NA
A1cf	0.0919109	1.04224	5.77068	0.18061	0.856674	NA
A230004M16Rik	0.0503957	0	5.77068	0	1	NA
A230005M16Rik	0.149821	-0.400428	5.77068	-0.0693901	0.944679	NA
A230020J21Rik	0.227992	-1.06787	3.79213	-0.281602	0.778249	NA
A230028O05Rik	0.142591	1.04224	5.75636	0.181059	0.856321	NA
A230050P20Rik	13.2887	-0.13578	0.405113	-0.335165	0.737501	NA
A230056P14Rik	0.662772	-1.42708	1.63175	-0.874566	0.38181	NA
A230057D06Rik	0.0705617	0	5.77068	0	1	NA
A230059L01Rik	0.641772	0.247483	1.94156	0.127466	0.898572	NA
A230060F14Rik	0.230168	-0.400432	3.68814	-0.108573	0.913541	NA
A230065N10Rik	0.0132147	0	5.77068	0	1	NA
A230072C01Rik	1.18557	0.404222	1.24836	0.323801	0.746089	NA
A230072E10Rik	1.12416	-1.01811	1.7312	-0.588097	0.556467	NA
A230077H06Rik	0.0463686	0	5.77068	0	1	NA
A230081H15Rik	0.0585319	1.04224	5.77068	0.18061	0.856674	NA
A230083G16Rik	0.0235778	0	5.77068	0	1	NA
A230083N12Rik	0.314444	-1.08146	2.42147	-0.446613	0.655155	NA
A230087F16Rik	0.0204531	0	5.77068	0	1	NA
A230098N10Rik	0.0959132	-0.400428	5.77068	-0.0693901	0.944679	NA
A230103J11Rik	0.0963739	-0.400428	5.77068	-0.0693901	0.944679	NA
A230103L15Rik	0.735292	0.916118	1.58793	0.576927	0.563989	NA
A230103O09Rik	0.0249357	0	5.77068	0	1	NA
A230107N01Rik	0.120931	1.04224	5.77068	0.18061	0.856674	NA
A2m	0.0477616	-0.400428	5.77068	-0.0693901	0.944679	NA
A2ml1	0.485132	0.320911	2.48836	0.128965	0.897385	NA
A330008L17Rik	0.131315	-0.400428	5.77068	-0.0693901	0.944679	NA
A330009N23Rik	1.31783	-1.70306	1.35735	-1.2547	0.209587	NA
A330023F24Rik	0.795323	3.08838	1.75842	1.75634	0.0790312	NA
A330032B11Rik	0.199158	-0.349521	4.41708	-0.0791294	0.93693	NA
A330033J07Rik	0.0155877	0	5.77068	0	1	NA
A330035P11Rik	0.505545	-0.962516	1.90448	-0.505395	0.613282	NA
A330040F15Rik	4.01997	0.831082	0.796567	1.04333	0.296796	NA
A330041J22Rik	0.0213859	0	5.77068	0	1	NA
A330058E17Rik	0.153214	-0.400429	5.65403	-0.0708218	0.94354	NA
A330069E16Rik	3.07876	0.897832	0.868739	1.03349	0.301375	NA
A330074H02Rik	0.0529687	0	5.77068	0	1	NA
A330076C08Rik	0.066866	0	5.77068	0	1	NA
A330076H08Rik	0.0492387	0	5.77068	0	1	NA
A330084C13Rik	0.302048	1.04225	4.20663	0.247764	0.804317	NA
A330093E20Rik	0.0959183	0	5.77068	0	1	NA
A330102I10Rik	0.0257146	0	5.77068	0	1	NA
A3galt2	0.0842464	1.04224	5.77068	0.18061	0.856674	NA
A430005L14Rik	70.5665	-0.43521	0.215057	-2.0237	0.0430015	0.562821
A430010J10Rik	0.849908	-0.0670506	1.50816	-0.0444585	0.964539	NA
A430018G15Rik	1.67285	0.751082	1.25305	0.599402	0.548905	NA
A430019L02Rik	0.785605	0.383628	1.48114	0.259008	0.795629	NA
A430027C01Rik	0.844349	0.691678	1.59157	0.434588	0.663861	NA
A430028G04Rik	0.499359	0.320912	2.03099	0.158007	0.874451	NA
A430033K04Rik	3.22555	-0.37138	0.841079	-0.441552	0.658813	NA
A430035B10Rik	4.62497	0.259878	0.650533	0.399484	0.689536	NA
A430046D13Rik	7.41768	-0.157978	0.465662	-0.339254	0.734419	NA
A430057M04Rik	0.142636	0.320907	5.75846	0.0557279	0.955559	NA
A430072C10Rik	0.0797735	0	5.77068	0	1	NA
A430072P03Rik	1.2414	1.29612	1.5005	0.863793	0.387702	NA
A430073D23Rik	0.165513	-0.400428	5.77068	-0.0693901	0.944679	NA
A430078G23Rik	16.4518	0.22266	0.414005	0.537821	0.590701	NA
A430078I02Rik	0.129606	0	5.77068	0	1	NA
A430088P11Rik	4.8397	0.589165	0.738617	0.797661	0.425067	NA
A430090L17Rik	0.217086	1.04603	4.35829	0.24001	0.810323	NA
A430093F15Rik	75.9721	0.0856188	0.258434	0.331298	0.740419	0.95785
A430103D13Rik	2.38819	0.338771	0.993558	0.340968	0.733128	NA
A430105J06Rik	0.50072	2.37821	2.01323	1.18129	0.237488	NA
A430106G13Rik	0.21934	-0.400432	3.7471	-0.106865	0.914896	NA
A430108G06Rik	0.0804824	0	5.77068	0	1	NA
A430110C17Rik	1.04573	-0.103411	1.41492	-0.0730859	0.941738	NA
A430110L20Rik	0.191523	1.04224	5.40479	0.192837	0.847086	NA
A4galt	0.0235241	0	5.77068	0	1	NA
A4gnt	0.0477616	-0.400428	5.77068	-0.0693901	0.944679	NA
A530010L16Rik	3.00228	1.21372	0.830169	1.46202	0.143736	NA
A530017D24Rik	0.857992	-0.372277	1.80714	-0.206004	0.836788	NA
A530020G20Rik	0.0720832	0	5.77068	0	1	NA
A530021J07Rik	4.64705	-0.401085	1.51039	-0.26555	0.790586	NA
A530030E21Rik	0.13842	0	5.77068	0	1	NA
A530040E14Rik	0.109218	0	5.77068	0	1	NA
A530041M06Rik	1.70485	0.932037	1.17393	0.793943	0.427229	NA
A530053G22Rik	0.165388	1.04225	4.63866	0.224687	0.822222	NA
A530058O07Rik	0.062512	0	5.77068	0	1	NA
A530064D06Rik	0.0541502	-0.400428	5.77068	-0.0693901	0.944679	NA
A530064N14Rik	0.0590785	0	5.77068	0	1	NA
A530072M11Rik	0.416896	-0.400434	2.73465	-0.14643	0.883582	NA
A530076I17Rik	0.880592	-1.13974	1.60058	-0.712079	0.476416	NA
A530083I20Rik	0.0215932	0	5.77068	0	1	NA
A530083M17Rik	0.629767	2.35851	1.73766	1.35729	0.17469	NA
A530088E08Rik	29.2013	0.482249	0.298163	1.6174	0.105792	0.690901
A630001G21Rik	21.0661	0.678163	0.320596	2.11532	0.0344026	NA
A630001O12Rik	0.377578	-1.83857	2.67822	-0.686489	0.492405	NA
A630009H07Rik	0.15335	0	5.77068	0	1	NA
A630010A05Rik	0.0555139	1.04224	5.77068	0.18061	0.856674	NA
A630014C17Rik	1.88146	0.353763	1.11266	0.317944	0.750528	NA
A630019I02Rik	0.210727	1.76107	5.29967	0.332298	0.739665	NA
A630023A22Rik	0.0376696	0	5.77068	0	1	NA
A630023P12Rik	37.0546	0.507024	0.339982	1.49133	0.135876	0.719121
A630035G10Rik	0.848376	-1.09883	1.65922	-0.66226	0.507805	NA
A630036G19Rik	0.0215932	0	5.77068	0	1	NA
A630052C17Rik	2.068	-0.218688	0.979386	-0.223291	0.823309	NA
A630072L19Rik	0.235275	1.04225	4.32504	0.240981	0.80957	NA
A630072M18Rik	14.6592	0.278755	0.362538	0.768897	0.441954	NA
A630076J17Rik	0.0155877	0	5.77068	0	1	NA
A630081D01Rik	2.85204	-0.701456	1.12221	-0.625068	0.531926	NA
A630089N07Rik	3.66289	-0.38616	0.837376	-0.461155	0.644687	NA
A630091E08Rik	0.184897	0	3.84764	0	1	NA
A630095N17Rik	0.0789943	0	5.77068	0	1	NA
A730011C13Rik	0.631664	-1.13394	1.88674	-0.601003	0.547838	NA
A730017L22Rik	2.31486	-0.749624	1.03527	-0.724086	0.469013	NA
A730018C14Rik	0.022286	0	5.77068	0	1	NA
A730020E08Rik	0.389407	-0.923587	2.64479	-0.34921	0.726931	NA
A730035I17Rik	0.0132147	0	5.77068	0	1	NA
A730036I17Rik	0.0672496	0	5.77068	0	1	NA
A730043L09Rik	0.128995	1.73735	5.76935	0.301135	0.763312	NA
A730045E13Rik	0.0997781	-0.400428	5.77068	-0.0693901	0.944679	NA
A730046J19Rik	0.04491	0	5.77068	0	1	NA
A730056A06Rik	0.0555139	1.04224	5.77068	0.18061	0.856674	NA
A730061H03Rik	0.508405	1.04355	1.86129	0.56066	0.575029	NA
A730063M14Rik	2.58064	-0.394487	0.77603	-0.50834	0.611215	NA
A730065G17Rik	0.0471259	0	5.77068	0	1	NA
A730071L15Rik	0.495525	1.76583	2.23065	0.791619	0.428583	NA
A730081D07Rik	0.0465289	0	5.77068	0	1	NA
A730085K08Rik	0.458835	-3.02251	2.76635	-1.0926	0.27457	NA
A730089K16Rik	1.44409	-1.92014	2.30014	-0.834792	0.403835	NA
A730090N16Rik	0.103828	0.320907	5.77068	0.0556099	0.955653	NA
A730091E23Rik	0.983225	-0.350587	1.45885	-0.240317	0.810085	NA
A730098A19Rik	0.0471259	0	5.77068	0	1	NA
A830005F24Rik	2.48831	-0.66085	0.980769	-0.673808	0.500434	NA
A830008E24Rik	0.515897	0.320911	2.40849	0.133242	0.894002	NA
A830009L08Rik	0.42724	1.04226	2.14703	0.485442	0.627363	NA
A830011K09Rik	0.0215932	0	5.77068	0	1	NA
A830018L16Rik	0.0916171	0	5.77068	0	1	NA
A830019L24Rik	0.0213859	0	5.77068	0	1	NA
A830019P07Rik	0.0249357	0	5.77068	0	1	NA
A830035A12Rik	0.051734	0	5.77068	0	1	NA
A830035O19Rik	0.588569	-1.09244	2.08211	-0.524678	0.599807	NA
A830036E02Rik	0.158714	0.320907	5.77068	0.0556099	0.955653	NA
A830052D11Rik	0.0204531	0	5.77068	0	1	NA
A830073O21Rik	0.213366	-0.40043	5.24589	-0.0763321	0.939155	NA
A830082K12Rik	0.410892	1.74563	2.68064	0.651198	0.514918	NA
A830082N09Rik	0.542606	-1.75631	2.05806	-0.853379	0.393449	NA
A830092H15Rik	0.0477616	-0.400428	5.77068	-0.0693901	0.944679	NA
A930001A20Rik	0.579814	-0.352853	2.54763	-0.138503	0.889843	NA
A930001C03Rik	0.0235241	0	5.77068	0	1	NA
A930001M01Rik	1.62028	-0.434685	1.3239	-0.328336	0.742658	NA
A930002C04Rik	0.0833423	0	5.77068	0	1	NA
A930002H02Rik	0.123913	0	5.77068	0	1	NA
A930002I21Rik	3.59893	1.66072	0.931267	1.7833	0.074538	NA
A930003A15Rik	0.816883	2.33044	1.77742	1.31114	0.18981	NA
A930003O13Rik	0.0779961	1.04224	5.77068	0.18061	0.856674	NA
A930004D18Rik	0.1368	-1.18912	5.76314	-0.206333	0.836531	NA
A930004J17Rik	1.93181	-1.95318	1.24136	-1.57342	0.115621	NA
A930005G22Rik	0.0523162	-0.400428	5.77068	-0.0693901	0.944679	NA
A930005H10Rik	56.0325	0.189738	0.236185	0.803343	0.421777	0.885431
A930005N03Rik	0.0155877	0	5.77068	0	1	NA
A930006K02Rik	4.62357	0.0904729	0.726694	0.124499	0.90092	NA
A930006L05Rik	0.151116	1.04224	5.6717	0.183762	0.8542	NA
A930007I19Rik	1.90234	-0.717457	1.02342	-0.70104	0.483278	NA
A930012O16Rik	1.11084	-1.60868	1.44465	-1.11355	0.265474	NA
A930014D07Rik	0.0132147	0	5.77068	0	1	NA
A930015D03Rik	1.61308	-0.710365	1.13185	-0.627613	0.530257	NA
A930016O22Rik	0.490896	-0.425834	1.82882	-0.232846	0.815881	NA
A930018P22Rik	0.022286	0	5.77068	0	1	NA
A930019D19Rik	0.0376696	0	5.77068	0	1	NA
A930024E05Rik	7.50428	1.20952	0.605638	1.9971	0.0458143	NA
A930027H12Rik	0.0257146	0	5.77068	0	1	NA
A930028N01Rik	0.257986	1.76687	3.14487	0.561827	0.574234	NA
A930028O11Rik	0.0257146	0	5.77068	0	1	NA
A930029G22Rik	3.23533	0.772767	1.05104	0.735239	0.462194	NA
A930030B08Rik	0.0415995	-0.400428	5.77068	-0.0693901	0.944679	NA
A930032L01Rik	0.0560032	-0.400428	5.77068	-0.0693901	0.944679	NA
A930033H14Rik	0.0482578	0	5.77068	0	1	NA
A930033M14Rik	0.0204531	0	5.77068	0	1	NA
A930035D04Rik	0.0647038	0	5.77068	0	1	NA
A930037H05Rik	1.83699	-1.29168	1.30358	-0.990869	0.321749	NA
A930038B10Rik	0.164921	1.04224	5.77068	0.18061	0.856674	NA
A930041C12Rik	0.317856	1.04226	2.77883	0.37507	0.707608	NA
AA386476	2.79847	-0.83799	0.986488	-0.849467	0.395621	NA
AA413626	0.660435	-0.174988	2.58155	-0.0677841	0.945958	NA
AA414768	0.125641	-0.400428	5.77068	-0.0693901	0.944679	NA
AA465934	6.40906	-0.172004	0.552753	-0.311177	0.755666	NA
AA467197	6.98401	0.0632477	0.694623	0.0910533	0.92745	NA
AA474408	1.97009	0.493539	0.874963	0.564068	0.572708	NA
AA536875	0.0132147	0	5.77068	0	1	NA
AA543186	0.475383	-1.03286	1.97974	-0.521718	0.601867	NA
AA543401	0.0415995	-0.400428	5.77068	-0.0693901	0.944679	NA
AA672651	0.0259719	0	5.77068	0	1	NA
AA914427	0.956144	0.335459	1.65122	0.203158	0.839011	NA
AA986860	0.159172	0	5.77068	0	1	NA
AB041806	0.0555139	1.04224	5.77068	0.18061	0.856674	NA
AB124611	31.6911	0.114199	0.302596	0.377399	0.705877	0.956706
AC016791.2	0.0471259	0	5.77068	0	1	NA
AC090881.3	0.334988	-1.58834	2.70577	-0.587018	0.557192	NA
AC091283.1	0.022286	0	5.77068	0	1	NA
AC098707.1	0.0595834	0	5.77068	0	1	NA
AC098707.2	0.0249357	0	5.77068	0	1	NA
AC098733.1	0.0825616	-0.400428	5.77068	-0.0693901	0.944679	NA
AC099590.1	0.0213859	0	5.77068	0	1	NA
AC100212.3	0.233478	0	3.70957	0	1	NA
AC100212.8	0.0398867	0	5.77068	0	1	NA
AC102106.1	4.78966	0.162849	0.841302	0.193567	0.846515	NA
AC102106.2	0.111608	1.04224	5.77068	0.18061	0.856674	NA
AC102119.1	3.32785	1.45537	0.88852	1.63797	0.101428	NA
AC102124.1	0.0398867	0	5.77068	0	1	NA
AC102156.2	0.209204	1.04225	5.27777	0.197478	0.843453	NA
AC102240.1	0.296456	1.04226	2.75028	0.378963	0.704715	NA
AC102268.2	0.0831075	0	5.77068	0	1	NA
AC102610.1	0.220724	-1.71242	5.19821	-0.329425	0.741834	NA
AC103362.1	0.0667748	0	5.77068	0	1	NA
AC103405.1	0.440022	-0.400434	2.53373	-0.158041	0.874424	NA
AC103947.1	0.0656246	0	5.77068	0	1	NA
AC103947.2	0.30397	-0.400432	3.71971	-0.107652	0.914272	NA
AC105061.1	0.0353279	0	5.77068	0	1	NA
AC106834.1	0.0482578	0	5.77068	0	1	NA
AC107710.1	0.118705	0	5.77068	0	1	NA
AC107768.1	0.0956603	0	5.77068	0	1	NA
AC107768.2	0.863464	1.04094	1.65902	0.627441	0.53037	NA
AC107773.1	0.218137	-0.400433	3.27727	-0.122185	0.902753	NA
AC108433.1	0.0638855	-0.400428	5.77068	-0.0693901	0.944679	NA
AC108812.1	0.0896938	1.04224	5.77068	0.18061	0.856674	NA
AC108814.1	0.30245	-0.400434	2.71807	-0.147323	0.882877	NA
AC108836.1	0.0415995	-0.400428	5.77068	-0.0693901	0.944679	NA
AC108910.1	0.416779	1.03094	2.07089	0.497825	0.618607	NA
AC109138.11	0.234294	0	3.69056	0	1	NA
AC109138.6	0.599807	-1.67372	1.7691	-0.946081	0.344107	NA
AC109138.8	0.265322	1.04225	3.6118	0.288569	0.772911	NA
AC109152.1	0.0816397	0	5.77068	0	1	NA
AC110180.1	0.108417	0	5.77068	0	1	NA
AC110206.1	0.0668782	0	5.77068	0	1	NA
AC110212.1	0.246107	-1.07007	3.15877	-0.338762	0.734789	NA
AC110212.2	0.155864	-1.18893	5.63491	-0.210994	0.832892	NA
AC110913.1	0.13541	1.04224	5.77068	0.18061	0.856674	NA
AC113010.1	0.0427718	0	5.77068	0	1	NA
AC113075.1	0.0401933	0	5.77068	0	1	NA
AC113104.2	0.0700028	0	5.77068	0	1	NA
AC113491.1	0.0204531	0	5.77068	0	1	NA
AC113528.1	2.76486	0.946079	0.952183	0.99359	0.320422	NA
AC113540.1	2.26032	-0.96543	1.28007	-0.754202	0.450728	NA
AC115631.1	0.0213859	0	5.77068	0	1	NA
AC115752.1	2.87426	-1.1995	1.11609	-1.07474	0.282492	NA
AC115768.1	0.656102	-0.377394	1.66156	-0.227132	0.820321	NA
AC115783.1	0.657359	0.369148	1.86508	0.197926	0.843103	NA
AC115789.1	0.0471259	0	5.77068	0	1	NA
AC115789.4	0.0448471	0	5.77068	0	1	NA
AC116451.2	0.859567	1.76497	1.88439	0.936627	0.34895	NA
AC116489.2	0.0249357	0	5.77068	0	1	NA
AC116759.2	0.0415995	-0.400428	5.77068	-0.0693901	0.944679	NA
AC116766.1	0.0458845	0	5.77068	0	1	NA
AC116871.1	0.0259719	0	5.77068	0	1	NA
AC116871.4	0.0257146	0	5.77068	0	1	NA
AC117232.1	0.262621	1.04225	3.61259	0.288506	0.77296	NA
AC117248.1	0.160631	-0.400431	4.69648	-0.085262	0.932053	NA
AC117612.1	0.550682	-0.461433	1.95341	-0.236219	0.813263	NA
AC117612.2	0.106293	0.320907	5.77068	0.0556099	0.955653	NA
AC117615.1	0.0585319	1.04224	5.77068	0.18061	0.856674	NA
AC117809.2	0.106943	1.04224	5.77068	0.18061	0.856674	NA
AC117809.3	0.089924	0.320907	5.77068	0.0556099	0.955653	NA
AC117816.1	0.0204531	0	5.77068	0	1	NA
AC118472.1	0.0132147	0	5.77068	0	1	NA
AC118614.1	0.0555139	1.04224	5.77068	0.18061	0.856674	NA
AC118632.1	0.0663376	0	5.77068	0	1	NA
AC118642.1	0.0264295	0	5.77068	0	1	NA
AC119181.3	0.051734	0	5.77068	0	1	NA
AC119228.1	0.252988	-1.71251	3.59056	-0.476947	0.6334	NA
AC119234.1	0.0155877	0	5.77068	0	1	NA
AC120159.1	0.0477616	-0.400428	5.77068	-0.0693901	0.944679	NA
AC120164.1	0.0712519	1.04224	5.77068	0.18061	0.856674	NA
AC121135.2	0.248655	-0.274846	3.7041	-0.0742004	0.940851	NA
AC121263.2	0.0132147	0	5.77068	0	1	NA
AC121495.1	0.0817178	-0.400428	5.77068	-0.0693901	0.944679	NA
AC121603.2	0.0821096	1.04224	5.77068	0.18061	0.856674	NA
AC121603.4	0.0311754	0	5.77068	0	1	NA
AC121821.2	0.318295	1.04226	2.43381	0.428242	0.668475	NA
AC121824.2	0.618091	-1.56232	1.96649	-0.794472	0.426921	NA
AC121886.1	0.0415995	-0.400428	5.77068	-0.0693901	0.944679	NA
AC121957.1	0.735984	1.76214	1.75156	1.00604	0.314396	NA
AC121967.1	0.646398	-0.375056	1.72329	-0.21764	0.827709	NA
AC121973.1	0.0870044	0	5.77068	0	1	NA
AC122051.1	0.051734	0	5.77068	0	1	NA
AC122117.1	0.0398867	0	5.77068	0	1	NA
AC122117.2	0.0458637	0	5.77068	0	1	NA
AC122119.1	0.0750358	1.04224	5.77068	0.18061	0.856674	NA
AC122119.2	0.623501	1.02926	1.95422	0.526685	0.598412	NA
AC122245.1	0.0249357	0	5.77068	0	1	NA
AC122252.2	2.20599	0.710312	1.45086	0.489581	0.62443	NA
AC122252.3	0.0294446	0	5.77068	0	1	NA
AC122363.1	0.0259719	0	5.77068	0	1	NA
AC122398.2	0.215239	0.320909	4.37643	0.0733268	0.941546	NA
AC122442.1	0.255833	1.04225	4.22281	0.246815	0.805052	NA
AC122497.1	0.0132147	0	5.77068	0	1	NA
AC122763.1	0.0512225	0	5.77068	0	1	NA
AC122846.2	0.0585319	1.04224	5.77068	0.18061	0.856674	NA
AC122848.1	0.0405793	0	5.77068	0	1	NA
AC122848.2	0.183691	-0.400431	4.5304	-0.0883875	0.929569	NA
AC122852.1	0.0215932	0	5.77068	0	1	NA
AC122861.1	1.75284	0.0357038	1.12961	0.0316072	0.974785	NA
AC122861.2	0.0415995	-0.400428	5.77068	-0.0693901	0.944679	NA
AC122861.4	2.58339	-0.267903	0.880052	-0.304418	0.76081	NA
AC122895.1	0.138479	-0.400428	5.77068	-0.0693901	0.944679	NA
AC123702.1	0.0448471	0	5.77068	0	1	NA
AC123818.1	0.294088	1.04225	3.60138	0.289403	0.772273	NA
AC123853.2	0.0585319	1.04224	5.77068	0.18061	0.856674	NA
AC124012.2	0.0155877	0	5.77068	0	1	NA
AC124169.1	0.283279	0.320911	3.08297	0.104091	0.917097	NA
AC124181.1	0.183924	1.04225	4.56696	0.228215	0.819479	NA
AC124192.2	0.0429791	0	5.77068	0	1	NA
AC124231.1	0.425885	1.04226	2.29449	0.454244	0.649653	NA
AC124430.1	0.123569	0	5.77068	0	1	NA
AC124459.1	2.23799	-1.23083	1.05951	-1.16169	0.245362	NA
AC124502.3	0.0276984	0	5.77068	0	1	NA
AC124502.5	0.213172	1.04225	4.38007	0.237953	0.811918	NA
AC124512.1	0.211102	-0.400432	3.75038	-0.106771	0.91497	NA
AC124513.1	0.597707	0.320912	1.79083	0.179197	0.857783	NA
AC124518.2	0.0336679	0	5.77068	0	1	NA
AC124518.3	0.0463686	0	5.77068	0	1	NA
AC124542.1	0	NA	NA	NA	NA	NA
AC124578.3	0.611547	2.31279	1.82839	1.26493	0.205896	NA
AC124716.1	0.0627433	0	5.77068	0	1	NA
AC124716.2	0.0473078	0	5.77068	0	1	NA
AC125059.1	0.0155877	0	5.77068	0	1	NA
AC125059.2	0.097635	-0.400428	5.77068	-0.0693901	0.944679	NA
AC125059.3	0.297887	-1.17401	2.73652	-0.429014	0.667913	NA
AC125059.4	0.166383	1.04224	5.77068	0.18061	0.856674	NA
AC125093.1	0.0712519	1.04224	5.77068	0.18061	0.856674	NA
AC125101.1	0.0774486	0	5.77068	0	1	NA
AC125122.2	0.0235778	0	5.77068	0	1	NA
AC125126.1	0.0883409	-0.400428	5.77068	-0.0693901	0.944679	NA
AC125210.1	0.567835	-0.108883	2.25741	-0.0482333	0.96153	NA
AC125398.1	0.0708286	0	5.77068	0	1	NA
AC125544.1	0.022286	0	5.77068	0	1	NA
AC126029.2	0.382811	1.04226	3.00036	0.347377	0.728308	NA
AC126031.2	0.125894	0	5.77068	0	1	NA
AC126031.3	0.0398867	0	5.77068	0	1	NA
AC126944.1	0.237684	-0.400433	3.25188	-0.123139	0.901997	NA
AC127234.1	0.119004	0	5.77068	0	1	NA
AC127236.1	0.0471259	0	5.77068	0	1	NA
AC127249.1	0.078249	0	5.77068	0	1	NA
AC127331.2	0.0294446	0	5.77068	0	1	NA
AC127331.6	0.051734	0	5.77068	0	1	NA
AC127342.1	0.0409132	0	5.77068	0	1	NA
AC129179.3	0.065368	0	5.77068	0	1	NA
AC129188.1	0.502677	-0.417723	2.21083	-0.188944	0.850137	NA
AC129217.2	0.158317	0	5.77068	0	1	NA
AC129773.1	0.345027	0.320911	2.73551	0.117313	0.906612	NA
AC130204.1	0.0596269	0	5.77068	0	1	NA
AC130693.1	0.681243	0.500233	2.04055	0.245147	0.806343	NA
AC131065.2	0.472931	0.320912	1.83442	0.174939	0.861127	NA
AC131065.4	0.0197402	0	5.77068	0	1	NA
AC131185.1	0.713816	1.04343	1.82683	0.57117	0.567885	NA
AC131185.2	1.32764	-1.26034	1.34002	-0.940537	0.346942	NA
AC131675.3	0.231359	-1.02552	5.07312	-0.202149	0.839801	NA
AC131692.1	0.0614722	0	5.77068	0	1	NA
AC131692.2	0.0235241	0	5.77068	0	1	NA
AC131756.1	0.122851	0.320907	5.77068	0.0556099	0.955653	NA
AC132088.1	0.0213859	0	5.77068	0	1	NA
AC132140.1	0.062512	0	5.77068	0	1	NA
AC132148.1	0.0155877	0	5.77068	0	1	NA
AC132251.1	0.0510378	0	5.77068	0	1	NA
AC132253.4	2.75873	-1.06831	1.08469	-0.9849	0.324673	NA
AC132253.6	0.295966	1.80508	3.05741	0.590394	0.554927	NA
AC132253.8	0.0661088	0	5.77068	0	1	NA
AC132288.3	0.0204531	0	5.77068	0	1	NA
AC132307.1	0.0585319	1.04224	5.77068	0.18061	0.856674	NA
AC132307.4	0.0132147	0	5.77068	0	1	NA
AC132307.5	0.169437	1.04224	5.77068	0.18061	0.856674	NA
AC132307.6	0.0471555	0	5.77068	0	1	NA
AC132320.1	0.109749	-0.400428	5.77068	-0.0693901	0.944679	NA
AC132402.1	0.0458845	0	5.77068	0	1	NA
AC132418.1	0.0733272	0	5.77068	0	1	NA
AC132418.2	0.0276984	0	5.77068	0	1	NA
AC132452.2	0.12168	-0.400428	5.77068	-0.0693901	0.944679	NA
AC132452.4	0.12331	0.320907	5.77068	0.0556099	0.955653	NA
AC132452.5	0.521252	-1.08507	2.27854	-0.476214	0.633922	NA
AC132481.2	0.466541	-1.5509	1.96884	-0.787722	0.430859	NA
AC132957.1	0.0794324	0	5.77068	0	1	NA
AC133186.1	0.403015	1.04226	2.73475	0.381116	0.703117	NA
AC133451.1	0.869272	0.354269	1.59582	0.221997	0.824316	NA
AC133451.2	0.741868	1.6244	1.73993	0.933601	0.35051	NA
AC133509.1	0.212743	-0.400432	3.72933	-0.107374	0.914492	NA
AC133509.2	0.0197402	0	5.77068	0	1	NA
AC133523.1	0.0849425	-0.400428	5.77068	-0.0693901	0.944679	NA
AC133523.3	0.139729	1.04224	5.77068	0.18061	0.856674	NA
AC133523.4	1.1737	-1.27798	1.55086	-0.824051	0.409911	NA
AC133607.1	0.097074	-0.400428	5.77068	-0.0693901	0.944679	NA
AC133607.3	0.0376696	0	5.77068	0	1	NA
AC133941.1	0.199977	0.32091	3.82681	0.0838583	0.933169	NA
AC133968.1	0	NA	NA	NA	NA	NA
AC134458.1	0.0472217	0	5.77068	0	1	NA
AC134458.2	0.0235241	0	5.77068	0	1	NA
AC134546.1	0.0276984	0	5.77068	0	1	NA
AC134563.1	0.0934705	0	5.77068	0	1	NA
AC134576.1	0.121837	0	5.77068	0	1	NA
AC134576.3	0.161559	-0.400429	5.58186	-0.0717375	0.942811	NA
AC134591.1	0.0555139	1.04224	5.77068	0.18061	0.856674	NA
AC134591.2	0.197447	-0.400432	3.84154	-0.104237	0.916981	NA
AC134830.1	0.0249357	0	5.77068	0	1	NA
AC134906.1	0.0405793	0	5.77068	0	1	NA
AC134908.1	0.0453889	0	5.77068	0	1	NA
AC135016.1	0.35125	-0.400434	2.71853	-0.147298	0.882897	NA
AC136453.1	1.3665	-0.662552	1.0665	-0.621238	0.534443	NA
AC136710.1	0.0808178	1.04224	5.77068	0.18061	0.856674	NA
AC137150.1	0.0450323	0	5.77068	0	1	NA
AC137605.2	0.984448	-0.406084	1.67148	-0.242949	0.808045	NA
AC137605.4	2.65449	-0.661628	0.967781	-0.683655	0.494193	NA
AC137853.1	0.684104	1.03079	2.09095	0.492979	0.622028	NA
AC137853.2	1.22674	1.33845	1.67644	0.798387	0.424646	NA
AC138084.1	0.0235241	0	5.77068	0	1	NA
AC138134.2	0.418626	-1.08483	2.19091	-0.49515	0.620494	NA
AC138174.3	0.161223	-0.400429	5.6218	-0.0712279	0.943216	NA
AC138221.1	0.0806924	0	5.77068	0	1	NA
AC138790.4	0.0215932	0	5.77068	0	1	NA
AC139040.1	0.0508305	0	5.77068	0	1	NA
AC139131.1	0.191156	1.04224	5.77068	0.18061	0.856674	NA
AC139296.2	0.180012	-1.3862	5.75636	-0.240812	0.809701	NA
AC139296.3	0.0448471	0	5.77068	0	1	NA
AC139347.1	0.136516	1.04224	5.77068	0.18061	0.856674	NA
AC139348.1	0.0132147	0	5.77068	0	1	NA
AC140073.1	0.125434	1.74638	5.76908	0.302714	0.762108	NA
AC140207.1	0.0477616	-0.400428	5.77068	-0.0693901	0.944679	NA
AC140207.2	0.155789	0.320907	5.77068	0.0556099	0.955653	NA
AC140336.1	0.0741196	1.04224	5.77068	0.18061	0.856674	NA
AC140378.1	0.34746	0	3.5732	0	1	NA
AC140469.1	4.97982	1.02238	0.912795	1.12005	0.262691	NA
AC141471.4	0.107641	0	5.77068	0	1	NA
AC141471.5	0.149182	0	5.77068	0	1	NA
AC141471.6	0.157396	1.80795	5.76705	0.313496	0.753904	NA
AC141477.1	0.0458845	0	5.77068	0	1	NA
AC141636.1	0.0636415	0	5.77068	0	1	NA
AC141640.1	0.0940858	0	5.77068	0	1	NA
AC142100.3	0.101134	0	5.77068	0	1	NA
AC142448.1	0.100088	-0.400428	5.77068	-0.0693901	0.944679	NA
AC142448.2	0.0687191	0	5.77068	0	1	NA
AC144621.2	0.829538	-1.98226	1.56698	-1.26502	0.205865	NA
AC144792.1	0.0740671	0	5.77068	0	1	NA
AC144945.1	0.0517306	0	5.77068	0	1	NA
AC145554.1	0.0971633	-0.400428	5.77068	-0.0693901	0.944679	NA
AC145556.1	0.0741196	1.04224	5.77068	0.18061	0.856674	NA
AC145557.1	0.115237	0.320907	5.77068	0.0556099	0.955653	NA
AC145590.1	0.0415995	-0.400428	5.77068	-0.0693901	0.944679	NA
AC147020.1	0.207703	-0.989225	5.76768	-0.171512	0.863821	NA
AC147026.1	0.0249357	0	5.77068	0	1	NA
AC147083.1	0.0471259	0	5.77068	0	1	NA
AC147219.2	0.0555139	1.04224	5.77068	0.18061	0.856674	NA
AC147229.1	0.0155877	0	5.77068	0	1	NA
AC147989.2	0.158115	1.04224	5.65691	0.184243	0.853823	NA
AC147989.3	0.0445719	0	5.77068	0	1	NA
AC147992.1	0.262526	0.320911	3.16935	0.101254	0.919349	NA
AC148008.1	0.0235778	0	5.77068	0	1	NA
AC148016.1	0.0449637	0	5.77068	0	1	NA
AC148017.1	0.361496	1.76645	2.65166	0.666167	0.505305	NA
AC148019.1	0.0215932	0	5.77068	0	1	NA
AC148174.2	9.98588	-0.658365	0.481307	-1.36787	0.171353	NA
AC148983.1	0.458469	0.320912	1.73155	0.185332	0.852969	NA
AC149054.1	0.097019	0	5.77068	0	1	NA
AC149067.1	0.10405	-0.400428	5.77068	-0.0693901	0.944679	NA
AC150898.1	0.0728976	1.04224	5.77068	0.18061	0.856674	NA
AC151478.2	0.0235778	0	5.77068	0	1	NA
AC151990.1	0.395527	1.04225	4.00856	0.260007	0.794859	NA
AC152396.1	0.0476248	-0.400428	5.77068	-0.0693901	0.944679	NA
AC152938.1	0	NA	NA	NA	NA	NA
AC153579.1	0.0235778	0	5.77068	0	1	NA
AC154172.2	0.0197402	0	5.77068	0	1	NA
AC154200.1	0.0448471	0	5.77068	0	1	NA
AC154328.1	2.41035	0.39475	0.948155	0.416335	0.677165	NA
AC154542.1	0.646358	-1.09942	1.76619	-0.622478	0.533628	NA
AC154652.1	1.63809	-0.333971	1.15973	-0.287972	0.773368	NA
AC154652.2	0.755692	-1.66847	1.68023	-0.993	0.32071	NA
AC154773.1	0.0376696	0	5.77068	0	1	NA
AC155159.1	0.297103	2.33677	4.12711	0.566201	0.571257	NA
AC155261.1	0.022286	0	5.77068	0	1	NA
AC156546.1	0.0555139	1.04224	5.77068	0.18061	0.856674	NA
AC156982.1	0.0471259	0	5.77068	0	1	NA
AC157214.1	0.0204531	0	5.77068	0	1	NA
AC157548.1	0.0132147	0	5.77068	0	1	NA
AC157903.1	0.208027	1.04225	4.47312	0.233003	0.815759	NA
AC157910.1	0.0257146	0	5.77068	0	1	NA
AC157910.3	0.321535	2.71704	4.75871	0.570962	0.568025	NA
AC157910.4	0.125372	0	5.77068	0	1	NA
AC157910.6	0.173752	0	5.59803	0	1	NA
AC157914.1	0.274423	-0.400434	2.79545	-0.143245	0.886097	NA
AC158127.1	0.0155877	0	5.77068	0	1	NA
AC158549.1	0.0448471	0	5.77068	0	1	NA
AC158774.1	0.0197402	0	5.77068	0	1	NA
AC158924.1	0.0931112	0.320907	5.77068	0.0556099	0.955653	NA
AC158975.2	0.19144	-0.400429	5.38859	-0.0743106	0.940763	NA
AC159140.1	0.0132147	0	5.77068	0	1	NA
AC160336.1	2.7976	0.0987182	0.97008	0.101763	0.918945	NA
AC161119.1	0.0463686	0	5.77068	0	1	NA
AC161579.1	0.0420463	0	5.77068	0	1	NA
AC161932.2	0.0213859	0	5.77068	0	1	NA
AC162035.1	0.0677545	0	5.77068	0	1	NA
AC164009.1	0.292487	0	3.17205	0	1	NA
AC164106.1	0.0477616	-0.400428	5.77068	-0.0693901	0.944679	NA
AC165311.1	0.0405793	0	5.77068	0	1	NA
AC165951.1	0.0520242	1.04224	5.77068	0.18061	0.856674	NA
AC165951.2	0.0908458	0	5.77068	0	1	NA
AC165951.3	0.0971134	0.320907	5.77068	0.0556099	0.955653	NA
AC165951.5	0.0463686	0	5.77068	0	1	NA
AC165962.1	4.21319	-0.50448	0.783316	-0.644031	0.519555	NA
AC165962.2	0.0215932	0	5.77068	0	1	NA
AC165962.3	0.0473078	0	5.77068	0	1	NA
AC165962.4	23.2684	0.740686	0.436184	1.69811	0.0894878	0.661254
AC166166.1	0.0769599	1.04224	5.77068	0.18061	0.856674	NA
AC166172.1	2.37404	-1.25614	1.06544	-1.17898	0.238405	NA
AC166172.3	0.304124	-0.400434	2.47088	-0.162061	0.871258	NA
AC166172.4	1.66045	-0.644898	1.38034	-0.467204	0.640354	NA
AC166172.5	0.0213859	0	5.77068	0	1	NA
AC166575.1	0.491287	1.04436	2.16817	0.481676	0.630036	NA
AC166748.1	0.257212	1.80955	3.65888	0.494563	0.620908	NA
AC166779.2	7.05989	0.665712	0.640672	1.03908	0.298766	NA
AC166779.3	0.142582	0	5.77068	0	1	NA
AC166779.4	0.0922029	-0.400428	5.77068	-0.0693901	0.944679	NA
AC166934.1	0.0235241	0	5.77068	0	1	NA
AC169509.1	0.176879	1.04224	5.46682	0.190649	0.848801	NA
AC171003.1	0.0531015	0	5.77068	0	1	NA
AC174780.1	0.0132147	0	5.77068	0	1	NA
AC241534.1	0.626955	0.320912	1.69492	0.189337	0.849828	NA
AF067061	0.0204531	0	5.77068	0	1	NA
AF357399	0.0509156	0	5.77068	0	1	NA
AI182371	0.423437	-1.17274	2.65554	-0.44162	0.658764	NA
AI197445	0.0477616	-0.400428	5.77068	-0.0693901	0.944679	NA
AI314278	0.0555139	1.04224	5.77068	0.18061	0.856674	NA
AI413582	114.287	0.172203	0.165862	1.03823	0.299164	0.840763
AI427809	0.163376	-0.989225	5.76768	-0.171512	0.863821	NA
AI429214	0.160771	-0.400431	4.66771	-0.0857874	0.931635	NA
AI463229	0.11389	0	5.77068	0	1	NA
AI467606	222.408	0.192193	0.184127	1.04381	0.296575	0.840763
AI480526	10.946	0.010029	0.475055	0.0211113	0.983157	NA
AI504432	12.855	0.85241	0.401913	2.12088	0.0339315	NA
AI506816	17.7614	-0.584494	0.418123	-1.3979	0.162143	NA
AI593442	0.102523	0	5.77068	0	1	NA
AI597479	5.15219	0.431386	0.632726	0.681789	0.495372	NA
AI606473	0.0389293	0	5.77068	0	1	NA
AI661453	0.0739724	0	5.77068	0	1	NA
AI662270	109.159	-0.317146	0.156092	-2.03178	0.0421755	0.562821
AI837181	42.7545	-0.114448	0.237253	-0.482387	0.629531	0.943881
AI838599	0.134774	0.320907	5.77068	0.0556099	0.955653	NA
AI839979	0.104048	1.74638	5.76908	0.302714	0.762108	NA
AI847159	4.15764	0.516645	0.652135	0.792237	0.428222	NA
AI849053	0.457888	-0.990487	2.38707	-0.414938	0.678188	NA
AI854703	2.78281	-1.20418	0.981761	-1.22655	0.219993	NA
AI987944	17.444	0.250675	0.358958	0.698341	0.484964	NA
AK157302	0.139225	0	5.77068	0	1	NA
AL603804.1	1.09684	0.343354	1.55908	0.220228	0.825693	NA
AL607088.1	0.0294446	0	5.77068	0	1	NA
AL626765.1	0.984069	-0.163789	1.33469	-0.122717	0.902331	NA
AL732309.1	3.74791	1.18511	0.739059	1.60355	0.108814	NA
AL732590.1	0.0259719	0	5.77068	0	1	NA
AL929555.1	0.0276984	0	5.77068	0	1	NA
AU015791	0.0235241	0	5.77068	0	1	NA
AU016765	0.022286	0	5.77068	0	1	NA
AU019990	0.0378737	0	5.77068	0	1	NA
AU020206	44.3758	0.381716	0.202831	1.88194	0.0598436	0.590279
AU022252	11.0345	0.167793	0.433374	0.387177	0.698625	NA
AU022754	0.0213859	0	5.77068	0	1	NA
AU022793	0.0585319	1.04224	5.77068	0.18061	0.856674	NA
AU023762	0.124221	1.04224	5.77068	0.18061	0.856674	NA
AU040320	7.73379	0.0342787	0.594948	0.0576162	0.954054	NA
AU041133	6.15767	0.29765	0.729435	0.408055	0.683233	NA
AV039307	0.0555139	1.04224	5.77068	0.18061	0.856674	NA
AV099323	2.7422	-0.261479	0.776651	-0.336675	0.736362	NA
AV356131	0.296346	0.320911	3.10581	0.103326	0.917704	NA
AW011738	18.693	0.0698562	0.396825	0.176038	0.860264	NA
AW046200	0.751085	-1.76801	1.56074	-1.1328	0.257298	NA
AW047730	0.269594	-1.07519	3.16329	-0.339897	0.733934	NA
AW112010	849.856	0.78853	0.21924	3.59665	0.000322342	0.109467
AW121686	0.0747989	0	5.77068	0	1	NA
AW146154	6.3991	-0.128187	0.597087	-0.214687	0.830012	NA
AW209491	11.6631	-0.22446	0.4959	-0.452632	0.650814	NA
AW495222	0.0585319	1.04224	5.77068	0.18061	0.856674	NA
AW549877	9.82525	-0.537209	0.468784	-1.14596	0.251811	NA
AW551984	0.118465	-0.400428	5.77068	-0.0693901	0.944679	NA
AW554918	5.7656	-1.63855	0.693606	-2.36236	0.0181588	NA
AW822073	0.0415995	-0.400428	5.77068	-0.0693901	0.944679	NA
AW822252	0.0971134	0.320907	5.77068	0.0556099	0.955653	NA
AY074887	0.513164	-0.439287	2.13983	-0.20529	0.837345	NA
AY512915	0.133799	0.320907	5.77068	0.0556099	0.955653	NA
AY702103	0.0520242	1.04224	5.77068	0.18061	0.856674	NA
Aaas	42.8012	0.0407366	0.30808	0.132227	0.894804	0.985082
Aacs	12.896	0.00542547	0.492863	0.0110081	0.991217	NA
Aadacl2	0.0213859	0	5.77068	0	1	NA
Aagab	25.6047	0.0973459	0.292878	0.332377	0.739604	0.95785
Aak1	23.0305	0.140094	0.343387	0.407978	0.68329	0.954871
Aamdc	24.7077	0.0406534	0.305969	0.132868	0.894298	0.985082
Aamp	134.035	0.0634879	0.130384	0.486929	0.626309	0.943293
Aanat	0.0235241	0	5.77068	0	1	NA
Aar2	18.0238	-0.350112	0.361601	-0.968226	0.332932	NA
Aars	24.1685	-0.204806	0.316932	-0.646214	0.518141	0.913093
Aars2	4.92246	-0.216201	0.755204	-0.286281	0.774663	NA
Aarsd1	3.70133	0.226235	0.974747	0.232096	0.816463	NA
Aasdh	3.22241	0.452376	0.715112	0.632596	0.526998	NA
Aasdhppt	36.4131	-0.284521	0.272982	-1.04227	0.297287	0.840763
Aass	0.0515117	1.04224	5.77068	0.18061	0.856674	NA
Aatf	40.7124	-0.336529	0.2593	-1.29784	0.194343	0.782722
Abat	0.120578	-0.400428	5.77068	-0.0693901	0.944679	NA
Abca1	0.375304	0.320911	3.30985	0.0969561	0.922761	NA
Abca12	0.0926087	-0.400428	5.77068	-0.0693901	0.944679	NA
Abca13	0.0922968	0	5.77068	0	1	NA
Abca15	0.0930103	0	5.77068	0	1	NA
Abca16	0.0752581	0	5.77068	0	1	NA
Abca17	0.164545	0	5.77068	0	1	NA
Abca2	17.7425	0.00118132	0.399284	0.0029586	0.997639	NA
Abca3	13.0855	0.247286	0.42863	0.576921	0.563993	NA
Abca4	0.0259719	0	5.77068	0	1	NA
Abca5	0.268067	0	3.6464	0	1	NA
Abca6	0.113811	0	5.77068	0	1	NA
Abca7	15.755	0.374912	0.387611	0.967239	0.333425	NA
Abca8a	0.0857603	0	5.77068	0	1	NA
Abca8b	0.0215932	0	5.77068	0	1	NA
Abca9	0.0132147	0	5.77068	0	1	NA
Abcb10	2.95546	-0.576467	1.17101	-0.492283	0.622519	NA
Abcb11	0.185873	0	5.77068	0	1	NA
Abcb1a	13.7849	0.716263	0.577162	1.24101	0.214603	NA
Abcb1b	13.4333	-0.315072	0.413926	-0.761179	0.44655	NA
Abcb4	5.14001	-2.65786	1.34077	-1.98234	0.0474407	NA
Abcb5	0.0988	1.04224	5.77068	0.18061	0.856674	NA
Abcb6	0.056696	-0.400428	5.77068	-0.0693901	0.944679	NA
Abcb7	8.33467	-0.159524	0.5543	-0.287794	0.773504	NA
Abcb8	22.2158	-0.390588	0.390165	-1.00108	0.316787	NA
Abcb9	47.5071	-0.0582087	0.343011	-0.169699	0.865247	0.976492
Abcc1	6.57159	-0.061713	0.512114	-0.120507	0.904082	NA
Abcc10	2.28415	-0.359428	0.974974	-0.368654	0.712386	NA
Abcc2	0.168934	0	5.77068	0	1	NA
Abcc3	0.930175	1.86837	1.58478	1.17895	0.23842	NA
Abcc4	5.1667	0.0165968	0.688485	0.0241063	0.980768	NA
Abcc5	10.3123	-0.643305	0.441017	-1.45869	0.144651	NA
Abcc8	0.0555139	1.04224	5.77068	0.18061	0.856674	NA
Abcc9	0.0758403	-0.400428	5.77068	-0.0693901	0.944679	NA
Abcd1	13.3757	-0.158558	0.385283	-0.411536	0.68068	NA
Abcd2	0.102052	0	5.77068	0	1	NA
Abcd3	5.91393	-1.35759	0.655164	-2.07214	0.0382523	NA
Abcd4	8.55073	0.595732	0.516441	1.15353	0.248691	NA
Abce1	23.875	-0.45017	0.383469	-1.17394	0.240419	0.808764
Abcf1	184.485	-0.0021199	0.135114	-0.0156898	0.987482	0.998303
Abcf2	26.6832	0.407726	0.304048	1.34099	0.179923	0.777248
Abcf3	31.0829	0.315461	0.274276	1.15016	0.250078	0.812091
Abcg1	23.1384	0.398819	0.354641	1.12457	0.260771	0.817869
Abcg2	6.02206	-2.87215	0.994998	-2.88659	0.00389441	NA
Abcg3	4.48339	-0.0470103	0.852261	-0.0551595	0.956011	NA
Abcg4	0.84779	-1.44345	2.44977	-0.589219	0.555714	NA
Abcg8	0.0523162	-0.400428	5.77068	-0.0693901	0.944679	NA
Abhd1	2.02941	0.753355	0.97643	0.77154	0.440387	NA
Abhd10	21.2613	-0.576523	0.345099	-1.6706	0.0948007	NA
Abhd11	32.6124	-0.446594	0.302581	-1.47595	0.139958	0.728121
Abhd11os	0.0471259	0	5.77068	0	1	NA
Abhd12	39.9426	0.0517559	0.304095	0.170196	0.864856	0.976492
Abhd12b	0.157639	1.04224	5.77068	0.18061	0.856674	NA
Abhd13	14.5909	0.201811	0.372321	0.542033	0.587796	NA
Abhd14a	8.62456	-0.443655	0.582276	-0.761932	0.446101	NA
Abhd14b	2.66562	0.230488	0.924764	0.249239	0.803176	NA
Abhd15	1.19093	-0.657817	1.44415	-0.455504	0.648747	NA
Abhd16a	46.9256	-0.623088	0.317503	-1.96246	0.0497084	0.56915
Abhd17a	171.268	-0.128269	0.117066	-1.0957	0.27321	0.823423
Abhd17b	26.5153	-0.308224	0.283995	-1.08531	0.277782	0.828746
Abhd17c	73.8565	-0.0917474	0.223135	-0.411175	0.680944	0.954708
Abhd18	10.67	0.552035	0.480648	1.14852	0.250753	NA
Abhd2	31.8537	0.211183	0.362509	0.58256	0.56019	0.923409
Abhd3	0.0537382	0	5.77068	0	1	NA
Abhd4	11.5127	-0.0195234	0.393997	-0.0495522	0.960479	NA
Abhd5	11.7106	0.308674	0.399493	0.772663	0.439722	NA
Abhd6	21.0625	0.370439	0.3448	1.07436	0.282663	NA
Abhd8	144.791	0.0833072	0.217012	0.383883	0.701065	0.955744
Abi1	62.5335	0.0551264	0.200525	0.274911	0.783385	0.962111
Abi2	7.37585	0.45319	0.471393	0.961385	0.336359	NA
Abi3	25.7321	0.316653	0.394987	0.801679	0.422739	0.885431
Abi3bp	0.0911568	0	5.77068	0	1	NA
Abitram	14.8005	0.468281	0.395109	1.18519	0.235941	NA
Abl1	6.27499	-1.60366	0.706095	-2.27117	0.0231367	NA
Abl2	5.17738	0.0534156	0.732821	0.0728904	0.941893	NA
Ablim1	126.614	0.0324475	0.21481	0.151052	0.879935	0.981883
Ablim2	4.07695	0.752314	0.770701	0.976143	0.328994	NA
Ablim3	0.0651773	-0.400428	5.77068	-0.0693901	0.944679	NA
Abr	17.3082	0.684044	0.347005	1.97128	0.0486916	NA
Abra	0.0155877	0	5.77068	0	1	NA
Abracl	360.386	0.115686	0.131128	0.882238	0.377648	0.865541
Abraxas1	15.7639	-0.639901	0.422912	-1.51308	0.130258	NA
Abraxas2	21.3332	-0.520667	0.362058	-1.43807	0.150413	NA
Abt1	26.8245	0.016165	0.277951	0.0581578	0.953623	0.992358
Abtb1	26.1282	0.087443	0.274072	0.319051	0.749688	0.959787
Abtb2	15.6511	0.568723	0.450226	1.26319	0.20652	NA
Acaa1a	54.4377	0.620478	0.205097	3.0253	0.0024839	0.294255
Acaa1b	1.38072	0.666276	1.54737	0.430585	0.66677	NA
Acaa2	66.6824	-0.582994	0.23221	-2.51063	0.0120516	0.399417
Acaca	3.71647	1.31933	0.889256	1.48363	0.137906	NA
Acacb	0.143407	1.04224	5.77068	0.18061	0.856674	NA
Acad10	0.992202	2.01391	1.53134	1.31513	0.188465	NA
Acad11	1.96782	-0.79657	1.09316	-0.728683	0.466195	NA
[truncated: 28,711 more rows]

## Sheet: Suppl. Table 4_H_PD1WT_murine
Table 4: HALLMARK Gene sets enriched in PD-1 competent ITK-SYK expressing T cells as determined by GSEA.
The GSEA test statistics were calculated as described in: A Subramanian et al. PNAS 2005	The GSEA test statistics were calculated as described in: A Subramanian et al. PNAS 2005	The GSEA test statistics were calculated as described in: A Subramanian et al. PNAS 2005	The GSEA test statistics were calculated as described in: A Subramanian et al. PNAS 2005	The GSEA test statistics were calculated as described in: A Subramanian et al. PNAS 2005	The GSEA test statistics were calculated as described in: A Subramanian et al. PNAS 2005	The GSEA test statistics were calculated as described in: A Subramanian et al. PNAS 2005	The GSEA test statistics were calculated as described in: A Subramanian et al. PNAS 2005	The GSEA test statistics were calculated as described in: A Subramanian et al. PNAS 2005	The GSEA test statistics were calculated as described in: A Subramanian et al. PNAS 2005	The GSEA test statistics were calculated as described in: A Subramanian et al. PNAS 2005	The GSEA test statistics were calculated as described in: A Subramanian et al. PNAS 2005	The GSEA test statistics were calculated as described in: A Subramanian et al. PNAS 2005	The GSEA test statistics were calculated as described in: A Subramanian et al. PNAS 2005	The GSEA test statistics were calculated as described in: A Subramanian et al. PNAS 2005	The GSEA test statistics were calculated as described in: A Subramanian et al. PNAS 2005	The GSEA test statistics were calculated as described in: A Subramanian et al. PNAS 2005	The GSEA test statistics were calculated as described in: A Subramanian et al. PNAS 2005	The GSEA test statistics were calculated as described in: A Subramanian et al. PNAS 2005	The GSEA test statistics were calculated as described in: A Subramanian et al. PNAS 2005	The GSEA test statistics were calculated as described in: A Subramanian et al. PNAS 2005	The GSEA test statistics were calculated as described in: A Subramanian et al. PNAS 2005	The GSEA test statistics were calculated as described in: A Subramanian et al. PNAS 2005	The GSEA test statistics were calculated as described in: A Subramanian et al. PNAS 2005	The GSEA test statistics were calculated as described in: A Subramanian et al. PNAS 2005	The GSEA test statistics were calculated as described in: A Subramanian et al. PNAS 2005	The GSEA test statistics were calculated as described in: A Subramanian et al. PNAS 2005	The GSEA test statistics were calculated as described in: A Subramanian et al. PNAS 2005	The GSEA test statistics were calculated as described in: A Subramanian et al. PNAS 2005	The GSEA test statistics were calculated as described in: A Subramanian et al. PNAS 2005	The GSEA test statistics were calculated as described in: A Subramanian et al. PNAS 2005	The GSEA test statistics were calculated as described in: A Subramanian et al. PNAS 2005	The GSEA test statistics were calculated as described in: A Subramanian et al. PNAS 2005	The GSEA test statistics were calculated as described in: A Subramanian et al. PNAS 2005	The GSEA test statistics were calculated as described in: A Subramanian et al. PNAS 2005	The GSEA test statistics were calculated as described in: A Subramanian et al. PNAS 2005	The GSEA test statistics were calculated as described in: A Subramanian et al. PNAS 2005	The GSEA test statistics were calculated as described in: A Subramanian et al. PNAS 2005	The GSEA test statistics were calculated as described in: A Subramanian et al. PNAS 2005	The GSEA test statistics were calculated as described in: A Subramanian et al. PNAS 2005	The GSEA test statistics were calculated as described in: A Subramanian et al. PNAS 2005	The GSEA test statistics were calculated as described in: A Subramanian et al. PNAS 2005	The GSEA test statistics were calculated as described in: A Subramanian et al. PNAS 2005	The GSEA test statistics were calculated as described in: A Subramanian et al. PNAS 2005	The GSEA test statistics were calculated as described in: A Subramanian et al. PNAS 2005	The GSEA test statistics were calculated as described in: A Subramanian et al. PNAS 2005	The GSEA test statistics were calculated as described in: A Subramanian et al. PNAS 2005	The GSEA test statistics were calculated as described in: A Subramanian et al. PNAS 2005	The GSEA test statistics were calculated as described in: A Subramanian et al. PNAS 2005	The GSEA test statistics were calculated as described in: A Subramanian et al. PNAS 2005
NAME	SIZE	ES	NES	NOM p-val	FDR q-val	FWER p-val	RANK AT MAX
HALLMARK_OXIDATIVE_PHOSPHORYLATION	176	0.33551	1.31505	0.138075	0.634654	0.758	7024
HALLMARK_NOTCH_SIGNALING	25	0.39294	1.26506	0.149446	0.477203	0.819	2806
HALLMARK_REACTIVE_OXYGEN_SPECIES_PATHWAY	46	0.272647	1.06489	0.312044	1	1	4181
HALLMARK_ADIPOGENESIS	179	0.229063	1.02076	0.492647	0.957454	1	6057
HALLMARK_APICAL_SURFACE	30	0.278959	0.945634	0.435518	1	1	2843
HALLMARK_APICAL_JUNCTION	156	0.194298	0.81798	0.863894	1	1	5379
HALLMARK_MYC_TARGETS_V1	192	0.20212	0.785579	0.634652	1	1	7181
HALLMARK_G2M_CHECKPOINT	191	0.196773	0.633844	0.823529	1	1	6090
HALLMARK_INTERFERON_ALPHA_RESPONSE	88	0.222082	0.625155	0.792123	1	1	7067
HALLMARK_E2F_TARGETS	191	0.179714	0.558617	0.831418	0.994145	1	5961
[truncated: 5,000 more columns]

## Sheet: Suppl. Table 5_H_PD1KO_murine
Table 5: HALLMARK Gene sets enriched in PD-1 deficient ITK-SYK expressing T cells as determined by GSEA.
The GSEA test statistics were calculated as described in: A Subramanian et al. PNAS 2005
NAME	SIZE	ES	NES	NOM p-val	FDR q-val	FWER p-val	RANK AT MAX
HALLMARK_ALLOGRAFT_REJECTION	160	-0.312664	-1.41694	0	0.894878	0.344	2967
HALLMARK_HYPOXIA	162	-0.357772	-1.4002	0	0.57093	0.435	3167
HALLMARK_COMPLEMENT	164	-0.361172	-1.36475	0	0.496958	0.57	3828
HALLMARK_ANDROGEN_RESPONSE	85	-0.348515	-1.35362	0	0.41901	0.599	3071
HALLMARK_UNFOLDED_PROTEIN_RESPONSE	106	-0.331275	-1.3431	0	0.38925	0.664	2380
HALLMARK_PI3K_AKT_MTOR_SIGNALING	98	-0.304042	-1.33232	0.0532787	0.385907	0.664	2758
HALLMARK_IL2_STAT5_SIGNALING	193	-0.364349	-1.31432	0	0.392447	0.722	2911
HALLMARK_ANGIOGENESIS	27	-0.474053	-1.298	0.0551331	0.380321	0.771	5702
HALLMARK_KRAS_SIGNALING_DN	104	-0.369547	-1.2761	0.0877797	0.38082	0.79	3173
HALLMARK_HEME_METABOLISM	173	-0.287565	-1.2631	0	0.364667	0.82	2661
HALLMARK_BILE_ACID_METABOLISM	82	-0.338813	-1.24227	0.122105	0.39485	0.86	3205
HALLMARK_TNFA_SIGNALING_VIA_NFKB	187	-0.31838	-1.23659	0.0764818	0.37851	0.86	2656
HALLMARK_XENOBIOTIC_METABOLISM	148	-0.278912	-1.20888	0.0450607	0.413001	0.886	3233
HALLMARK_P53_PATHWAY	182	-0.292631	-1.18762	0.162879	0.450493	0.919	3167
HALLMARK_PEROXISOME	83	-0.259425	-1.15785	0.21576	0.507184	0.944	2105
HALLMARK_EPITHELIAL_MESENCHYMAL_TRANSITION	149	-0.285245	-1.13335	0.0721868	0.526404	0.969	5995
HALLMARK_ESTROGEN_RESPONSE_EARLY	163	-0.256073	-1.08467	0.2	0.643628	0.969	3110
HALLMARK_MYOGENESIS	138	-0.264746	-1.08329	0.286267	0.616701	0.969	4345
HALLMARK_COAGULATION	99	-0.296503	-1.07583	0.393502	0.613658	0.969	4691
HALLMARK_SPERMATOGENESIS	89	-0.275139	-1.05209	0.3168	0.642777	0.969	7725
HALLMARK_IL6_JAK_STAT3_SIGNALING	80	-0.276887	-1.04997	0.233796	0.618889	0.969	933
HALLMARK_TGF_BETA_SIGNALING	50	-0.261123	-1.03549	0.340594	0.650597	0.969	2667
HALLMARK_KRAS_SIGNALING_UP	158	-0.26196	-1.02646	0.411565	0.638767	0.969	1482
HALLMARK_PANCREAS_BETA_CELLS	27	-0.369652	-1.02484	0.421384	0.618187	0.969	6791
HALLMARK_GLYCOLYSIS	163	-0.227815	-1.01786	0.372781	0.610904	0.969	6709
HALLMARK_CHOLESTEROL_HOMEOSTASIS	62	-0.275287	-1.00247	0.383803	0.631312	0.969	2460
HALLMARK_INTERFERON_GAMMA_RESPONSE	176	-0.270557	-0.997171	0.374302	0.628472	0.969	2938
HALLMARK_MITOTIC_SPINDLE	195	-0.229763	-0.985346	0.481884	0.636088	0.969	2526
HALLMARK_HEDGEHOG_SIGNALING	33	-0.323931	-0.977424	0.423358	0.639311	0.969	6418
HALLMARK_INFLAMMATORY_RESPONSE	168	-0.235825	-0.972888	0.453571	0.626149	0.969	2967
HALLMARK_UV_RESPONSE_UP	132	-0.218612	-0.972185	0.482014	0.608258	0.969	3109
HALLMARK_UV_RESPONSE_DN	130	-0.252363	-0.96683	0.380478	0.601357	0.969	7241
HALLMARK_APOPTOSIS	140	-0.203695	-0.945313	0.551282	0.650327	1	3240
HALLMARK_WNT_BETA_CATENIN_SIGNALING	34	-0.286506	-0.939201	0.586777	0.646486	1	6105
HALLMARK_ESTROGEN_RESPONSE_LATE	148	-0.234123	-0.931393	0.653396	0.658133	1	3153
HALLMARK_DNA_REPAIR	139	-0.196168	-0.8932	0.571429	0.740973	1	7621
HALLMARK_MYC_TARGETS_V2	58	-0.235437	-0.879567	0.613445	0.74795	1	3278
HALLMARK_FATTY_ACID_METABOLISM	127	-0.207998	-0.86252	0.814947	0.770466	1	2105
HALLMARK_MTORC1_SIGNALING	183	-0.201127	-0.812696	0.731076	0.85854	1	2665
HALLMARK_PROTEIN_SECRETION	89	-0.167646	-0.766663	0.782027	0.901243	1	7356

## Sheet: Suppl. Table 6_GO_PD1WT_murine
Table 6: GO Gene sets enriched in PD-1 competent ITK-SYK expressing T cells as determined by GSEA.
The GSEA test statistics were calculated as described in: A Subramanian et al. PNAS 2005
NAME	SIZE	ES	NES	NOM p-val	FDR q-val	FWER p-val	RANK AT MAX
SESTO_RESPONSE_TO_UV_C4	17	0.595028	1.73173	0	1	0.903	4369
GUTIERREZ_MULTIPLE_MYELOMA_UP	29	0.515096	1.66618	0	1	1	6772
RAHMAN_TP53_TARGETS_PHOSPHORYLATED	20	0.630112	1.65283	0	1	1	6467
HUANG_DASATINIB_RESISTANCE_UP	63	0.461146	1.63444	0	1	1	4799
GO_POSITIVE_REGULATION_OF_PROTEIN_DEPHOSPHORYLATION	39	0.461127	1.63376	0	1	1	4991
GO_POLYSOMAL_RIBOSOME	31	0.454163	1.60406	0.079566	1	1	7135
GO_AROMATIC_AMINO_ACID_FAMILY_METABOLIC_PROCESS	26	0.532984	1.59958	0.040146	1	1	3922
HOLLEMAN_VINCRISTINE_RESISTANCE_B_ALL_DN	16	0.597527	1.59215	0	1	1	940
FINETTI_BREAST_CANCER_KINOME_GREEN	16	0.602704	1.58754	0	1	1	4816
GARGALOVIC_RESPONSE_TO_OXIDIZED_PHOSPHOLIPIDS_CYAN_UP	16	0.590483	1.58508	0	1	1	7126
GO_REGULATION_OF_TYPE_I_INTERFERON_MEDIATED_SIGNALING_PATHWAY	31	0.441939	1.58487	0	1	1	5805
SCHRAETS_MLL_TARGETS_UP	19	0.59597	1.58304	0	1	1	4517
GO_REPLISOME	26	0.545417	1.58054	0.0578662	1	1	7261
KYNG_RESPONSE_TO_H2O2_VIA_ERCC6_DN	38	0.457246	1.57682	0	1	1	6406
REACTOME_ENERGY_DEPENDENT_REGULATION_OF_MTOR_BY_LKB1_AMPK	27	0.461324	1.56666	0.057971	1	1	5529
GO_MITOCHONDRION_MORPHOGENESIS	19	0.513616	1.56389	0	1	1	1395
GO_RESPONSE_TO_ATP	21	0.562299	1.56106	0	1	1	3423
KEGG_FATTY_ACID_METABOLISM	33	0.526841	1.55559	0.05	1	1	6080
GO_MAMMARY_GLAND_EPITHELIAL_CELL_PROLIFERATION	24	0.562446	1.5554	0.0627306	1	1	5275
HOLLEMAN_ASPARAGINASE_RESISTANCE_B_ALL_UP	27	0.412627	1.54886	0.0604982	1	1	7104
GO_PHOSPHATASE_COMPLEX	43	0.436063	1.54611	0	1	1	6123
HU_ANGIOGENESIS_DN	27	0.523862	1.54441	0.0343434	1	1	5087
REACTOME_MTOR_SIGNALLING	38	0.443607	1.54294	0.0515654	1	1	5529
KEGG_RIBOSOME	82	0.523262	1.54124	0.0324427	1	1	7281
GO_NUCLEAR_TRANSCRIBED_MRNA_CATABOLIC_PROCESS_NONSENSE_MEDIATED_DECAY	118	0.375307	1.54061	0.0333333	1	1	7135
GO_TRICARBOXYLIC_ACID_CYCLE	29	0.414813	1.53977	0.0426357	1	1	5136
REACTOME_CITRIC_ACID_CYCLE_TCA_CYCLE	20	0.42876	1.53414	0	1	1	6596
GO_POSITIVE_REGULATION_OF_TRANSCRIPTION_INITIATION_FROM_RNA_POLYMERASE_II_PROMOTER	16	0.62237	1.52991	0.0372807	1	1	1372
GARGALOVIC_RESPONSE_TO_OXIDIZED_PHOSPHOLIPIDS_YELLOW_DN	21	0.511124	1.51983	0	1	1	4203
GO_PHYSIOLOGICAL_CARDIAC_MUSCLE_HYPERTROPHY	18	0.511334	1.51778	0.0579216	1	1	4699
MORI_SMALL_PRE_BII_LYMPHOCYTE_UP	67	0.422558	1.51659	0	1	1	5272
SCHEIDEREIT_IKK_TARGETS	16	0.499729	1.51651	0	1	1	1315
REACTOME_MAPK_TARGETS_NUCLEAR_EVENTS_MEDIATED_BY_MAP_KINASES	31	0.498279	1.50478	0	1	1	5643
PID_TRAIL_PATHWAY	24	0.482489	1.50305	0	1	1	4935
GO_ACTIN_NUCLEATION	39	0.36561	1.50151	0	1	1	6451
GO_THIOLESTER_HYDROLASE_ACTIVITY	30	0.436031	1.49576	0.105155	1	1	4698
GO_REGULATION_OF_CATECHOLAMINE_METABOLIC_PROCESS	15	0.530078	1.49448	0.0327553	1	1	4111
KEGG_CITRATE_CYCLE_TCA_CYCLE	26	0.482654	1.49169	0.0578512	1	1	5136
WESTON_VEGFA_TARGETS_3HR	47	0.427688	1.4892	0	1	1	5739
BILANGES_RAPAMYCIN_SENSITIVE_VIA_TSC1_AND_TSC2	62	0.358717	1.48872	0.118881	1	1	6224
ZHANG_PROLIFERATING_VS_QUIESCENT	41	0.411608	1.48862	0	1	1	6957
REACTOME_ONCOGENE_INDUCED_SENESCENCE	32	0.440321	1.48341	0	1	1	6392
GO_EXTRACELLULAR_TRANSPORT	22	0.540189	1.48258	0	1	1	2887
GO_POSITIVE_REGULATION_OF_PHOSPHOPROTEIN_PHOSPHATASE_ACTIVITY	18	0.487588	1.48127	0.117534	1	1	7391
BIOCARTA_BCELLSURVIVAL_PATHWAY	15	0.504887	1.47984	0	1	1	6127
REACTOME_MTORC1_MEDIATED_SIGNALLING	23	0.418936	1.47679	0.10087	1	1	5529
GO_PLATELET_AGGREGATION	50	0.447808	1.47457	0	1	1	2842
GO_BRANCHING_INVOLVED_IN_SALIVARY_GLAND_MORPHOGENESIS	16	0.600601	1.4727	0.0472441	1	1	266
ZHAN_VARIABLE_EARLY_DIFFERENTIATION_GENES_DN	29	0.452994	1.47152	0.0342052	1	1	6108
REACTOME_DEFECTIVE_CFTR_CAUSES_CYSTIC_FIBROSIS	59	0.396545	1.46692	0.131021	1	1	7643
REACTOME_METABOLISM_OF_AMINO_ACIDS_AND_DERIVATIVES	293	0.310868	1.46554	0.0313653	1	1	6356
AMIT_DELAYED_EARLY_GENES	18	0.465322	1.46526	0	1	1	4852
TAKAO_RESPONSE_TO_UVB_RADIATION_UP	77	0.374596	1.46423	0.0782918	1	1	7295
REACTOME_PCP_CE_PATHWAY	79	0.393891	1.45946	0.0769231	1	1	7643
REACTOME_RESPIRATORY_ELECTRON_TRANSPORT	96	0.317232	1.45801	0.112211	1	1	6980
GO_HOMOTYPIC_CELL_CELL_ADHESION	63	0.403583	1.45447	0	1	1	2842
GO_TELENCEPHALON_GLIAL_CELL_MIGRATION	17	0.509138	1.45147	0.0556701	1	1	13
GO_ADENYLATE_CYCLASE_INHIBITING_G_PROTEIN_COUPLED_RECEPTOR_SIGNALING_PATHWAY	43	0.45859	1.44896	0	1	1	4034
GO_PHOSPHATIDYLINOSITOL_PHOSPHATE_KINASE_ACTIVITY	15	0.504423	1.44894	0.0515098	1	1	1248
PID_CD40_PATHWAY	29	0.416864	1.44845	0	1	1	5809
GO_RESPIRATORY_CHAIN_COMPLEX	71	0.336596	1.4483	0.0405405	1	1	7267
GO_NEGATIVE_REGULATION_OF_INTRACELLULAR_STEROID_HORMONE_RECEPTOR_SIGNALING_PATHWAY	29	0.450727	1.44672	0	1	1	3557
GO_SIN3_TYPE_COMPLEX	15	0.508169	1.44597	0.0873016	1	1	6866
PID_ANTHRAX_PATHWAY	16	0.556198	1.44579	0.0993151	1	1	6447
IRITANI_MAD1_TARGETS_DN	43	0.409671	1.44524	0.118705	1	1	7245
MOOTHA_HUMAN_MITODB_6_2002	371	0.292726	1.44403	0	1	1	6916
GO_RNA_CAP_BINDING	16	0.496556	1.44378	0.0902394	1	1	5865
REACTOME_CRMPS_IN_SEMA3A_SIGNALING	15	0.505717	1.44127	0.114754	1	1	497
GO_MAST_CELL_GRANULE	18	0.505074	1.44006	0.0531309	1	1	1826
GO_ARP2_3_COMPLEX_MEDIATED_ACTIN_NUCLEATION	30	0.348469	1.4395	0	1	1	6451
REACTOME_SIGNALING_BY_SCF_KIT	41	0.421153	1.4391	0.0922432	1	1	3352
GO_INTEGRIN_ACTIVATION	20	0.550124	1.43878	0	1	1	1332
GO_MITOCHONDRIAL_SMALL_RIBOSOMAL_SUBUNIT	28	0.332745	1.43755	0	1	1	5078
REACTOME_HS_GAG_DEGRADATION	16	0.441197	1.43354	0	1	1	3956
MCBRYAN_PUBERTAL_BREAST_3_4WK_DN	33	0.470643	1.4333	0	1	1	4020
GO_NUCLEOSOMAL_DNA_BINDING	23	0.420989	1.43228	0.102819	1	1	6569
GO_GLYCOLIPID_BIOSYNTHETIC_PROCESS	53	0.431574	1.43223	0.107004	1	1	4170
GO_REGULATION_OF_PLATELET_AGGREGATION	17	0.605473	1.43174	0.0692464	1	1	2842
REACTOME_REGULATION_OF_SIGNALING_BY_CBL	22	0.483014	1.43017	0.0346232	1	1	1635
REACTOME_INFLAMMASOMES	16	0.451627	1.42852	0	1	1	4489
GO_COENZYME_A_METABOLIC_PROCESS	15	0.524689	1.42732	0.0567227	1	1	5628
GO_CYTOSOLIC_LARGE_RIBOSOMAL_SUBUNIT	52	0.527472	1.4258	0.0914761	1	1	6480
REACTOME_HEPARAN_SULFATE_HEPARIN_HS_GAG_METABOLISM	40	0.425035	1.42525	0	1	1	4463
KEGG_BETA_ALANINE_METABOLISM	19	0.536618	1.42452	0.0745098	1	1	4739
REACTOME_A_TETRASACCHARIDE_LINKER_SEQUENCE_IS_REQUIRED_FOR_GAG_SYNTHESIS	19	0.524637	1.42416	0	1	1	3542
MODY_HIPPOCAMPUS_PRENATAL	38	0.4571	1.42416	0.0922432	1	1	6924
GO_PHOSPHATIDYLINOSITOL_3_5_BISPHOSPHATE_BINDING	22	0.406481	1.42399	0.0480962	1	1	1222
REACTOME_EUKARYOTIC_TRANSLATION_INITIATION	112	0.47938	1.42386	0.0888889	1	1	7281
REACTOME_SRP_DEPENDENT_COTRANSLATIONAL_PROTEIN_TARGETING_TO_MEMBRANE	105	0.468622	1.42183	0.147059	1	1	7281
REACTOME_TRANSLATION	265	0.316019	1.42129	0.032882	1	1	7157
GO_POSITIVE_REGULATION_OF_MITOCHONDRIAL_TRANSLATION	17	0.484877	1.41993	0	1	1	6687
REACTOME_POLYMERASE_SWITCHING_ON_THE_C_STRAND_OF_THE_TELOMERE	16	0.535766	1.41657	0.0486815	1	1	7168
REACTOME_REGULATION_OF_KIT_SIGNALING	15	0.456837	1.41229	0	1	1	2153
GO_POLYSOME	67	0.375247	1.4114	0.0859375	1	1	5677
REACTOME_SELENOAMINO_ACID_METABOLISM	98	0.465384	1.40962	0.0334646	1	1	7281
GO_REGULATION_OF_PLATELET_ACTIVATION	27	0.475238	1.40939	0.0662768	1	1	2842
REACTOME_EUKARYOTIC_TRANSLATION_ELONGATION	87	0.490355	1.40857	0.144509	1	1	7281
REACTOME_GPVI_MEDIATED_ACTIVATION_CASCADE	33	0.375492	1.40578	0.0474308	1	1	1635
GO_COPI_VESICLE_COAT	15	0.511207	1.40467	0.105263	1	1	4356
AMIT_EGF_RESPONSE_40_MCF10A	16	0.560459	1.40207	0.0705394	1	1	4357
GO_NURD_COMPLEX	15	0.393213	1.4012	0.03125	1	1	6384
GO_EXCRETION	33	0.449572	1.401	0	1	1	4675
SIG_PIP3_SIGNALING_IN_B_LYMPHOCYTES	33	0.396421	1.4003	0	1	1	4794
MEISSNER_NPC_HCP_WITH_H3K27ME3	25	0.538691	1.3992	0.0342052	1	1	4123
REACTOME_CONVERSION_FROM_APC_C_CDC20_TO_APC_C_CDH1_IN_LATE_ANAPHASE	19	0.497161	1.39866	0.0791367	1	1	5478
GO_STRUCTURAL_CONSTITUENT_OF_RIBOSOME	151	0.329535	1.39807	0.0984556	1	1	7303
JIANG_HYPOXIA_CANCER	55	0.37546	1.3964	0	1	1	6899
GO_REGULATION_OF_HYDROGEN_PEROXIDE_METABOLIC_PROCESS	15	0.441231	1.3964	0.0812854	1	1	4732
GO_PYRIMIDINE_DEOXYRIBONUCLEOTIDE_METABOLIC_PROCESS	19	0.566518	1.39436	0.0537634	1	1	6088
BIOCARTA_ATRBRCA_PATHWAY	19	0.489483	1.39396	0	1	1	1721
GO_CATECHOLAMINE_SECRETION	27	0.417627	1.39258	0	1	1	4280
GO_MACROPHAGE_MIGRATION	39	0.43281	1.3907	0.0590406	1	1	4703
GO_REGULATION_OF_RUFFLE_ASSEMBLY	24	0.503432	1.38946	0	1	1	1890
REACTOME_RESPIRATORY_ELECTRON_TRANSPORT_ATP_SYNTHESIS_BY_CHEMIOSMOTIC_COUPLING_AND_HEAT_PRODUCTION_BY_UNCOUPLING_PROTEINS	101	0.306499	1.38808	0.118881	1	1	6980
GO_DNA_REPLICATION_FACTOR_A_COMPLEX	15	0.552451	1.38704	0.0992647	1	1	6758
GO_REGULATION_OF_RECEPTOR_RECYCLING	22	0.424276	1.38685	0	1	1	4829
WILLIAMS_ESR2_TARGETS_UP	21	0.402109	1.38671	0.0763052	1	1	5415
GO_NEGATIVE_REGULATION_OF_CATION_CHANNEL_ACTIVITY	23	0.441783	1.38608	0.0729783	1	1	2606
MOOTHA_VOXPHOS	70	0.359437	1.38444	0.130518	1	1	7125
GO_COTRANSLATIONAL_PROTEIN_TARGETING_TO_MEMBRANE	94	0.454729	1.38359	0.0941176	1	1	7281
REACTOME_OXIDATIVE_STRESS_INDUCED_SENESCENCE	61	0.313456	1.3823	0	1	1	6447
GO_CAJAL_BODY	52	0.384544	1.38211	0	1	1	6430
GO_MITOCHONDRIAL_RNA_PROCESSING	16	0.558778	1.38158	0.0641283	1	1	4825
BIOCARTA_CREB_PATHWAY	21	0.360489	1.37967	0.0583942	1	1	5365
GO_AROMATIC_AMINO_ACID_FAMILY_CATABOLIC_PROCESS	18	0.516847	1.37908	0.0451745	1	1	3922
REACTOME_PLATELET_SENSITIZATION_BY_LDL	17	0.543868	1.37893	0.0655106	1	1	5037
GO_TRANSLATION_INITIATION_FACTOR_ACTIVITY	45	0.404944	1.37536	0.152672	1	1	6806
WONG_MITOCHONDRIA_GENE_MODULE	193	0.284406	1.37458	0.118056	1	1	6916
REACTOME_REGULATION_OF_MECP2_EXPRESSION_AND_ACTIVITY	30	0.369643	1.37457	0.034296	1	1	6866
SIG_CD40PATHWAYMAP	34	0.437124	1.37431	0	1	1	6688
REACTOME_DISEASES_OF_IMMUNE_SYSTEM	20	0.471861	1.37334	0.131959	1	1	3581
ANDERSEN_LIVER_CANCER_KRT19_UP	32	0.397142	1.37293	0	1	1	6480
BIOCARTA_CERAMIDE_PATHWAY	21	0.446341	1.37287	0.119929	1	1	5506
REACTOME_NUCLEAR_EVENTS_KINASE_AND_TRANSCRIPTION_FACTOR_ACTIVATION	59	0.35089	1.36936	0.0626151	1	1	5314
RAMASWAMY_METASTASIS_DN	41	0.38181	1.36913	0.0566406	1	1	3941
REACTOME_SIGNALING_BY_ROBO_RECEPTORS	204	0.304108	1.3691	0.128302	1	1	6405
REACTOME_HDACS_DEACETYLATE_HISTONES	31	0.342034	1.36808	0	1	1	6866
REACTOME_POST_TRANSLATIONAL_MODIFICATION_SYNTHESIS_OF_GPI_ANCHORED_PROTEINS	57	0.373394	1.36799	0.0700219	1	1	2306
DANG_REGULATED_BY_MYC_UP	59	0.417289	1.36718	0.0691057	1	1	6344
PID_CIRCADIAN_PATHWAY	15	0.477883	1.36575	0.0797665	1	1	4033
HU_GENOTOXIC_DAMAGE_4HR	31	0.503863	1.36574	0.151093	1	1	5890
GO_TRANSLATION_PREINITIATION_COMPLEX	16	0.454906	1.36481	0.14386	1	1	7269
HALLMARK_OXIDATIVE_PHOSPHORYLATION	176	0.33551	1.36431	0.103659	1	1	7024
ODONNELL_METASTASIS_DN	17	0.485117	1.36128	0.0467626	1	1	4061
GO_ELECTRON_TRANSPORT_CHAIN	154	0.313011	1.35875	0.126394	1	1	6980
GO_SEMAPHORIN_PLEXIN_SIGNALING_PATHWAY	32	0.415701	1.35803	0	1	1	497
GO_REGULATION_OF_ANION_TRANSMEMBRANE_TRANSPORT	17	0.456491	1.35795	0.0554529	1	1	5365
GO_TRANSLATIONAL_INITIATION	177	0.373028	1.3578	0.103659	1	1	7281
REACTOME_CROSS_PRESENTATION_OF_SOLUBLE_EXOGENOUS_ANTIGENS_ENDOSOMES	45	0.397111	1.35721	0.181661	1	1	7643
CHNG_MULTIPLE_MYELOMA_HYPERPLOID_UP	49	0.302081	1.35629	0.0756014	1	1	5558
MOOTHA_MITOCHONDRIA	387	0.294722	1.35553	0	1	1	6353
GO_QUINONE_BINDING	15	0.490688	1.3542	0.130081	1	1	5051
SABATES_COLORECTAL_ADENOMA_SIZE_UP	16	0.542651	1.35413	0	1	1	3174
LU_EZH2_TARGETS_UP	227	0.303173	1.353	0	1	1	5533
REACTOME_ERK_MAPK_TARGETS	22	0.480646	1.35258	0.196319	1	1	5257
REACTOME_MYD88_INDEPENDENT_TLR4_CASCADE	93	0.329731	1.35094	0.045738	1	1	6468
GO_PROTEIN_DNA_COMPLEX_DISASSEMBLY	17	0.40918	1.34984	0.11215	1	1	2792
GO_NEGATIVE_REGULATION_OF_RELEASE_OF_CYTOCHROME_C_FROM_MITOCHONDRIA	18	0.539538	1.34855	0.0533333	1	1	6341
WU_HBX_TARGETS_3_UP	16	0.539547	1.34762	0.151052	1	1	5545
GO_ATP_SYNTHESIS_COUPLED_ELECTRON_TRANSPORT	87	0.323792	1.34738	0.131528	1	1	7854
REACTOME_MECP2_REGULATES_NEURONAL_RECEPTORS_AND_CHANNELS	16	0.533743	1.34703	0.0971429	1	1	4040
GO_CARBON_OXYGEN_LYASE_ACTIVITY	53	0.400771	1.3461	0.0663507	1	1	5917
HONMA_DOCETAXEL_RESISTANCE	32	0.455449	1.34536	0.213611	1	1	6899
GAUSSMANN_MLL_AF4_FUSION_TARGETS_F_DN	22	0.428434	1.34384	0.141454	1	1	3389
GO_NEGATIVE_REGULATION_OF_ORGAN_GROWTH	24	0.416812	1.34187	0.132039	1	1	2786
PID_P38_MK2_PATHWAY	18	0.437273	1.34166	0.182331	1	1	7310
GO_RNA_POLYMERASE_II_PREINITIATION_COMPLEX_ASSEMBLY	24	0.361442	1.33956	0.0903491	1	1	1660
GO_POSITIVE_REGULATION_OF_DNA_TEMPLATED_TRANSCRIPTION_INITIATION	22	0.400743	1.33852	0.0772443	1	1	1372
GO_PURINE_NUCLEOBASE_METABOLIC_PROCESS	17	0.419716	1.33801	0.100917	1	1	2329
REACTOME_ZBP1_DAI_MEDIATED_INDUCTION_OF_TYPE_I_IFNS	19	0.403984	1.33586	0.0603908	1	1	3321
REACTOME_CLASS_I_PEROXISOMAL_MEMBRANE_PROTEIN_IMPORT	20	0.526417	1.33578	0.141304	1	1	6613
GO_CLATHRIN_COAT_ASSEMBLY	17	0.552432	1.33388	0.118712	1	1	5289
KUNINGER_IGF1_VS_PDGFB_TARGETS_UP	51	0.385756	1.33315	0	1	1	1792
SA_B_CELL_RECEPTOR_COMPLEXES	24	0.447572	1.33272	0.185804	1	1	4935
GO_SERINE_FAMILY_AMINO_ACID_METABOLIC_PROCESS	30	0.394015	1.33106	0.127971	1	1	3781
GINESTIER_BREAST_CANCER_20Q13_AMPLIFICATION_UP	89	0.320553	1.33094	0	1	1	1272
HOLLEMAN_VINCRISTINE_RESISTANCE_ALL_DN	20	0.46564	1.3308	0.0348361	1	1	6307
GO_NEGATIVE_REGULATION_OF_CARDIAC_MUSCLE_TISSUE_GROWTH	17	0.495813	1.33016	0.12527	1	1	2786
GO_NEGATIVE_REGULATION_OF_SIGNAL_TRANSDUCTION_IN_ABSENCE_OF_LIGAND	25	0.376136	1.32971	0.0427928	1	1	5365
AMIT_EGF_RESPONSE_480_MCF10A	35	0.395807	1.32881	0.0440882	1	1	1615
GO_RIBOSOMAL_SUBUNIT	173	0.31478	1.32851	0.150289	1	1	5596
GO_ELECTRON_TRANSFER_ACTIVITY	89	0.383235	1.32798	0.202703	1	1	5420
BILANGES_SERUM_AND_RAPAMYCIN_SENSITIVE_GENES	65	0.401859	1.32719	0.188596	1	1	7281
GO_INNER_MITOCHONDRIAL_MEMBRANE_PROTEIN_COMPLEX	106	0.315666	1.32629	0.0885312	1	1	7286
GO_CLATHRIN_COATED_PIT	57	0.338008	1.32625	0.105495	1	1	6124
REACTOME_STABILIZATION_OF_P53	55	0.348443	1.32569	0.117241	1	1	7643
REACTOME_MITOCHONDRIAL_PROTEIN_IMPORT	58	0.30532	1.32552	0	1	1	7292
GO_REGULATION_OF_CHROMATIN_BINDING	20	0.483526	1.32418	0.163511	1	1	3514
BIOCARTA_NDKDYNAMIN_PATHWAY	15	0.41575	1.32372	0.114108	1	1	5982
GO_PHOSPHOTYROSINE_RESIDUE_BINDING	38	0.398797	1.32238	0.0651341	1	1	2661
GO_NEGATIVE_REGULATION_OF_PEPTIDYL_SERINE_PHOSPHORYLATION	22	0.422246	1.32207	0.247826	1	1	1330
GO_CARBOXYPEPTIDASE_ACTIVITY	30	0.389626	1.32198	0.0745921	1	1	4257
GO_RAC_GUANYL_NUCLEOTIDE_EXCHANGE_FACTOR_ACTIVITY	15	0.397848	1.32126	0.0929487	1	1	2314
PID_CERAMIDE_PATHWAY	44	0.376845	1.32035	0.124498	1	1	5506
GO_HYDRO_LYASE_ACTIVITY	34	0.404175	1.31919	0.0648148	1	1	5917
GO_FATTY_ACYL_COA_BIOSYNTHETIC_PROCESS	25	0.494965	1.3191	0.165049	1	1	5675
KYNG_RESPONSE_TO_H2O2_VIA_ERCC6	15	0.520654	1.31863	0.119843	1	1	6405
GO_PROTEIN_PHOSPHATASE_TYPE_2A_COMPLEX	18	0.466457	1.31824	0.126654	1	1	5942
GO_PROTEIN_TRANSMEMBRANE_IMPORT_INTO_INTRACELLULAR_ORGANELLE	33	0.380202	1.31697	0.0517928	1	1	7192
GO_NUCLEAR_TRANSCRIBED_MRNA_CATABOLIC_PROCESS	200	0.281927	1.31685	0.098434	1	1	5697
GO_PHOSPHOLIPASE_C_ACTIVATING_G_PROTEIN_COUPLED_RECEPTOR_SIGNALING_PATHWAY	55	0.378548	1.31571	0	1	1	3765
GO_EXOPEPTIDASE_ACTIVITY	80	0.330967	1.31521	0	1	1	5466
FLOTHO_PEDIATRIC_ALL_THERAPY_RESPONSE_UP	47	0.341966	1.31487	0.0549898	1	1	7104
REACTOME_PHOSPHORYLATION_SITE_MUTANTS_OF_CTNNB1_ARE_NOT_TARGETED_TO_THE_PROTEASOME_BY_THE_DESTRUCTION_COMPLEX	15	0.520391	1.31372	0.0772358	1	1	6836
GO_AZUROPHIL_GRANULE_MEMBRANE	49	0.297851	1.31304	0	1	1	1815
GO_RIBOSOMAL_SMALL_SUBUNIT_ASSEMBLY	16	0.417185	1.313	0.121547	1	1	1280
GO_PEPTIDYL_TYROSINE_AUTOPHOSPHORYLATION	30	0.421847	1.31133	0.130326	1	1	1670
GO_LARGE_RIBOSOMAL_SUBUNIT	110	0.327698	1.30918	0.0333333	1	1	7303
GO_NEGATIVE_REGULATION_OF_SMOOTHENED_SIGNALING_PATHWAY	24	0.405248	1.30869	0.146635	1	1	1751
MELLMAN_TUT1_TARGETS_UP	18	0.377888	1.30818	0.158	1	1	6442
GO_CILIUM_MOVEMENT_INVOLVED_IN_CELL_MOTILITY	15	0.541073	1.30746	0.0677201	1	1	863
REACTOME_MAPK6_MAPK4_SIGNALING	82	0.339093	1.30729	0.0532544	1	1	7067
PID_EPO_PATHWAY	30	0.380992	1.30708	0.167279	1	1	2661
GO_NEGATIVE_REGULATION_OF_CARDIAC_MUSCLE_TISSUE_DEVELOPMENT	22	0.402124	1.30692	0.042328	1	1	2786
GO_HYDROGEN_PEROXIDE_METABOLIC_PROCESS	32	0.350255	1.30669	0.0331384	1	1	4732
GO_CYTOSOLIC_RIBOSOME	93	0.403933	1.30648	0.22428	1	1	7281
GO_FATTY_ACYL_COA_METABOLIC_PROCESS	32	0.462839	1.3042	0.166341	1	1	5882
TORCHIA_TARGETS_OF_EWSR1_FLI1_FUSION_TOP20_DN	18	0.508504	1.30285	0.172764	1	1	5348
GO_REGULATION_OF_HOMOTYPIC_CELL_CELL_ADHESION	22	0.491942	1.30125	0.124236	1	1	2842
GO_PHOSPHATIDYLINOSITOL_3_4_BISPHOSPHATE_BINDING	22	0.50523	1.30013	0.20339	1	1	1222
WATANABE_RECTAL_CANCER_RADIOTHERAPY_RESPONSIVE_UP	88	0.315552	1.29967	0.0612245	1	1	5108
GO_ESTABLISHMENT_OF_PROTEIN_LOCALIZATION_TO_ENDOPLASMIC_RETICULUM	105	0.369869	1.29948	0.213725	1	1	7281
NIKOLSKY_BREAST_CANCER_8Q12_Q22_AMPLICON	98	0.288162	1.29933	0	1	1	4695
BIOCARTA_STRESS_PATHWAY	24	0.424468	1.29891	0.125912	1	1	5157
GO_CEREBRAL_CORTEX_RADIALLY_ORIENTED_CELL_MIGRATION	21	0.475447	1.29793	0.0574468	1	1	13
KEGG_BUTANOATE_METABOLISM	25	0.515394	1.29669	0	1	1	6183
ZHANG_ANTIVIRAL_RESPONSE_TO_RIBAVIRIN_UP	19	0.459072	1.29555	0.0573248	1	1	4731
XU_RESPONSE_TO_TRETINOIN_AND_NSC682994_DN	15	0.514695	1.2951	0.0979955	1	1	4184
GO_REGULATION_OF_PRODUCTION_OF_SMALL_RNA_INVOLVED_IN_GENE_SILENCING_BY_RNA	17	0.506613	1.29342	0.235816	1	1	5924
REACTOME_RESPONSE_OF_EIF2AK4_GCN2_TO_AMINO_ACID_DEFICIENCY	93	0.388373	1.29296	0.389199	1	1	7281
REACTOME_LYSOSOME_VESICLE_BIOGENESIS	30	0.343397	1.29159	0.0754717	1	1	6881
HSIAO_HOUSEKEEPING_GENES	353	0.272732	1.29155	0.194783	1	1	7193
SIG_BCR_SIGNALING_PATHWAY	45	0.319091	1.29058	0.117202	1	1	5446
GO_OXIDOREDUCTASE_ACTIVITY_ACTING_ON_NAD_P_H_QUINONE_OR_SIMILAR_COMPOUND_AS_ACCEPTOR	52	0.359369	1.28961	0.130604	1	1	6916
GO_RNA_CATABOLIC_PROCESS	373	0.269721	1.28715	0.151184	1	1	5942
GO_KINETOCHORE_ASSEMBLY	15	0.51727	1.28713	0.255814	1	1	7056
GO_2_IRON_2_SULFUR_CLUSTER_BINDING	18	0.349113	1.28602	0.103448	1	1	5962
KIM_ALL_DISORDERS_OLIGODENDROCYTE_NUMBER_CORR_DN	20	0.403801	1.28585	0.0550459	1	1	1368
JAZAERI_BREAST_CANCER_BRCA1_VS_BRCA2_UP	44	0.311171	1.2852	0.0679245	1	1	5463
REACTOME_NCAM1_INTERACTIONS	28	0.475111	1.28452	0	1	1	2858
HERNANDEZ_ABERRANT_MITOSIS_BY_DOCETACEL_2NM_UP	59	0.349579	1.28428	0	1	1	2176
GO_AMINE_TRANSPORT	43	0.36141	1.28287	0.0785219	1	1	3423
KEGG_ONE_CARBON_POOL_BY_FOLATE	16	0.498362	1.28131	0.206061	1	1	5890
GO_DICARBOXYLIC_ACID_METABOLIC_PROCESS	73	0.317838	1.28042	0.0519031	1	1	6264
REACTOME_TOLL_LIKE_RECEPTOR_TLR1_TLR2_CASCADE	91	0.304736	1.27997	0.116054	1	1	5643
HOFMANN_MYELODYSPLASTIC_SYNDROM_LOW_RISK_UP	15	0.465207	1.27988	0.095057	1	1	1131
GO_MITOCHONDRIAL_ELECTRON_TRANSPORT_NADH_TO_UBIQUINONE	51	0.297259	1.27968	0.132554	1	1	7720
LI_CISPLATIN_RESISTANCE_DN	20	0.52626	1.27954	0	1	1	3213
GO_PRODUCTION_OF_SMALL_RNA_INVOLVED_IN_GENE_SILENCING_BY_RNA	45	0.381409	1.27937	0.181395	1	1	5924
DASU_IL6_SIGNALING_SCAR_UP	27	0.397758	1.27894	0.0489642	1	1	1451
WATANABE_COLON_CANCER_MSI_VS_MSS_DN	36	0.458215	1.27743	0	1	1	5031
BIOCARTA_INTEGRIN_PATHWAY	31	0.373963	1.27708	0.120155	1	1	5924
GO_SITE_OF_DOUBLE_STRAND_BREAK	53	0.393591	1.27702	0.083503	1	1	4545
REACTOME_REGULATION_OF_EXPRESSION_OF_SLITS_AND_ROBOS	162	0.386629	1.27648	0.104265	1	1	7281
REACTOME_ACTIVATION_OF_THE_MRNA_UPON_BINDING_OF_THE_CAP_BINDING_COMPLEX_AND_EIFS_AND_SUBSEQUENT_BINDING_TO_43S	55	0.418096	1.27623	0.236957	1	1	7275
REACTOME_DARPP_32_EVENTS	22	0.383005	1.27577	0.157454	1	1	5446
GO_UBIQUITIN_PROTEIN_TRANSFERASE_REGULATOR_ACTIVITY	16	0.395011	1.2751	0.160985	1	1	7281
GO_POSITIVE_REGULATION_OF_MRNA_PROCESSING	30	0.357562	1.27398	0.11985	1	1	5611
GO_ACTIVATION_OF_PHOSPHOLIPASE_C_ACTIVITY	22	0.433598	1.27336	0	1	1	2286
REACTOME_OTHER_SEMAPHORIN_INTERACTIONS	18	0.457427	1.27171	0.0502793	1	1	497
GO_REGULATION_OF_MACROPHAGE_MIGRATION	31	0.407476	1.27149	0.162791	1	1	4703
GO_EXOCRINE_SYSTEM_DEVELOPMENT	32	0.39168	1.27115	0.10609	1	1	490
GO_CLEAVAGE_FURROW	48	0.345943	1.26968	0.0992736	1	1	6200
GO_CELL_ADHESION_MEDIATOR_ACTIVITY	47	0.374423	1.26914	0	1	1	5655
SHETH_LIVER_CANCER_VS_TXNIP_LOSS_PAM6	45	0.329339	1.26903	0	1	1	2763
OKAWA_NEUROBLASTOMA_1P36_31_DELETION	18	0.462486	1.26784	0.121457	1	1	5905
GO_REGULATION_OF_RELEASE_OF_CYTOCHROME_C_FROM_MITOCHONDRIA	43	0.401231	1.26734	0.10989	1	1	5962
GO_NEGATIVE_REGULATION_OF_TRANSMEMBRANE_TRANSPORT	77	0.322411	1.26674	0.0990099	1	1	3896
GO_EXORIBONUCLEASE_COMPLEX	25	0.333961	1.2663	0.0735294	1	1	582
GO_SMALL_RIBOSOMAL_SUBUNIT	67	0.304944	1.26513	0.217131	1	1	5596
GO_CADHERIN_BINDING_INVOLVED_IN_CELL_CELL_ADHESION	15	0.454385	1.26489	0.0944123	1	1	6233
GO_RIBOSOME	211	0.272213	1.26433	0.145251	1	1	7303
REACTOME_NONHOMOLOGOUS_END_JOINING_NHEJ	33	0.372482	1.26427	0.252852	1	1	6421
GO_OXIDOREDUCTASE_COMPLEX	100	0.244566	1.26393	0.0857633	1	1	6980
GO_POSITIVE_REGULATION_OF_MACROPHAGE_MIGRATION	18	0.424022	1.26362	0.120902	1	1	2873
GO_HISTONE_KINASE_ACTIVITY	15	0.559353	1.26299	0.213836	1	1	3986
REACTOME_E2F_MEDIATED_REGULATION_OF_DNA_REPLICATION	21	0.564407	1.26189	0.164141	1	1	6562
GO_NEGATIVE_REGULATION_OF_DNA_BINDING	43	0.373824	1.26182	0.121901	1	1	4517
REACTOME_TRANSCRIPTION_OF_E2F_TARGETS_UNDER_NEGATIVE_CONTROL_BY_P107_RBL1_AND_P130_RBL2_IN_COMPLEX_WITH_HDAC1	16	0.475175	1.26148	0.199601	1	1	5539
BIOCARTA_CDMAC_PATHWAY	15	0.461158	1.26064	0.221591	1	1	5157
MOOTHA_FFA_OXYDATION	22	0.45373	1.26017	0.197368	1	1	4141
GO_NEUROPEPTIDE_RECEPTOR_ACTIVITY	18	0.45454	1.25956	0	1	1	3243
GO_MITOCHONDRIAL_RESPIRATORY_CHAIN_COMPLEX_ASSEMBLY	92	0.272231	1.25931	0.143617	1	1	6916
BIOCARTA_EDG1_PATHWAY	21	0.403946	1.25813	0.148699	1	1	5863
GO_LAMELLIPODIUM_MEMBRANE	22	0.459958	1.2565	0.122371	1	1	1730
GO_PRODUCTION_OF_MOLECULAR_MEDIATOR_INVOLVED_IN_INFLAMMATORY_RESPONSE	50	0.371161	1.25527	0.14346	1	1	5199
GO_REGULATION_OF_CELL_ADHESION_MEDIATED_BY_INTEGRIN	42	0.357259	1.25467	0.138756	1	1	1635
REACTOME_TOLL_LIKE_RECEPTOR_4_TLR4_CASCADE	118	0.291584	1.2546	0.120482	1	1	5643
HALLMARK_NOTCH_SIGNALING	25	0.39294	1.25399	0.18	1	1	2806
GO_CARBOHYDRATE_PHOSPHORYLATION	21	0.358216	1.25291	0.165644	1	1	553
RAY_TUMORIGENESIS_BY_ERBB2_CDC25A_UP	142	0.288143	1.25179	0	1	1	5011
GO_APOPTOTIC_MITOCHONDRIAL_CHANGES	105	0.31069	1.25179	0.102725	1	1	5962
GO_POSITIVE_REGULATION_OF_MORPHOGENESIS_OF_AN_EPITHELIUM	26	0.438236	1.25151	0.147541	1	1	2787
WU_HBX_TARGETS_1_DN	19	0.449293	1.25066	0.200828	1	1	5402
PARK_HSC_VS_MULTIPOTENT_PROGENITORS_DN	15	0.395274	1.25062	0.265038	1	1	7004
GO_ORGANELLE_ENVELOPE_LUMEN	81	0.32464	1.24989	0.0487805	1	1	5900
REACTOME_RIPK1_MEDIATED_REGULATED_NECROSIS	18	0.464169	1.24961	0.151052	1	1	4785
SCHLOSSER_SERUM_RESPONSE_UP	103	0.247197	1.24959	0	1	1	5402
REACTOME_TOLL_LIKE_RECEPTOR_10_TLR10_CASCADE	78	0.312442	1.24856	0.11976	1	1	5643
PID_ATM_PATHWAY	31	0.403103	1.24803	0.128364	1	1	7873
GO_RUFFLE_ASSEMBLY	34	0.353066	1.248	0.143791	1	1	1890
GO_PYRIMIDINE_CONTAINING_COMPOUND_CATABOLIC_PROCESS	25	0.406994	1.24793	0.102334	1	1	4474
GO_RESPONSE_TO_SALT_STRESS	17	0.435287	1.24783	0.133333	1	1	5275
GO_HISTONE_H3_K4_METHYLATION	47	0.304118	1.24778	0.0444444	1	1	1282
ANDERSEN_CHOLANGIOCARCINOMA_CLASS2	112	0.349505	1.24773	0.035124	1	1	4123
GO_REGULATION_OF_CARDIAC_MUSCLE_CONTRACTION_BY_REGULATION_OF_THE_RELEASE_OF_SEQUESTERED_CALCIUM_ION	16	0.44077	1.24742	0.0415094	1	1	2886
GO_POSITIVE_REGULATION_OF_CELL_ADHESION_MEDIATED_BY_INTEGRIN	17	0.474947	1.24672	0.174257	1	1	1635
GO_RACEMASE_AND_EPIMERASE_ACTIVITY	17	0.480849	1.24645	0.0566038	1	1	1665
PID_KIT_PATHWAY	48	0.346662	1.24628	0.175966	1	1	2153
GO_POSITIVE_REGULATION_OF_ALPHA_BETA_T_CELL_PROLIFERATION	18	0.431524	1.24515	0.198157	1	1	5228
REACTOME_DNA_DAMAGE_RECOGNITION_IN_GG_NER	38	0.307044	1.24468	0.159596	1	1	6450
KEGG_VALINE_LEUCINE_AND_ISOLEUCINE_DEGRADATION	40	0.406889	1.24408	0.073913	1	1	4739
GO_OXIDOREDUCTASE_ACTIVITY_ACTING_ON_NAD_P_H	86	0.356896	1.24362	0.138211	1	1	6916
KESHELAVA_MULTIPLE_DRUG_RESISTANCE	64	0.315777	1.24357	0	1	1	4740
GO_RESPIRATORY_ELECTRON_TRANSPORT_CHAIN	103	0.282287	1.24356	0.300917	1	1	7267
GO_REGULATION_OF_CARDIAC_MUSCLE_CELL_DIFFERENTIATION	28	0.366765	1.24351	0.0941781	1	1	5640
GO_MITOCHONDRIAL_PROTEIN_COMPLEX	227	0.247757	1.24345	0.0483871	1	1	7303
LEE_AGING_MUSCLE_UP	30	0.374355	1.24334	0.163188	1	1	5855
GO_UBIQUITIN_LIKE_PROTEIN_CONJUGATING_ENZYME_ACTIVITY	36	0.343068	1.24322	0.0819367	1	1	6326
GOLUB_ALL_VS_AML_DN	19	0.508119	1.24317	0.257143	1	1	4976
GO_CYTOCHROME_COMPLEX_ASSEMBLY	31	0.405382	1.24309	0.0968379	1	1	6152
GO_VESICLE_COAT	52	0.326495	1.24296	0.151093	1	1	5934
GO_MEMBRANE_LIPID_BIOSYNTHETIC_PROCESS	118	0.310904	1.24282	0.155556	1	1	6506
GO_RESPONSE_TO_NITRIC_OXIDE	15	0.400653	1.24246	0.137868	1	1	5539
GO_POSITIVE_REGULATION_OF_MITOCHONDRIAL_OUTER_MEMBRANE_PERMEABILIZATION_INVOLVED_IN_APOPTOTIC_SIGNALING_PATHWAY	29	0.326759	1.24224	0.167587	1	1	5482
OUELLET_OVARIAN_CANCER_INVASIVE_VS_LMP_UP	102	0.304831	1.24218	0.225577	1	1	7093
GO_BASE_EXCISION_REPAIR	42	0.40374	1.24191	0.139423	1	1	5169
GO_NADP_METABOLIC_PROCESS	25	0.466849	1.24097	0.0636793	1	1	3795
REACTOME_NONSENSE_MEDIATED_DECAY_NMD	110	0.36318	1.24057	0.101852	1	1	7135
GO_MITOTIC_SPINDLE	110	0.328243	1.23946	0.167224	1	1	6084
GO_OVULATION_CYCLE	45	0.355913	1.2393	0	1	1	3213
REACTOME_PROCESSING_OF_DNA_DOUBLE_STRAND_BREAK_ENDS	61	0.334831	1.23924	0.136264	1	1	6545
MARCHINI_TRABECTEDIN_RESISTANCE_UP	15	0.503087	1.23893	0.268344	1	1	5690
YAO_TEMPORAL_RESPONSE_TO_PROGESTERONE_CLUSTER_14	136	0.295284	1.23867	0.150909	1	1	6560
REACTOME_COMPLEX_I_BIOGENESIS	54	0.283937	1.23811	0.15	1	1	6916
GO_CILIARY_BASAL_BODY	107	0.330007	1.23746	0.0481928	1	1	5388
VALK_AML_WITH_EVI1	16	0.476016	1.23727	0.275654	1	1	589
GO_FOUR_WAY_JUNCTION_DNA_BINDING	16	0.463712	1.23661	0.221569	1	1	6307
GO_PHOSPHATIDYLINOSITOL_PHOSPHORYLATION	47	0.341004	1.23498	0.061086	1	1	1785
KEGG_EPITHELIAL_CELL_SIGNALING_IN_HELICOBACTER_PYLORI_INFECTION	56	0.284533	1.23455	0.0662021	1	1	5643
GO_NEGATIVE_REGULATION_OF_ACTIN_FILAMENT_DEPOLYMERIZATION	34	0.377879	1.23377	0.10251	1	1	4952
REACTOME_APC_C_CDC20_MEDIATED_DEGRADATION_OF_CYCLIN_B	23	0.443879	1.23285	0.155279	1	1	5478
REACTOME_PROTEIN_LOCALIZATION	141	0.271922	1.23156	0.0477941	1	1	6893
GO_PEPTIDYL_SERINE_DEPHOSPHORYLATION	20	0.389502	1.23155	0.179669	1	1	604
GO_POSITIVE_REGULATION_OF_MITOTIC_SISTER_CHROMATID_SEGREGATION	16	0.429939	1.23122	0.230769	1	1	4875
KIM_ALL_DISORDERS_DURATION_CORR_DN	127	0.264101	1.23063	0.151803	1	1	5637
GO_MITOCHONDRIAL_GENE_EXPRESSION	158	0.242714	1.23054	0.0417391	1	1	6687
REACTOME_FORMATION_OF_FIBRIN_CLOT_CLOTTING_CASCADE	22	0.427524	1.23042	0.119149	1	1	892
KEGG_APOPTOSIS	74	0.31302	1.23025	0.0584551	1	1	5542
GO_WATER_SOLUBLE_VITAMIN_METABOLIC_PROCESS	67	0.32476	1.22999	0.0915619	1	1	1415
BIOCARTA_ATM_PATHWAY	17	0.459331	1.22945	0.111753	1	1	4017
GO_METAL_CLUSTER_BINDING	57	0.269957	1.22895	0.0722892	1	1	5120
GO_CARBOXYLIC_ESTER_HYDROLASE_ACTIVITY	80	0.26778	1.22864	0.0469136	1	1	3639
GO_SIALYLATION	16	0.502615	1.22821	0.248544	1	1	3794
GO_SIALYLTRANSFERASE_ACTIVITY	16	0.502615	1.22821	0.248544	1	1	3794
VERHAAK_GLIOBLASTOMA_MESENCHYMAL	183	0.276351	1.22766	0.140044	1	1	5196
GO_PEPTIDYL_LYSINE_DIMETHYLATION	15	0.399388	1.22764	0.0769231	1	1	94
GO_CELLULAR_RESPONSE_TO_MECHANICAL_STIMULUS	65	0.3012	1.22749	0.0604982	1	1	5500
REACTOME_TOLL_LIKE_RECEPTOR_9_TLR9_CASCADE	90	0.306299	1.22725	0.19788	1	1	6468
HOLLEMAN_ASPARAGINASE_RESISTANCE_ALL_DN	24	0.372628	1.22661	0.16849	1	1	7058
GO_NUCLEOSIDE_BISPHOSPHATE_BIOSYNTHETIC_PROCESS	57	0.344299	1.2265	0.137255	1	1	5675
GO_POSITIVE_REGULATION_OF_MRNA_METABOLIC_PROCESS	74	0.298537	1.22587	0.123364	1	1	5697
GO_CYTOPLASMIC_STRESS_GRANULE	57	0.311336	1.2257	0.0730769	1	1	6206
TIEN_INTESTINE_PROBIOTICS_2HR_DN	80	0.302663	1.22314	0	1	1	2225
GO_DNA_MODIFICATION	90	0.297844	1.22251	0.0645161	1	1	5177
REACTOME_HEDGEHOG_LIGAND_BIOGENESIS	61	0.35627	1.22208	0.338947	1	1	7643
REACTOME_TRANSCRIPTIONAL_REGULATION_BY_MECP2	50	0.301961	1.22178	0.0479574	1	1	6866
KAAB_FAILED_HEART_ATRIUM_DN	128	0.278172	1.22145	0.146667	1	1	5320
GO_ENDORIBONUCLEASE_COMPLEX	29	0.385802	1.22081	0.171548	1	1	6973
PID_NEPHRIN_NEPH1_PATHWAY	29	0.336123	1.22058	0.0572034	1	1	698
PID_HNF3A_PATHWAY	29	0.341775	1.21973	0.0815603	1	1	4017
GO_NEGATIVE_REGULATION_OF_MUSCLE_TISSUE_DEVELOPMENT	36	0.327645	1.21958	0.0390071	1	1	4703
REACTOME_DECTIN_1_MEDIATED_NONCANONICAL_NF_KB_SIGNALING	60	0.3286	1.21938	0.235294	1	1	7643
GO_PROTEIN_TRANSMEMBRANE_TRANSPORT	53	0.315105	1.21859	0.122105	1	1	7192
GO_LUNG_CELL_DIFFERENTIATION	15	0.427143	1.21852	0.0555556	1	1	1660
KIM_MYC_AMPLIFICATION_TARGETS_UP	172	0.270579	1.21788	0	1	1	5370
LAU_APOPTOSIS_CDKN2A_UP	51	0.317238	1.21782	0.175943	1	1	5500
GO_REGULATION_OF_PHOSPHOLIPASE_C_ACTIVITY	34	0.435188	1.21718	0.152263	1	1	2654
GO_MITOCHONDRIAL_TRANSLATION	133	0.238811	1.21576	0.115254	1	1	6687
GO_PYRIMIDINE_CONTAINING_COMPOUND_METABOLIC_PROCESS	74	0.320572	1.21566	0.143141	1	1	5154
GO_CLATHRIN_COAT_OF_COATED_PIT	15	0.456866	1.21559	0.204461	1	1	6975
GO_AMIDE_TRANSMEMBRANE_TRANSPORTER_ACTIVITY	39	0.348487	1.21542	0.141304	1	1	6850
PID_P38_ALPHA_BETA_PATHWAY	29	0.413103	1.21486	0.227545	1	1	4803
GO_TRNA_BINDING	48	0.325508	1.21485	0.0579399	1	1	1733
HOFMANN_CELL_LYMPHOMA_DN	31	0.381906	1.21474	0.130879	1	1	6398
REACTOME_THE_CITRIC_ACID_TCA_CYCLE_AND_RESPIRATORY_ELECTRON_TRANSPORT	143	0.259132	1.2147	0.19898	1	1	6980
GO_FOLIC_ACID_METABOLIC_PROCESS	15	0.480324	1.21435	0.273752	1	1	5923
GO_REGULATION_OF_ESTABLISHMENT_OF_PLANAR_POLARITY	86	0.272381	1.21374	0.0815109	1	1	6074
REACTOME_DISEASES_ASSOCIATED_WITH_N_GLYCOSYLATION_OF_PROTEINS	17	0.382012	1.21333	0.0954064	1	1	5415
REACTOME_MITOCHONDRIAL_TRANSLATION	95	0.240839	1.21208	0.0435484	1	1	5293
THEILGAARD_NEUTROPHIL_AT_SKIN_WOUND_DN	215	0.247411	1.21198	0	1	1	5886
ABRAHAM_ALPC_VS_MULTIPLE_MYELOMA_DN	18	0.386835	1.21189	0.216867	1	1	7548
GO_CHROMATIN_DISASSEMBLY	17	0.425226	1.21109	0.180124	1	1	2180
REACTOME_INTERLEUKIN_1_FAMILY_SIGNALING	125	0.284245	1.21055	0.100917	1	1	7067
GO_PROTEIN_ACTIVATION_CASCADE	15	0.508489	1.21032	0.0923913	1	1	892
GO_PURINERGIC_RECEPTOR_SIGNALING_PATHWAY	17	0.461629	1.20958	0.179832	1	1	694
SPIELMAN_LYMPHOBLAST_EUROPEAN_VS_ASIAN_UP	439	0.232092	1.20836	0.120567	1	1	7007
GO_ATTACHMENT_OF_SPINDLE_MICROTUBULES_TO_KINETOCHORE	30	0.520537	1.20808	0.227176	1	1	7045
GO_NEGATIVE_REGULATION_OF_MAPK_CASCADE	142	0.254744	1.20638	0	1	1	5365
GO_HYDROLASE_ACTIVITY_ACTING_ON_CARBON_NITROGEN_BUT_NOT_PEPTIDE_BONDS_IN_CYCLIC_AMIDINES	21	0.415382	1.20594	0.197872	1	1	5160
REACTOME_RIP_MEDIATED_NFKB_ACTIVATION_VIA_ZBP1	16	0.388842	1.20565	0.289617	1	1	3321
ZAMORA_NOS2_TARGETS_DN	67	0.316724	1.20559	0.173729	1	1	6285
GO_ENDONUCLEASE_COMPLEX	34	0.349605	1.20483	0.283784	1	1	6973
PID_LYMPH_ANGIOGENESIS_PATHWAY	22	0.394435	1.20457	0.0586957	1	1	6794
ZHOU_TNF_SIGNALING_4HR	49	0.29345	1.20188	0.15342	1	1	6242
REACTOME_CYCLIN_A_CDK2_ASSOCIATED_EVENTS_AT_S_PHASE_ENTRY	83	0.329371	1.2016	0.249084	1	1	6074
BOYAULT_LIVER_CANCER_SUBCLASS_G123_UP	42	0.308718	1.20096	0.0550847	1	1	1490
GO_MITOTIC_SISTER_CHROMATID_COHESION	21	0.379335	1.20081	0.0988593	1	1	1340
BIOCARTA_MPR_PATHWAY	20	0.362413	1.2007	0.168651	1	1	1791
GO_MITOGEN_ACTIVATED_PROTEIN_KINASE_BINDING	23	0.325879	1.20036	0.176991	1	1	6861
JOHNSTONE_PARVB_TARGETS_2_UP	120	0.263318	1.19998	0.146293	1	1	1469
GO_SODIUM_CHANNEL_COMPLEX	18	0.535606	1.1996	0.360082	1	1	6592
KYNG_RESPONSE_TO_H2O2	57	0.336751	1.19954	0.188455	1	1	6176
GO_ASPARTATE_FAMILY_AMINO_ACID_METABOLIC_PROCESS	38	0.354272	1.19931	0.109023	1	1	3792
REACTOME_RRNA_PROCESSING	195	0.267403	1.19906	0.251337	1	1	6299
GO_PORE_COMPLEX	18	0.42811	1.19882	0.289683	1	1	5275
GO_CILIUM_MOVEMENT	44	0.41177	1.19878	0.0923913	1	1	1575
GO_RESPIRASOME	83	0.284034	1.19844	0.200413	1	1	7267
GO_ANCHORED_COMPONENT_OF_MEMBRANE	83	0.327402	1.19741	0.0764706	1	1	2306
REACTOME_APC_C_CDH1_MEDIATED_DEGRADATION_OF_CDC20_AND_OTHER_APC_C_CDH1_TARGETED_PROTEINS_IN_LATE_MITOSIS_EARLY_G1	71	0.36569	1.197	0.247273	1	1	6074
REACTOME_SIGNAL_TRANSDUCTION_BY_L1	20	0.356272	1.19679	0.205534	1	1	6683
HEDENFALK_BREAST_CANCER_BRACX_UP	16	0.41732	1.19632	0.303688	1	1	6118
KEGG_PROTEASOME	43	0.396386	1.19593	0.262042	1	1	7643
GO_BASAL_PLASMA_MEMBRANE	26	0.415546	1.19576	0.12035	1	1	5165
GO_REGULATION_OF_MAST_CELL_ACTIVATION	32	0.360384	1.19568	0.179337	1	1	4732
BOUDOUKHA_BOUND_BY_IGF2BP2	90	0.258354	1.19541	0.0861057	1	1	5558
GO_CYTOCHROME_COMPLEX	22	0.395504	1.19524	0.324561	1	1	7189
GO_RIBOSOMAL_LARGE_SUBUNIT_ASSEMBLY	26	0.381102	1.1952	0.208191	1	1	7571
GO_N_ACYLTRANSFERASE_ACTIVITY	90	0.311454	1.19475	0.167665	1	1	5594
GO_NON_RECOMBINATIONAL_REPAIR	76	0.291069	1.1941	0	1	1	6421
KEGG_AMYOTROPHIC_LATERAL_SCLEROSIS_ALS	44	0.281273	1.19389	0.105516	1	1	5542
REACTOME_MITOCHONDRIAL_FATTY_ACID_BETA_OXIDATION	34	0.362438	1.19278	0.177419	1	1	1415
KANNAN_TP53_TARGETS_DN	21	0.348183	1.19016	0.132353	1	1	2112
GO_RESPONSE_TO_DSRNA	33	0.397923	1.18936	0.121348	1	1	5815
ZHAN_V1_LATE_DIFFERENTIATION_GENES_UP	29	0.393018	1.18931	0.326296	1	1	5359
PECE_MAMMARY_STEM_CELL_UP	113	0.278252	1.18897	0.290909	1	1	6405
BORLAK_LIVER_CANCER_EGF_UP	38	0.363986	1.1884	0.149284	1	1	4902
GO_ENDOPLASMIC_RETICULUM_ORGANIZATION	48	0.323482	1.18783	0.158014	1	1	6615
GO_BARBED_END_ACTIN_FILAMENT_CAPPING	17	0.425148	1.18713	0.243902	1	1	6908
GO_NADH_DEHYDROGENASE_COMPLEX	47	0.276997	1.18659	0.216123	1	1	7267
YAO_TEMPORAL_RESPONSE_TO_PROGESTERONE_CLUSTER_17	174	0.235887	1.18541	0.137143	1	1	7242
GO_POSITIVE_REGULATION_OF_EXOCYTOSIS	64	0.338867	1.18446	0.0808511	1	1	4111
GOTZMANN_EPITHELIAL_TO_MESENCHYMAL_TRANSITION_DN	165	0.268274	1.1844	0.117886	1	1	6428
GO_MAST_CELL_MEDIATED_IMMUNITY	38	0.353657	1.18251	0.182628	1	1	4732
GO_TELOMERIC_DNA_BINDING	35	0.262976	1.18249	0.145558	1	1	5169
REACTOME_NEGATIVE_REGULATION_OF_FGFR4_SIGNALING	24	0.391141	1.18247	0.237255	1	1	5569
GO_SODIUM_CHANNEL_ACTIVITY	25	0.477075	1.18204	0.290323	1	1	2296
GO_MONOVALENT_INORGANIC_ANION_HOMEOSTASIS	16	0.474475	1.1816	0.0644444	1	1	716
REACTOME_IRON_UPTAKE_AND_TRANSPORT	47	0.317301	1.18099	0.0987203	1	1	4204
REACTOME_INTERLEUKIN_17_SIGNALING	67	0.30952	1.17999	0.117202	1	1	5643
GO_POSITIVE_REGULATION_OF_T_CELL_MEDIATED_CYTOTOXICITY	15	0.428293	1.17982	0.29703	1	1	3741
GO_MITOCHONDRIAL_RNA_METABOLIC_PROCESS	42	0.293861	1.17954	0.175947	1	1	5207
SATO_SILENCED_BY_METHYLATION_IN_PANCREATIC_CANCER_2	26	0.344265	1.1795	0.10582	1	1	1768
KAPOSI_LIVER_CANCER_MET_UP	18	0.387728	1.17836	0.216814	1	1	5655
REACTOME_RUNX1_REGULATES_TRANSCRIPTION_OF_GENES_INVOLVED_IN_DIFFERENTIATION_OF_HSCS	66	0.290677	1.17827	0.364683	1	1	6074
GO_COPPER_ION_BINDING	41	0.371084	1.17771	0.17505	1	1	6172
GO_APOPTOTIC_PROCESS_INVOLVED_IN_DEVELOPMENT	25	0.35628	1.17634	0.153689	1	1	5379
WESTON_VEGFA_TARGETS	69	0.305333	1.17616	0.208103	1	1	4554
SESTO_RESPONSE_TO_UV_C7	56	0.292808	1.17599	0.146691	1	1	6685
GO_PYRIDINE_CONTAINING_COMPOUND_METABOLIC_PROCESS	29	0.388167	1.17431	0.0818584	1	1	2840
GO_SULFUR_COMPOUND_TRANSPORT	32	0.321723	1.17388	0.248134	1	1	4407
GO_PLATELET_ACTIVATION	126	0.260302	1.1738	0.134039	1	1	1091
GO_STRUCTURAL_MOLECULE_ACTIVITY	444	0.220025	1.17339	0.0342742	1	1	5596
GO_PODOSOME_ASSEMBLY	18	0.391633	1.17329	0.255639	1	1	5938
GO_PROTEIN_K11_LINKED_UBIQUITINATION	27	0.417651	1.17296	0.221983	1	1	5833
REACTOME_INTERLEUKIN_3_INTERLEUKIN_5_AND_GM_CSF_SIGNALING	47	0.34739	1.17218	0.195599	1	1	1800
DIRMEIER_LMP1_RESPONSE_LATE_DN	27	0.332625	1.17177	0.0697168	1	1	5555
GO_SITE_OF_DNA_DAMAGE	70	0.347393	1.17165	0.134783	1	1	4654
REACTOME_LAGGING_STRAND_SYNTHESIS	20	0.433618	1.17076	0.198807	1	1	7168
GO_MOTILE_CILIUM	104	0.309221	1.17059	0.0590909	1	1	4804
GO_REGULATION_OF_MITOCHONDRIAL_OUTER_MEMBRANE_PERMEABILIZATION_INVOLVED_IN_APOPTOTIC_SIGNALING_PATHWAY	38	0.292625	1.17052	0.175238	1	1	5482
WELCSH_BRCA1_TARGETS_DN	132	0.244538	1.17048	0.251724	1	1	5646
KEGG_GLYCOSAMINOGLYCAN_BIOSYNTHESIS_HEPARAN_SULFATE	20	0.465014	1.16965	0.28777	1	1	4463
GO_RESPONSE_TO_ZINC_ION	29	0.363497	1.16889	0.253788	1	1	3476
REACTOME_NEGATIVE_REGULATION_OF_NMDA_RECEPTOR_MEDIATED_NEURONAL_TRANSMISSION	16	0.413938	1.16886	0.171598	1	1	3906
GO_NADP_BINDING	37	0.338775	1.16737	0.126582	1	1	5137
REACTOME_REGULATION_OF_TP53_ACTIVITY_THROUGH_ACETYLATION	29	0.319148	1.16678	0.242366	1	1	1819
GO_REGULATION_OF_ORGANIC_ACID_TRANSPORT	33	0.405043	1.16628	0.223278	1	1	4111
GO_OLIGODENDROCYTE_DEVELOPMENT	29	0.411179	1.16563	0.189252	1	1	6926
GO_REGULATION_OF_TRANSCRIPTION_INITIATION_FROM_RNA_POLYMERASE_II_PROMOTER	23	0.43425	1.16548	0.221992	1	1	1660
REACTOME_FATTY_ACYL_COA_BIOSYNTHESIS	26	0.467306	1.16546	0.277389	1	1	5675
DOANE_BREAST_CANCER_CLASSES_UP	41	0.335199	1.16543	0.193182	1	1	5611
GO_NUCLEOBASE_METABOLIC_PROCESS	27	0.305442	1.16526	0.123047	1	1	5160
GO_SALIVARY_GLAND_DEVELOPMENT	26	0.400473	1.16491	0.144841	1	1	266
GO_RIBOSOME_ASSEMBLY	55	0.320895	1.16464	0.230912	1	1	7320
GO_REGULATION_OF_LIPID_KINASE_ACTIVITY	53	0.330202	1.16447	0.183585	1	1	4254
PID_ATF2_PATHWAY	48	0.301685	1.16418	0.137255	1	1	5643
GO_PYRIDINE_NUCLEOTIDE_METABOLIC_PROCESS	24	0.386626	1.16371	0.195876	1	1	2840
REACTOME_GLOBAL_GENOME_NUCLEOTIDE_EXCISION_REPAIR_GG_NER	84	0.290083	1.1637	0.250958	1	1	6970
ALONSO_METASTASIS_DN	17	0.397109	1.16326	0.157143	1	1	868
GO_POSITIVE_REGULATION_OF_CELLULAR_COMPONENT_BIOGENESIS	424	0.221778	1.1631	0	1	1	4148
GO_TRANSCRIPTIONALLY_ACTIVE_CHROMATIN	20	0.337362	1.16307	0.176147	1	1	329
CHEN_LIVER_METABOLISM_QTL_CIS	70	0.292181	1.16278	0.15708	1	1	3613
LUI_THYROID_CANCER_CLUSTER_3	25	0.348164	1.16243	0.21875	1	1	5325
REACTOME_TRANSCRIPTION_OF_E2F_TARGETS_UNDER_NEGATIVE_CONTROL_BY_DREAM_COMPLEX	19	0.426321	1.16186	0.272908	1	1	5482
GO_FEEDING_BEHAVIOR	52	0.322353	1.16161	0.189723	1	1	4572
GO_MOTILE_CILIUM_ASSEMBLY	18	0.435336	1.16144	0.272201	1	1	4218
REACTOME_AMINO_ACIDS_REGULATE_MTORC1	49	0.315641	1.1614	0.278863	1	1	6278
GO_N_ACETYLTRANSFERASE_ACTIVITY	79	0.318402	1.16119	0.191781	1	1	5594
GO_AMINO_ACID_IMPORT	21	0.359997	1.16112	0.196507	1	1	5130
ALFANO_MYC_TARGETS	207	0.256837	1.16088	0.174081	1	1	5285
GO_FATTY_ACYL_COA_BINDING	19	0.404973	1.16048	0.231388	1	1	6205
REACTOME_HOMOLOGY_DIRECTED_REPAIR	100	0.300685	1.1603	0.277883	1	1	6754
REACTOME_HEDGEHOG_ON_STATE	77	0.258668	1.15998	0.171322	1	1	6255
WAGNER_APO2_SENSITIVITY	18	0.417859	1.15992	0.243736	1	1	4238
GO_RESPONSE_TO_LITHIUM_ION	15	0.432604	1.1599	0.325279	1	1	2658
GO_AMINE_METABOLIC_PROCESS	110	0.277636	1.15985	0.149171	1	1	4687
LIN_APC_TARGETS	64	0.295093	1.15974	0.157509	1	1	6754
GO_INTRACELLULAR_PROTEIN_TRANSMEMBRANE_TRANSPORT	46	0.295557	1.1596	0.105263	1	1	7192
GO_OLIGOSACCHARIDE_LIPID_INTERMEDIATE_BIOSYNTHETIC_PROCESS	19	0.458264	1.15954	0.278132	1	1	5415
REACTOME_INTERLEUKIN_37_SIGNALING	19	0.362294	1.15839	0.327835	1	1	4986
GO_ACTIVATION_OF_JUN_KINASE_ACTIVITY	31	0.375297	1.1582	0.234733	1	1	2786
MIKKELSEN_IPS_LCP_WITH_H3K4ME3	116	0.2691	1.15749	0.171986	1	1	4870
REN_ALVEOLAR_RHABDOMYOSARCOMA_DN	362	0.237225	1.15636	0.165306	1	1	5866
GO_90S_PRERIBOSOME	30	0.368866	1.15593	0.260331	1	1	1228
POMEROY_MEDULLOBLASTOMA_PROGNOSIS_DN	40	0.321076	1.15587	0.30127	1	1	5952
MARCINIAK_ER_STRESS_RESPONSE_VIA_CHOP	16	0.469873	1.15568	0.218284	1	1	721
PID_LKB1_PATHWAY	43	0.313745	1.15517	0.249027	1	1	1082
GO_SULFUR_COMPOUND_TRANSMEMBRANE_TRANSPORTER_ACTIVITY	25	0.342981	1.15454	0.127389	1	1	1268
SHAFFER_IRF4_MULTIPLE_MYELOMA_PROGRAM	31	0.358108	1.15423	0.31828	1	1	4415
REACTOME_APC_C_MEDIATED_DEGRADATION_OF_CELL_CYCLE_PROTEINS	83	0.377969	1.15414	0.310909	1	1	7067
GO_NEGATIVE_REGULATION_OF_ACTIN_FILAMENT_POLYMERIZATION	44	0.332593	1.15407	0.12528	1	1	5864
GO_SH3_SH2_ADAPTOR_ACTIVITY	42	0.3244	1.15407	0.230932	1	1	6792
REACTOME_ASYMMETRIC_LOCALIZATION_OF_PCP_PROTEINS	57	0.38162	1.15388	0.23741	1	1	7643
GO_DETECTION_OF_EXTERNAL_BIOTIC_STIMULUS	15	0.469066	1.15382	0.206693	1	1	986
GROSS_HYPOXIA_VIA_HIF1A_UP	72	0.27025	1.15291	0.190763	1	1	1793
PASQUALUCCI_LYMPHOMA_BY_GC_STAGE_DN	155	0.237659	1.15282	0.227451	1	1	6639
GO_NEGATIVE_REGULATION_OF_PLATELET_ACTIVATION	15	0.426605	1.15275	0.144689	1	1	2842
GO_POSITIVE_REGULATION_OF_PLASMA_MEMBRANE_BOUNDED_CELL_PROJECTION_ASSEMBLY	83	0.303437	1.15274	0.097035	1	1	1890
LIM_MAMMARY_LUMINAL_MATURE_UP	82	0.295492	1.15267	0.118321	1	1	2177
GO_REGULATION_OF_MORPHOGENESIS_OF_A_BRANCHING_STRUCTURE	37	0.403756	1.15265	0.297561	1	1	1693
GO_PHOSPHATASE_ACTIVATOR_ACTIVITY	15	0.429147	1.15257	0.190196	1	1	7416
GO_CEREBRAL_CORTEX_CELL_MIGRATION	31	0.341798	1.15236	0.178808	1	1	13
GO_MORPHOGENESIS_OF_A_POLARIZED_EPITHELIUM	106	0.253817	1.15232	0.143396	1	1	6222
GO_VITAMIN_D_RECEPTOR_BINDING	15	0.399626	1.15223	0.254499	1	1	7115
REACTOME_REGULATION_OF_MRNA_STABILITY_BY_PROTEINS_THAT_BIND_AU_RICH_ELEMENTS	83	0.316444	1.15124	0.275862	1	1	6074
GO_CELL_DIVISION_SITE	63	0.324636	1.15124	0.153302	1	1	5877
REACTOME_NEGATIVE_REGULATION_OF_FGFR3_SIGNALING	23	0.364701	1.15096	0.285978	1	1	5569
GO_NEGATIVE_REGULATION_OF_MAP_KINASE_ACTIVITY	64	0.280722	1.15019	0.0673684	1	1	5257
REACTOME_DNA_DOUBLE_STRAND_BREAK_RESPONSE	39	0.350038	1.14904	0.123711	1	1	4737
REACTOME_CYCLIN_D_ASSOCIATED_EVENTS_IN_G1	42	0.37451	1.14882	0.262755	1	1	5545
GO_POSITIVE_REGULATION_OF_MEMBRANE_PERMEABILITY	54	0.312035	1.14872	0.236287	1	1	5899
REACTOME_SYNTHESIS_OF_VERY_LONG_CHAIN_FATTY_ACYL_COAS	19	0.442176	1.14836	0.206166	1	1	5675
GO_REGULATION_OF_ENDOCRINE_PROCESS	20	0.395877	1.14825	0.175182	1	1	4714
GO_REGULATION_OF_PROTEIN_AUTOPHOSPHORYLATION	38	0.316162	1.14808	0.183971	1	1	4378
GO_ACETYLTRANSFERASE_ACTIVITY	96	0.305098	1.14777	0.297297	1	1	5594
GO_REGULATION_OF_PHOSPHOLIPASE_ACTIVITY	48	0.356257	1.14735	0.263056	1	1	2654
GARGALOVIC_RESPONSE_TO_OXIDIZED_PHOSPHOLIPIDS_BLUE_UP	119	0.308405	1.1472	0.188811	1	1	5681
GO_POSITIVE_REGULATION_OF_LONG_TERM_SYNAPTIC_POTENTIATION	17	0.486183	1.14597	0.147971	1	1	4389
GO_MITOCHONDRION_ORGANIZATION	461	0.215998	1.14568	0.141079	1	1	6893
GO_REGULATION_OF_EPIDERMAL_GROWTH_FACTOR_ACTIVATED_RECEPTOR_ACTIVITY	22	0.327591	1.14505	0.251346	1	1	6079
GO_REGULATION_OF_PROTEIN_POLYMERIZATION	178	0.231546	1.14471	0.0327553	1	1	5864
WESTON_VEGFA_TARGETS_6HR	34	0.387413	1.14391	0.209945	1	1	4232
GO_MITOCHONDRIAL_MATRIX	415	0.261774	1.14372	0.110865	1	1	5209
GO_SPLICEOSOMAL_SNRNP_ASSEMBLY	37	0.307634	1.14344	0.218324	1	1	6430
GO_CELLULAR_RESPIRATION	163	0.253348	1.14328	0.269231	1	1	6986
GO_CYTOKINE_RECEPTOR_ACTIVITY	78	0.335246	1.14296	0.190821	1	1	4177
GO_PROTEASOME_CORE_COMPLEX	19	0.405993	1.1429	0.420415	1	1	7608
SILIGAN_BOUND_BY_EWS_FLT1_FUSION	37	0.351418	1.14239	0.269811	1	1	4785
WANG_BARRETTS_ESOPHAGUS_UP	34	0.38589	1.14227	0.237473	1	1	819
GO_AXONEME_ASSEMBLY	42	0.337308	1.14225	0.127615	1	1	2889
BIOCARTA_ARENRF2_PATHWAY	18	0.371299	1.14122	0.183066	1	1	4935
GO_PHOSPHOPROTEIN_BINDING	76	0.276367	1.14069	0.119843	1	1	1670
GO_GLYCOSPHINGOLIPID_BIOSYNTHETIC_PROCESS	19	0.43603	1.1406	0.198661	1	1	7203
GO_REGULATION_OF_DNA_DEPENDENT_DNA_REPLICATION	42	0.326781	1.14048	0.231707	1	1	6971
GO_POSITIVE_REGULATION_OF_MAST_CELL_ACTIVATION	16	0.461427	1.14025	0.264317	1	1	1668
REACTOME_NCAM_SIGNALING_FOR_NEURITE_OUT_GROWTH	47	0.356206	1.13911	0.10452	1	1	2858
GENTILE_UV_HIGH_DOSE_UP	16	0.430261	1.13841	0.26938	1	1	3421
GO_PROTEIN_PHOSPHORYLATED_AMINO_ACID_BINDING	49	0.331085	1.13825	0.149893	1	1	2661
REACTOME_AUF1_HNRNP_D0_BINDS_AND_DESTABILIZES_MRNA	53	0.369816	1.13801	0.369942	1	1	7643
LIU_BREAST_CANCER	24	0.356046	1.13782	0.302734	1	1	5655
GO_NEGATIVE_REGULATION_OF_ENDOPLASMIC_RETICULUM_STRESS_INDUCED_INTRINSIC_APOPTOTIC_SIGNALING_PATHWAY	18	0.353025	1.13749	0.110714	1	1	724
GRAHAM_CML_DIVIDING_VS_NORMAL_QUIESCENT_DN	69	0.319225	1.13729	0.204934	1	1	5222
ROSS_AML_WITH_AML1_ETO_FUSION	61	0.298848	1.1361	0.162887	1	1	3656
BIOCARTA_BCR_PATHWAY	32	0.334724	1.136	0.253112	1	1	4412
ZHANG_BREAST_CANCER_PROGENITORS_DN	115	0.248083	1.13547	0.0941476	1	1	6834
REACTOME_NEGATIVE_REGULATION_OF_THE_PI3K_AKT_NETWORK	85	0.288507	1.13495	0.208817	1	1	2904
WHITE_NEUROBLASTOMA_WITH_1P36.3_DELETION	16	0.427216	1.13456	0.190909	1	1	5905
CHICAS_RB1_TARGETS_LOW_SERUM	71	0.266888	1.13448	0.249578	1	1	7178
LEIN_CEREBELLUM_MARKERS	53	0.309241	1.13414	0.0800712	1	1	2886
LINDSTEDT_DENDRITIC_CELL_MATURATION_B	45	0.276432	1.13326	0.0510638	1	1	3735
BASSO_CD40_SIGNALING_UP	91	0.256459	1.13248	0.19	1	1	1737
MCCABE_HOXC6_TARGETS_CANCER_DN	17	0.445317	1.13175	0.354125	1	1	1332
BURTON_ADIPOGENESIS_PEAK_AT_2HR	40	0.396064	1.13155	0.319502	1	1	5300
RICKMAN_METASTASIS_DN	215	0.248059	1.13149	0.221053	1	1	5682
GERHOLD_ADIPOGENESIS_DN	50	0.30157	1.13137	0.172345	1	1	5706
BOYAULT_LIVER_CANCER_SUBCLASS_G123_DN	35	0.384153	1.13111	0.298781	1	1	5191
GO_POSITIVE_REGULATION_OF_PROTEIN_KINASE_B_SIGNALING	116	0.264383	1.13109	0.0588235	1	1	3359
WARTERS_IR_RESPONSE_5GY	39	0.31953	1.1309	0.362661	1	1	4985
GO_TISSUE_REGENERATION	45	0.280009	1.13046	0.0552995	1	1	4703
GO_APOPTOTIC_PROCESS_INVOLVED_IN_MORPHOGENESIS	19	0.402195	1.12955	0.238193	1	1	5275
LEIN_LOCALIZED_TO_PROXIMAL_DENDRITES	30	0.388778	1.12907	0.180769	1	1	3535
OISHI_CHOLANGIOMA_STEM_CELL_LIKE_DN	204	0.243235	1.12865	0.0894309	1	1	5216
GO_PROTEIN_TARGETING	377	0.211731	1.12774	0.141988	1	1	6860
GO_RIBONUCLEOPROTEIN_GRANULE	198	0.239481	1.12633	0.226994	1	1	6231
GO_RESPIRATORY_BURST	31	0.310653	1.12618	0.286267	1	1	5199
GO_ACTIN_FILAMENT_POLYMERIZATION	140	0.25134	1.12572	0.235849	1	1	5864
GO_MONOAMINE_TRANSPORT	43	0.328314	1.1256	0.136253	1	1	4280
GO_PROTEASOME_ACCESSORY_COMPLEX	24	0.369227	1.12548	0.276632	1	1	8219
KEGG_GLYCINE_SERINE_AND_THREONINE_METABOLISM	24	0.383574	1.12525	0.22449	1	1	4020
GO_CERAMIDE_BIOSYNTHETIC_PROCESS	55	0.302729	1.1249	0.320826	1	1	6967
SANA_RESPONSE_TO_IFNG_DN	77	0.290999	1.12485	0.197849	1	1	5669
GO_CYTOPLASMIC_TRANSLATION	87	0.289577	1.12478	0.379679	1	1	6988
GO_ACTIN_FILAMENT	95	0.244863	1.12458	0.199203	1	1	5739
GO_PHOSPHATIDYLINOSITOL_3_KINASE_COMPLEX	26	0.370308	1.12452	0.225141	1	1	1785
REACTOME_INFECTION_WITH_MYCOBACTERIUM_TUBERCULOSIS	25	0.323692	1.12446	0.280156	1	1	3892
REACTOME_SEMA3A_PAK_DEPENDENT_AXON_REPULSION	16	0.441504	1.12436	0.385542	1	1	497
GO_NEGATIVE_REGULATION_OF_ERBB_SIGNALING_PATHWAY	45	0.315578	1.12392	0.36211	1	1	6106
MORI_MATURE_B_LYMPHOCYTE_DN	69	0.380847	1.12374	0.336634	1	1	6201
SIMBULAN_UV_RESPONSE_IMMORTALIZED_DN	24	0.377026	1.12276	0.34585	1	1	3225
GO_FOLIC_ACID_CONTAINING_COMPOUND_METABOLIC_PROCESS	22	0.337425	1.12252	0.284024	1	1	5923
NUTT_GBM_VS_AO_GLIOMA_DN	41	0.299703	1.12232	0.123007	1	1	6806
GO_POSITIVE_REGULATION_OF_LIPID_KINASE_ACTIVITY	28	0.382377	1.12208	0.292135	1	1	3402
MANN_RESPONSE_TO_AMIFOSTINE_UP	18	0.351232	1.12137	0.263473	1	1	4458
REACTOME_NERVOUS_SYSTEM_DEVELOPMENT	492	0.22999	1.12068	0.037037	1	1	5773
MULLIGHAN_MLL_SIGNATURE_1_DN	180	0.239234	1.11919	0.116705	1	1	3639
GO_HISTONE_PHOSPHORYLATION	31	0.390088	1.11874	0.279749	1	1	4891
PID_AURORA_A_PATHWAY	30	0.382898	1.11864	0.405063	1	1	5843
REACTOME_SYNTHESIS_OF_GLYCOSYLPHOSPHATIDYLINOSITOL_GPI	17	0.414247	1.11861	0.280665	1	1	6462
GO_REGULATION_OF_BINDING	312	0.220783	1.11857	0.0997963	1	1	5482
GO_POSITIVE_REGULATION_OF_REGULATED_SECRETORY_PATHWAY	38	0.358598	1.11839	0.199226	1	1	3241
PID_RB_1PATHWAY	60	0.278524	1.11829	0.149901	1	1	5643
BILD_MYC_ONCOGENIC_SIGNATURE	170	0.242227	1.11828	0.0669291	1	1	1732
PID_DNA_PK_PATHWAY	16	0.468094	1.11767	0.350394	1	1	6683
TRAYNOR_RETT_SYNDROM_UP	26	0.392899	1.11722	0.216963	1	1	1141
GO_COENZYME_METABOLIC_PROCESS	206	0.242836	1.11694	0.230476	1	1	5675
GROSS_HYPOXIA_VIA_ELK3_AND_HIF1A_DN	93	0.264179	1.11652	0.212341	1	1	5775
REACTOME_PI_METABOLISM	77	0.28686	1.11607	0.226496	1	1	1248
PID_LIS1_PATHWAY	25	0.310264	1.11505	0.171375	1	1	2176
GO_ESTABLISHMENT_OF_PROTEIN_LOCALIZATION_TO_MEMBRANE	281	0.228396	1.11494	0.269231	1	1	6860
NOUZOVA_TRETINOIN_AND_H4_ACETYLATION	120	0.245075	1.11487	0.213992	1	1	1822
VALK_AML_CLUSTER_11	35	0.305546	1.11486	0.179245	1	1	4465
CHIN_BREAST_CANCER_COPY_NUMBER_UP	20	0.384666	1.11424	0.348786	1	1	4608
GO_DEAMINASE_ACTIVITY	19	0.390767	1.11418	0.270642	1	1	4835
GO_DNA_DEALKYLATION	24	0.370644	1.11389	0.227006	1	1	1371
REACTOME_APC_CDC20_MEDIATED_DEGRADATION_OF_NEK2A	25	0.408533	1.11386	0.486542	1	1	5478
GO_RESPONSE_TO_GLUCAGON	28	0.391867	1.11377	0.377176	1	1	1791
GO_POSTSYNAPTIC_SPECIALIZATION_INTRACELLULAR_COMPONENT	21	0.362912	1.11337	0.274194	1	1	3801
GO_IMMUNE_RECEPTOR_ACTIVITY	90	0.314335	1.11324	0.265882	1	1	3623
GO_NEGATIVE_REGULATION_OF_FATTY_ACID_METABOLIC_PROCESS	19	0.427697	1.11305	0.338395	1	1	6861
REACTOME_SIGNALING_BY_NTRKS	118	0.258899	1.11292	0.240296	1	1	5515
REACTOME_PHOSPHORYLATION_OF_THE_APC_C	19	0.397837	1.11259	0.34252	1	1	5478
GO_POSITIVE_REGULATION_OF_RELEASE_OF_CYTOCHROME_C_FROM_MITOCHONDRIA	26	0.34764	1.11245	0.338636	1	1	4487
TAVAZOIE_METASTASIS	58	0.304581	1.11237	0.224453	1	1	3428
GO_ORGAN_GROWTH	125	0.270866	1.11154	0.166282	1	1	4935
RIZ_ERYTHROID_DIFFERENTIATION	73	0.301901	1.11135	0.236084	1	1	6939
WEIGEL_OXIDATIVE_STRESS_RESPONSE	29	0.380918	1.11122	0.390041	1	1	5666
GO_NEGATIVE_REGULATION_OF_SIGNALING_RECEPTOR_ACTIVITY	28	0.290658	1.11092	0.183223	1	1	4528
GO_DETECTION_OF_BIOTIC_STIMULUS	22	0.429104	1.11085	0.291405	1	1	1884
GO_DENDRITIC_SHAFT	27	0.332314	1.11082	0.291939	1	1	3801
GO_DNA_STRAND_ELONGATION	22	0.366022	1.11065	0.300725	1	1	7168
REACTOME_NEGATIVE_REGULATION_OF_FGFR2_SIGNALING	25	0.356738	1.11062	0.233141	1	1	3238
JAIN_NFKB_SIGNALING	67	0.269563	1.10989	0.128788	1	1	6223
XU_HGF_TARGETS_INDUCED_BY_AKT1_6HR	16	0.458529	1.10984	0.322506	1	1	5189
REACTOME_G1_S_DNA_DAMAGE_CHECKPOINTS	64	0.283519	1.10976	0.326425	1	1	7643
GO_RESPONSE_TO_AMINO_ACID_STARVATION	43	0.32055	1.10946	0.309055	1	1	6278
REACTOME_DNA_DOUBLE_STRAND_BREAK_REPAIR	126	0.291099	1.10917	0.318966	1	1	6754
GO_ACTIN_POLYMERIZATION_OR_DEPOLYMERIZATION	166	0.256098	1.10867	0.282983	1	1	5877
REACTOME_HOMOLOGOUS_DNA_PAIRING_AND_STRAND_EXCHANGE	41	0.332809	1.10859	0.111857	1	1	1721
MISHRA_CARCINOMA_ASSOCIATED_FIBROBLAST_UP	16	0.453715	1.10853	0.348162	1	1	6461
GO_NEUROMUSCULAR_PROCESS_CONTROLLING_BALANCE	33	0.357899	1.10847	0.273469	1	1	3878
GO_CARBOHYDRATE_KINASE_ACTIVITY	19	0.359577	1.10835	0.294118	1	1	553
GO_VESICLE_TARGETING	85	0.262629	1.10811	0.17234	1	1	5533
BROWNE_HCMV_INFECTION_20HR_DN	83	0.257812	1.10797	0.132114	1	1	1826
GO_DNA_STRAND_ELONGATION_INVOLVED_IN_DNA_REPLICATION	17	0.412649	1.10761	0.356877	1	1	7168
GO_DNA_DOUBLE_STRAND_BREAK_PROCESSING	22	0.398619	1.1076	0.388235	1	1	4098
MAHAJAN_RESPONSE_TO_IL1A_UP	57	0.288788	1.10713	0.10453	1	1	4689
GENTILE_UV_RESPONSE_CLUSTER_D5	31	0.317072	1.10712	0.230337	1	1	4012
GO_REGULATION_OF_CELLULAR_AMINE_METABOLIC_PROCESS	71	0.296541	1.10702	0.306569	1	1	6074
REACTOME_SMOOTH_MUSCLE_CONTRACTION	32	0.314748	1.10659	0.265151	1	1	4829
REACTOME_DISEASES_OF_CARBOHYDRATE_METABOLISM	26	0.365057	1.10615	0.169374	1	1	1700
GO_POSITIVE_REGULATION_OF_AMYLOID_PRECURSOR_PROTEIN_CATABOLIC_PROCESS	18	0.401687	1.10604	0.176179	1	1	3911
REACTOME_DEUBIQUITINATION	228	0.215116	1.10584	0.190563	1	1	5952
GO_ALPHA_AMINO_ACID_BIOSYNTHETIC_PROCESS	51	0.324801	1.10515	0.192623	1	1	6868
GO_INTRACILIARY_TRANSPORT_PARTICLE_B	15	0.459288	1.10474	0.44	1	1	5835
WEST_ADRENOCORTICAL_TUMOR_DN	395	0.221646	1.10449	0.0459966	1	1	5213
WEIGEL_OXIDATIVE_STRESS_BY_HNE_AND_TBH	56	0.292154	1.10437	0.128834	1	1	1661
GO_GOLGI_ASSOCIATED_VESICLE_MEMBRANE	81	0.256815	1.1041	0.127883	1	1	3816
GO_CAVEOLA	59	0.326978	1.10394	0.203488	1	1	2865
GO_ORGANELLE_INNER_MEMBRANE	447	0.217044	1.10288	0.244444	1	1	6916
REACTOME_DEGRADATION_OF_GLI1_BY_THE_PROTEASOME	57	0.281324	1.10276	0.348877	1	1	7643
GO_REGULATION_OF_MORPHOGENESIS_OF_AN_EPITHELIUM	136	0.239232	1.10249	0.235417	1	1	5930
GO_INTERFERON_BETA_PRODUCTION	47	0.295902	1.10182	0.349705	1	1	5815
REACTOME_INHIBITION_OF_THE_PROTEOLYTIC_ACTIVITY_OF_APC_C_REQUIRED_FOR_THE_ONSET_OF_ANAPHASE_BY_MITOTIC_SPINDLE_CHECKPOINT_COMPONENTS	20	0.426145	1.10165	0.339109	1	1	5478
GO_POSITIVE_REGULATION_OF_OSTEOCLAST_DIFFERENTIATION	23	0.339221	1.10115	0.292776	1	1	5204
REACTOME_INITIATION_OF_NUCLEAR_ENVELOPE_NE_REFORMATION	19	0.353749	1.09964	0.266376	1	1	6680
KEGG_TRYPTOPHAN_METABOLISM	28	0.351026	1.0996	0.209906	1	1	5207
GO_LYSOSOME_LOCALIZATION	62	0.312835	1.09939	0.257092	1	1	5396
AGUIRRE_PANCREATIC_CANCER_COPY_NUMBER_DN	212	0.254637	1.0988	0.215078	1	1	5011
ABDELMOHSEN_ELAVL4_TARGETS	15	0.312749	1.09839	0.375899	1	1	5837
WAKABAYASHI_ADIPOGENESIS_PPARG_BOUND_36HR	26	0.358445	1.09795	0.308163	1	1	7265
GO_MYOBLAST_FUSION	27	0.356843	1.09776	0.19378	1	1	4763
ROYLANCE_BREAST_CANCER_16Q_COPY_NUMBER_UP	45	0.305458	1.0975	0.234875	1	1	3868
GO_REGULATION_OF_MRNA_CATABOLIC_PROCESS	182	0.236014	1.09726	0.373162	1	1	6074
GO_COENZYME_BIOSYNTHETIC_PROCESS	123	0.26809	1.09719	0.181624	1	1	5675
REACTOME_DEGRADATION_OF_BETA_CATENIN_BY_THE_DESTRUCTION_COMPLEX	82	0.24112	1.09629	0.362039	1	1	7067
GO_INTRINSIC_COMPONENT_OF_MITOCHONDRIAL_INNER_MEMBRANE	41	0.307459	1.09613	0.296451	1	1	7286
ACEVEDO_LIVER_CANCER_DN	406	0.209191	1.09609	0.0606061	1	1	5465
GO_CILIUM_OR_FLAGELLUM_DEPENDENT_CELL_MOTILITY	60	0.284841	1.09566	0.206972	1	1	4231
GO_BETA_TUBULIN_BINDING	34	0.30966	1.09509	0.388462	1	1	2656
REACTOME_KERATAN_SULFATE_BIOSYNTHESIS	18	0.359012	1.09468	0.297405	1	1	139
REACTOME_FORMATION_OF_INCISION_COMPLEX_IN_GG_NER	43	0.281679	1.09401	0.168174	1	1	4517
GO_NEGATIVE_REGULATION_OF_PROTEIN_POLYMERIZATION	57	0.301214	1.0937	0.362069	1	1	5577
GO_CELL_SUBSTRATE_JUNCTION	366	0.207165	1.09344	0.244576	1	1	6011
GO_PTERIDINE_CONTAINING_COMPOUND_METABOLIC_PROCESS	28	0.343964	1.09302	0.252033	1	1	5923
GO_ACTIN_FILAMENT_BUNDLE	57	0.302736	1.09268	0.228916	1	1	5283
GO_NEGATIVE_REGULATION_OF_ION_TRANSPORT	85	0.287448	1.09259	0.301927	1	1	4869
LI_WILMS_TUMOR_VS_FETAL_KIDNEY_1_UP	154	0.249175	1.0925	0.22428	1	1	4961
GO_POSITIVE_REGULATION_OF_CELL_JUNCTION_ASSEMBLY	24	0.322323	1.09232	0.360721	1	1	5285
GO_REGULATION_OF_FATTY_ACID_BIOSYNTHETIC_PROCESS	33	0.395906	1.09214	0.337047	1	1	3613
REACTOME_RHO_GTPASES_ACTIVATE_NADPH_OXIDASES	23	0.385898	1.09179	0.366733	1	1	4935
KORKOLA_TERATOMA	32	0.383617	1.09151	0.437624	1	1	4906
XU_GH1_EXOGENOUS_TARGETS_DN	71	0.273566	1.09135	0.120853	1	1	4529
GO_VESICLE_TARGETING_TO_FROM_OR_WITHIN_GOLGI	67	0.246301	1.0908	0.196078	1	1	3849
GO_COFACTOR_BINDING	366	0.227556	1.0906	0.197995	1	1	5225
GO_MAP_KINASE_KINASE_ACTIVITY	17	0.45245	1.09049	0.422349	1	1	6447
GO_CLATHRIN_BINDING	45	0.26469	1.09039	0.292735	1	1	3987
GARCIA_TARGETS_OF_FLI1_AND_DAX1_UP	39	0.32779	1.08987	0.186094	1	1	1568
GO_CORE_PROMOTER_BINDING	40	0.289123	1.08981	0.205689	1	1	5838
GO_NADH_DEHYDROGENASE_COMPLEX_ASSEMBLY	62	0.237538	1.08956	0.279261	1	1	6916
FONTAINE_FOLLICULAR_THYROID_ADENOMA_DN	53	0.261437	1.0893	0.252252	1	1	5739
JOSEPH_RESPONSE_TO_SODIUM_BUTYRATE_UP	27	0.312823	1.08926	0.444196	1	1	4183
BIOCARTA_DEATH_PATHWAY	28	0.299007	1.08916	0.257092	1	1	3833
GO_REGULATION_OF_CARDIOCYTE_DIFFERENTIATION	37	0.33466	1.08914	0.365949	1	1	5640
GO_REGULATION_OF_EXTRINSIC_APOPTOTIC_SIGNALING_PATHWAY_IN_ABSENCE_OF_LIGAND	35	0.326171	1.08869	0.167028	1	1	5411
KYNG_WERNER_SYNDROM_AND_NORMAL_AGING_DN	158	0.241895	1.08831	0.313084	1	1	6499
GO_SNAP_RECEPTOR_ACTIVITY	24	0.337621	1.0883	0.385519	1	1	1267
GO_SUBSTRATE_DEPENDENT_CELL_MIGRATION	25	0.397312	1.0877	0.263858	1	1	6566
REACTOME_PROCESSIVE_SYNTHESIS_ON_THE_LAGGING_STRAND	15	0.402804	1.08739	0.262948	1	1	7168
MAGRANGEAS_MULTIPLE_MYELOMA_IGLL_VS_IGLK_DN	21	0.338574	1.08733	0.333333	1	1	5498
GO_POSITIVE_REGULATION_OF_DOUBLE_STRAND_BREAK_REPAIR	31	0.333751	1.08691	0.366397	1	1	5662
KEGG_HOMOLOGOUS_RECOMBINATION	26	0.36566	1.08687	0.315098	1	1	5304
GO_DNA_SECONDARY_STRUCTURE_BINDING	22	0.392167	1.08664	0.375445	1	1	6307
GO_REGULATION_OF_COAGULATION	62	0.324546	1.08648	0.247387	1	1	2842
GO_IMMUNOGLOBULIN_PRODUCTION_INVOLVED_IN_IMMUNOGLOBULIN_MEDIATED_IMMUNE_RESPONSE	48	0.269343	1.086	0.298729	1	1	1486
GO_TRANSLATION_FACTOR_ACTIVITY_RNA_BINDING	74	0.297912	1.08587	0.398833	1	1	6924
REACTOME_MAPK_FAMILY_SIGNALING_CASCADES	244	0.21433	1.08572	0.250531	1	1	6274
SMIRNOV_RESPONSE_TO_IR_6HR_DN	101	0.257398	1.08514	0.332645	1	1	5669
KEGG_BASE_EXCISION_REPAIR	33	0.334822	1.08397	0.465409	1	1	5098
WANG_SMARCE1_TARGETS_DN	296	0.225875	1.08396	0.169265	1	1	5925
GO_NEGATIVE_REGULATION_OF_ION_TRANSMEMBRANE_TRANSPORT	61	0.325488	1.0826	0.38	1	1	3896
ZWANG_CLASS_2_TRANSIENTLY_INDUCED_BY_EGF	33	0.315622	1.08202	0.284173	1	1	3152
GO_POSITIVE_REGULATION_OF_SIGNAL_TRANSDUCTION_BY_P53_CLASS_MEDIATOR	18	0.315847	1.08195	0.32973	1	1	7290
GO_REGULATION_OF_CELL_SHAPE	134	0.279849	1.08149	0.286021	1	1	1890
CEBALLOS_TARGETS_OF_TP53_AND_MYC_DN	28	0.372618	1.08139	0.345361	1	1	4924
GO_H4_HISTONE_ACETYLTRANSFERASE_ACTIVITY	18	0.410487	1.08131	0.307203	1	1	5594
GO_THIOESTER_BIOSYNTHETIC_PROCESS	45	0.334802	1.08123	0.364224	1	1	5425
GO_POSITIVE_REGULATION_OF_TYPE_I_INTERFERON_PRODUCTION	70	0.270149	1.08115	0.343525	1	1	6540
ROSS_ACUTE_MYELOID_LEUKEMIA_CBF	66	0.276263	1.0811	0.183295	1	1	4268
GO_REGULATION_OF_MAST_CELL_ACTIVATION_INVOLVED_IN_IMMUNE_RESPONSE	23	0.349077	1.08108	0.307544	1	1	4732
GO_REGULATION_OF_FATTY_ACID_TRANSPORT	17	0.467765	1.08053	0.31929	1	1	3851
STONER_ESOPHAGEAL_CARCINOGENESIS_UP	32	0.348208	1.08037	0.247216	1	1	6795
REACTOME_TRAF6_MEDIATED_NF_KB_ACTIVATION	22	0.380504	1.08002	0.304622	1	1	3911
ENK_UV_RESPONSE_KERATINOCYTE_UP	428	0.19789	1.07994	0.219178	1	1	6177
GO_HYDROLASE_ACTIVITY_ACTING_ON_CARBON_NITROGEN_BUT_NOT_PEPTIDE_BONDS_IN_LINEAR_AMIDES	56	0.29436	1.07991	0.28629	1	1	6861
GO_POSITIVE_REGULATION_OF_AMINE_TRANSPORT	17	0.414486	1.07988	0.243243	1	1	4280
BIOCARTA_EIF_PATHWAY	15	0.318164	1.07924	0.254269	1	1	8584
GO_PROTEIN_LOCALIZATION_TO_ENDOPLASMIC_RETICULUM	129	0.298029	1.07922	0.399072	1	1	7135
KEGG_OOCYTE_MEIOSIS	98	0.30992	1.07905	0.324478	1	1	5478
GO_NEGATIVE_REGULATION_OF_BINDING	131	0.246424	1.07892	0.244444	1	1	5482
GO_HYDROLASE_ACTIVITY_ACTING_ON_CARBON_NITROGEN_BUT_NOT_PEPTIDE_BONDS	94	0.251799	1.07843	0.118943	1	1	5231
GO_CELLULAR_RESPONSE_TO_GAMMA_RADIATION	26	0.311998	1.07825	0.19697	1	1	4549
MCDOWELL_ACUTE_LUNG_INJURY_DN	30	0.36226	1.07689	0.245077	1	1	4324
GO_CHROMATIN_DNA_BINDING	74	0.238853	1.07678	0.363458	1	1	5888
GO_BASAL_PART_OF_CELL	38	0.33577	1.07664	0.389247	1	1	5165
GO_MEMBRANE_DEPOLARIZATION_DURING_ACTION_POTENTIAL	29	0.36283	1.07622	0.368421	1	1	6093
GO_RESPONSE_TO_DOPAMINE	50	0.293396	1.0761	0.270945	1	1	6052
GO_ALPHA_AMINO_ACID_METABOLIC_PROCESS	153	0.243289	1.0757	0.207317	1	1	4373
REACTOME_APOPTOTIC_FACTOR_MEDIATED_RESPONSE	15	0.365927	1.07562	0.291971	1	1	6127
YAO_TEMPORAL_RESPONSE_TO_PROGESTERONE_CLUSTER_13	165	0.262201	1.0755	0.403884	1	1	6970
GO_EMBRYONIC_HEMOPOIESIS	17	0.309169	1.07497	0.336449	1	1	1109
GO_RELAXATION_OF_MUSCLE	22	0.371164	1.07483	0.295285	1	1	341
GO_LYSOPHOSPHOLIPASE_ACTIVITY	16	0.403748	1.07481	0.353511	1	1	2782
GO_MITOCHONDRIAL_OUTER_MEMBRANE_PERMEABILIZATION	47	0.312645	1.0747	0.297357	1	1	5899
GO_REPLICATION_FORK	65	0.356949	1.07469	0.312245	1	1	6758
GO_RUFFLE_ORGANIZATION	44	0.275421	1.07454	0.12529	1	1	158
WELCSH_BRCA1_TARGETS_UP	171	0.260209	1.07444	0.272177	1	1	5775
ONGUSAHA_TP53_TARGETS	29	0.297526	1.0742	0.393939	1	1	5313
PID_FAS_PATHWAY	35	0.310904	1.07414	0.35914	1	1	5643
GO_AXONEMAL_DYNEIN_COMPLEX_ASSEMBLY	19	0.432456	1.07376	0.200864	1	1	2889
GO_EPIDERMAL_GROWTH_FACTOR_RECEPTOR_BINDING	27	0.334851	1.07372	0.359833	1	1	6010
ZHAN_MULTIPLE_MYELOMA_UP	54	0.2466	1.07359	0.295409	1	1	6384
GO_NEGATIVE_REGULATION_OF_CALCIUM_ION_TRANSMEMBRANE_TRANSPORT	24	0.336233	1.07349	0.317121	1	1	915
GO_TRANSLATION_REGULATOR_ACTIVITY_NUCLEIC_ACID_BINDING	92	0.274976	1.07337	0.407407	1	1	6983
GO_REGULATION_OF_ARP2_3_COMPLEX_MEDIATED_ACTIN_NUCLEATION	15	0.354706	1.07275	0.317073	1	1	5045
KEGG_B_CELL_RECEPTOR_SIGNALING_PATHWAY	71	0.256167	1.07258	0.275269	1	1	4935
CAIRO_PML_TARGETS_BOUND_BY_MYC_UP	21	0.33973	1.07256	0.309028	1	1	6957
DARWICHE_PAPILLOMA_RISK_HIGH_UP	111	0.226026	1.07242	0.313208	1	1	4643
DALESSIO_TSA_RESPONSE	15	0.362165	1.07209	0.271084	1	1	3805
GO_LONG_CHAIN_FATTY_ACYL_COA_BIOSYNTHETIC_PROCESS	16	0.427905	1.07173	0.374046	1	1	5675
GO_MALE_MEIOSIS_I	20	0.354535	1.0711	0.410931	1	1	3247
GO_FUCOSYLATION	15	0.362592	1.07097	0.295409	1	1	6070
GO_RESPONSE_TO_ORGANOPHOSPHORUS	94	0.258038	1.07082	0.336957	1	1	4794
FARMER_BREAST_CANCER_APOCRINE_VS_BASAL	261	0.232715	1.0708	0.229376	1	1	5292
GO_ENDONUCLEASE_ACTIVITY_ACTIVE_WITH_EITHER_RIBO_OR_DEOXYRIBONUCLEIC_ACIDS_AND_PRODUCING_3_PHOSPHOMONOESTERS	15	0.41471	1.07056	0.324272	1	1	4010
MOROSETTI_FACIOSCAPULOHUMERAL_MUSCULAR_DISTROPHY_UP	15	0.477148	1.06996	0.37797	1	1	2773
GO_CELL_ADHESION_MEDIATED_BY_INTEGRIN	60	0.288072	1.06968	0.279221	1	1	1635
GO_PYRIMIDINE_NUCLEOTIDE_METABOLIC_PROCESS	53	0.295802	1.06959	0.339768	1	1	5626
GO_SYNAPSE_ASSEMBLY	110	0.270453	1.0693	0.19933	1	1	4524
REACTOME_METABOLISM_OF_WATER_SOLUBLE_VITAMINS_AND_COFACTORS	98	0.281914	1.0692	0.420857	1	1	1770
GO_SPINDLE_ORGANIZATION	152	0.268159	1.06917	0.407197	1	1	6037
MUELLER_COMMON_TARGETS_OF_AML_FUSIONS_DN	22	0.328225	1.06883	0.363158	1	1	1581
GO_REGULATION_OF_ERBB_SIGNALING_PATHWAY	77	0.308334	1.06846	0.22449	1	1	6106
GO_POLYUBIQUITIN_MODIFICATION_DEPENDENT_PROTEIN_BINDING	48	0.307598	1.0684	0.280083	1	1	4892
GO_POSITIVE_REGULATION_OF_DEPHOSPHORYLATION	51	0.277201	1.06832	0.227368	1	1	6848
GO_POSITIVE_REGULATION_OF_PROTEIN_EXPORT_FROM_NUCLEUS	19	0.36568	1.06791	0.311304	1	1	4588
REACTOME_METABOLISM_OF_PORPHYRINS	20	0.306061	1.06789	0.37577	1	1	4020
GO_REGULATION_OF_HISTONE_H3_K4_METHYLATION	26	0.314019	1.06755	0.3125	1	1	948
GO_POSITIVE_REGULATION_OF_CELL_SUBSTRATE_JUNCTION_ORGANIZATION	21	0.336344	1.06739	0.425134	1	1	1896
GO_RESPONSE_TO_INTERLEUKIN_4	30	0.32747	1.06732	0.366013	1	1	5683
PARK_APL_PATHOGENESIS_DN	39	0.319876	1.0673	0.199513	1	1	5690
NAKAMURA_METASTASIS_MODEL_DN	36	0.334283	1.06722	0.393375	1	1	2900
GO_SECRETORY_GRANULE_MEMBRANE	237	0.226884	1.06688	0.233333	1	1	4818
HASLINGER_B_CLL_WITH_CHROMOSOME_12_TRISOMY	22	0.311485	1.06686	0.371648	1	1	5959
GO_CELLULAR_RESPONSE_TO_ABIOTIC_STIMULUS	251	0.216931	1.06683	0.186257	1	1	5365
GO_ACROSOMAL_MEMBRANE	15	0.405614	1.06674	0.447059	1	1	3329
GO_REGULATION_OF_ACTIN_NUCLEATION	22	0.336277	1.06674	0.290262	1	1	3892
GO_INTRA_GOLGI_VESICLE_MEDIATED_TRANSPORT	29	0.383998	1.06651	0.437647	1	1	4356
GO_RELEASE_OF_CYTOCHROME_C_FROM_MITOCHONDRIA	52	0.28167	1.06644	0.362235	1	1	5962
GO_NON_MEMBRANE_SPANNING_PROTEIN_TYROSINE_KINASE_ACTIVITY	43	0.297689	1.06632	0.350763	1	1	4277
REACTOME_NEGATIVE_REGULATION_OF_MAPK_PATHWAY	39	0.315581	1.06596	0.306324	1	1	6180
IKEDA_MIR1_TARGETS_UP	52	0.275913	1.06546	0.377691	1	1	5972
GO_SH2_DOMAIN_BINDING	33	0.306671	1.06538	0.224742	1	1	2843
LI_WILMS_TUMOR_VS_FETAL_KIDNEY_2_UP	22	0.390617	1.06536	0.216495	1	1	5838
PID_P38_ALPHA_BETA_DOWNSTREAM_PATHWAY	31	0.353898	1.065	0.269048	1	1	6683
GO_INTERFERON_GAMMA_PRODUCTION	86	0.265557	1.06482	0.369384	1	1	5390
SIMBULAN_PARP1_TARGETS_UP	23	0.395865	1.06478	0.380081	1	1	3318
CHUNG_BLISTER_CYTOTOXICITY_DN	39	0.355916	1.06413	0.301762	1	1	5026
GO_SINGLE_STRANDED_DNA_BINDING	111	0.278027	1.06324	0.313112	1	1	5367
BIOCARTA_NFAT_PATHWAY	37	0.313705	1.0632	0.234951	1	1	7054
GO_ECTODERM_DEVELOPMENT	16	0.403862	1.06236	0.25054	1	1	4902
REACTOME_HDR_THROUGH_SINGLE_STRAND_ANNEALING_SSA	36	0.268915	1.06186	0.309013	1	1	1697
GO_ENDORIBONUCLEASE_ACTIVITY	51	0.345892	1.06174	0.319392	1	1	5742
GO_AMINOPEPTIDASE_ACTIVITY	35	0.311405	1.06157	0.329519	1	1	5356
GO_MODULATION_BY_VIRUS_OF_HOST_CELLULAR_PROCESS	17	0.360827	1.06115	0.385246	1	1	5280
KEGG_SNARE_INTERACTIONS_IN_VESICULAR_TRANSPORT	31	0.34118	1.06091	0.415948	1	1	1267
GO_TERTIARY_GRANULE_LUMEN	39	0.33536	1.0607	0.380047	1	1	5661
BRACHAT_RESPONSE_TO_CAMPTOTHECIN_DN	37	0.267028	1.06065	0.36646	1	1	1689
GO_SPLEEN_DEVELOPMENT	29	0.31235	1.06046	0.359408	1	1	3902
GO_FIBROBLAST_APOPTOTIC_PROCESS	16	0.424686	1.06039	0.392857	1	1	4048
REACTOME_DNA_STRAND_ELONGATION	32	0.387807	1.06003	0.403197	1	1	7178
MARTINEZ_RESPONSE_TO_TRABECTEDIN_UP	61	0.298249	1.0599	0.471239	1	1	1826
NIKOLSKY_BREAST_CANCER_6P24_P22_AMPLICON	18	0.345016	1.05958	0.44732	1	1	2194
REACTOME_LATE_ENDOSOMAL_MICROAUTOPHAGY	29	0.285808	1.05914	0.219626	1	1	1421
GO_MICROVILLUS_ORGANIZATION	19	0.319081	1.05905	0.312268	1	1	3305
GO_POSITIVE_REGULATION_OF_GLYCOLYTIC_PROCESS	17	0.435091	1.05881	0.511983	1	1	3423
GO_ORGANELLAR_RIBOSOME	85	0.216348	1.05827	0.406723	1	1	5293
GO_LIPID_PHOSPHORYLATION	61	0.277828	1.0581	0.288934	1	1	1254
KOKKINAKIS_METHIONINE_DEPRIVATION_96HR_DN	67	0.258601	1.05728	0.293561	1	1	4545
REACTOME_CHROMOSOME_MAINTENANCE	68	0.300647	1.0571	0.257391	1	1	7168
EPPERT_PROGENITOR	123	0.26226	1.05701	0.264865	1	1	5173
GO_PROTEIN_KINASE_C_BINDING	41	0.314255	1.05669	0.295711	1	1	5400
GO_TRANSCRIPTION_PREINITIATION_COMPLEX_ASSEMBLY	38	0.230611	1.05641	0.411985	1	1	2201
GO_REGULATION_OF_AMINO_ACID_TRANSPORT	16	0.412335	1.05618	0.42069	1	1	4812
GO_MATERNAL_PROCESS_INVOLVED_IN_FEMALE_PREGNANCY	48	0.287466	1.05615	0.379877	1	1	1670
KYNG_DNA_DAMAGE_BY_UV	49	0.252604	1.05604	0.320939	1	1	4785
GO_MAST_CELL_ACTIVATION	47	0.294308	1.05543	0.426854	1	1	1668
GO_MICROTUBULE_ORGANIZING_CENTER_LOCALIZATION	29	0.289062	1.05542	0.387405	1	1	3787
GO_PROTEIN_TARGETING_TO_MEMBRANE	168	0.26582	1.05522	0.415094	1	1	7135
GO_HEART_GROWTH	63	0.290251	1.05519	0.310421	1	1	5099
GO_POSITIVE_REGULATION_OF_T_HELPER_1_TYPE_IMMUNE_RESPONSE	17	0.411922	1.05487	0.457906	1	1	4081
REACTOME_METABOLISM_OF_POLYAMINES	56	0.313028	1.0545	0.367232	1	1	6074
GO_CELLULAR_RESPONSE_TO_CADMIUM_ION	22	0.313076	1.05427	0.258706	1	1	7595
GO_NEGATIVE_REGULATION_OF_ERK1_AND_ERK2_CASCADE	58	0.26319	1.05364	0.273731	1	1	5257
GO_NAD_BINDING	46	0.266867	1.05362	0.313278	1	1	5468
GO_ROUGH_ENDOPLASMIC_RETICULUM_MEMBRANE	26	0.323171	1.05286	0.382463	1	1	6850
GO_DEACETYLASE_ACTIVITY	39	0.305155	1.05285	0.275711	1	1	6861
GO_TETRAPYRROLE_BIOSYNTHETIC_PROCESS	27	0.344106	1.05237	0.325103	1	1	5962
REACTOME_CELLULAR_SENESCENCE	119	0.222093	1.05229	0.331976	1	1	5643
GO_SPERMATID_DIFFERENTIATION	105	0.251058	1.05217	0.3125	1	1	5511
RUAN_RESPONSE_TO_TNF_TROGLITAZONE_DN	31	0.355624	1.05215	0.331111	1	1	862
GO_G_PROTEIN_COUPLED_RECEPTOR_SIGNALING_PATHWAY_COUPLED_TO_CYCLIC_NUCLEOTIDE_SECOND_MESSENGER	134	0.25137	1.05179	0.287526	1	1	4034
GO_NUCLEAR_TRANSCRIPTIONAL_REPRESSOR_COMPLEX	26	0.294031	1.05168	0.343486	1	1	5689
REACTOME_CELL_CELL_COMMUNICATION	92	0.27897	1.05125	0.293737	1	1	2866
GO_TRANSLATIONAL_ELONGATION	127	0.217877	1.05115	0.333333	1	1	6664
GO_CELLULAR_AMINO_ACID_CATABOLIC_PROCESS	96	0.265759	1.05096	0.366894	1	1	4362
BURTON_ADIPOGENESIS_7	39	0.288669	1.05081	0.361446	1	1	6485
SCIAN_CELL_CYCLE_TARGETS_OF_TP53_AND_TP73_DN	22	0.508166	1.05065	0.451172	1	1	7065
GO_NEGATIVE_REGULATION_OF_POSTTRANSCRIPTIONAL_GENE_SILENCING	15	0.425377	1.05045	0.394892	1	1	131
GO_POSITIVE_REGULATION_OF_PROTEIN_CONTAINING_COMPLEX_ASSEMBLY	209	0.224056	1.05035	0.145679	1	1	5715
GO_NEUROTRANSMITTER_UPTAKE	32	0.297655	1.05031	0.447942	1	1	1365
DIRMEIER_LMP1_RESPONSE_LATE_UP	49	0.307742	1.05031	0.268966	1	1	1676
GO_ENDOPLASMIC_RETICULUM_TO_GOLGI_VESICLE_MEDIATED_TRANSPORT	174	0.213116	1.05029	0.316306	1	1	4604
GO_OLIGOSACCHARIDE_METABOLIC_PROCESS	35	0.33789	1.05028	0.347273	1	1	3794
PID_TELOMERASE_PATHWAY	63	0.261926	1.04963	0.24569	1	1	5482
GO_SINGLE_STRANDED_DNA_HELICASE_ACTIVITY	16	0.329908	1.0492	0.313274	1	1	916
AMIT_EGF_RESPONSE_240_HELA	53	0.300111	1.04889	0.349112	1	1	1528
REACTOME_PINK_PARKIN_MEDIATED_MITOPHAGY	21	0.340415	1.04885	0.353755	1	1	5277
PID_ATR_PATHWAY	38	0.356447	1.04861	0.386266	1	1	6823
KEGG_NEUROTROPHIN_SIGNALING_PATHWAY	108	0.220814	1.04837	0.346087	1	1	6303
REACTOME_OVARIAN_TUMOR_DOMAIN_PROTEASES	36	0.300269	1.04807	0.409871	1	1	5914
SASAKI_ADULT_T_CELL_LEUKEMIA	146	0.267734	1.04758	0.367942	1	1	5719
GO_REGULATION_OF_HEART_GROWTH	48	0.29884	1.0475	0.361004	1	1	5099
REACTOME_TRANSCRIPTIONAL_ACTIVITY_OF_SMAD2_SMAD3_SMAD4_HETEROTRIMER	42	0.269556	1.04736	0.326923	1	1	4842
GO_MULTI_ORGANISM_BEHAVIOR	43	0.29916	1.04734	0.377193	1	1	4073
LIEN_BREAST_CARCINOMA_METAPLASTIC	21	0.392082	1.04731	0.395393	1	1	4533
GO_ANAPHASE_PROMOTING_COMPLEX_DEPENDENT_CATABOLIC_PROCESS	79	0.359096	1.04699	0.41517	1	1	7067
BHAT_ESR1_TARGETS_VIA_AKT1_DN	66	0.281415	1.0469	0.306878	1	1	3641
GO_AXON_ENSHEATHMENT_IN_CENTRAL_NERVOUS_SYSTEM	16	0.369638	1.04678	0.328185	1	1	3581
GO_LEUKOCYTE_HOMEOSTASIS	75	0.243483	1.04639	0.326214	1	1	5697
HERNANDEZ_ABERRANT_MITOSIS_BY_DOCETACEL_2NM_DN	16	0.416646	1.04615	0.398964	1	1	5272
VANTVEER_BREAST_CANCER_BRCA1_DN	31	0.318814	1.04596	0.342644	1	1	2688
REACTOME_REGULATION_OF_PTEN_GENE_TRANSCRIPTION	58	0.235629	1.04592	0.261818	1	1	5838
GO_PROTEIN_INSERTION_INTO_MITOCHONDRIAL_MEMBRANE_INVOLVED_IN_APOPTOTIC_SIGNALING_PATHWAY	25	0.285715	1.04559	0.394415	1	1	5899
GO_AGGRESOME	34	0.327752	1.04538	0.291312	1	1	5055
PID_FOXM1_PATHWAY	35	0.360567	1.04506	0.312268	1	1	5562
GO_B_CELL_APOPTOTIC_PROCESS	25	0.319335	1.04467	0.26	1	1	2195
STARK_PREFRONTAL_CORTEX_22Q11_DELETION_DN	472	0.186885	1.0445	0.406154	1	1	7107
GO_RESPONSE_TO_MECHANICAL_STIMULUS	160	0.225736	1.04437	0.258929	1	1	4053
GO_RESPONSE_TO_INTERLEUKIN_12	47	0.240207	1.04424	0.296364	1	1	6260
REACTOME_BASE_EXCISION_REPAIR_AP_SITE_FORMATION	16	0.417765	1.04401	0.446623	1	1	5098
GO_REGULATION_OF_NOTCH_SIGNALING_PATHWAY	79	0.247533	1.04376	0.355615	1	1	4283
GO_POSITIVE_REGULATION_OF_ESTABLISHMENT_OF_PROTEIN_LOCALIZATION_TO_MITOCHONDRION	49	0.269887	1.04363	0.248214	1	1	6856
GO_CELLULAR_RESPONSE_TO_IONIZING_RADIATION	62	0.283289	1.04361	0.44086	1	1	5609
GO_TBP_CLASS_PROTEIN_BINDING	21	0.359063	1.04333	0.351039	1	1	3941
HALLMARK_REACTIVE_OXYGEN_SPECIES_PATHWAY	46	0.272647	1.04325	0.326279	1	1	4181
SIMBULAN_UV_RESPONSE_NORMAL_DN	26	0.310391	1.04244	0.327935	1	1	2792
GO_DOUBLE_STRANDED_RNA_BINDING	66	0.299874	1.04224	0.446764	1	1	5697
GO_GERM_CELL_DEVELOPMENT	174	0.229055	1.04216	0.205817	1	1	5511
ACOSTA_PROLIFERATION_INDEPENDENT_MYC_TARGETS_UP	73	0.246389	1.04209	0.355705	1	1	4733
RAMALHO_STEMNESS_UP	174	0.234292	1.04207	0.350305	1	1	6596
GO_LABYRINTHINE_LAYER_DEVELOPMENT	37	0.314736	1.0418	0.372396	1	1	5365
BIOCARTA_ERK_PATHWAY	23	0.282985	1.04179	0.285975	1	1	5924
GO_VESICLE_BUDDING_FROM_MEMBRANE	93	0.232215	1.04161	0.255361	1	1	6313
BANDRES_RESPONSE_TO_CARMUSTIN_MGMT_24HR_DN	25	0.322141	1.04144	0.439277	1	1	5259
BARRIER_CANCER_RELAPSE_NORMAL_SAMPLE_UP	28	0.324509	1.04131	0.438914	1	1	4894
GO_NEGATIVE_REGULATION_OF_GENE_SILENCING	24	0.380863	1.04116	0.164009	1	1	133
REACTOME_DNA_REPAIR	277	0.230419	1.04045	0.326489	1	1	6450
GO_INTRINSIC_COMPONENT_OF_MITOCHONDRIAL_MEMBRANE	68	0.259666	1.0404	0.513292	1	1	6613
BONOME_OVARIAN_CANCER_POOR_SURVIVAL_DN	19	0.431835	1.0404	0.297593	1	1	5925
GO_PROTEIN_INSERTION_INTO_MITOCHONDRIAL_MEMBRANE	41	0.288925	1.04012	0.436916	1	1	6038
GO_PHOTOTRANSDUCTION	28	0.375652	1.0401	0.266284	1	1	1749
GO_AU_RICH_ELEMENT_BINDING	25	0.358704	1.04004	0.378906	1	1	4746
GO_ENDONUCLEASE_ACTIVITY	103	0.281858	1.03972	0.256863	1	1	5742
GO_FOREBRAIN_CELL_MIGRATION	41	0.303167	1.0397	0.280172	1	1	886
MARTIN_INTERACT_WITH_HDAC	37	0.310884	1.03968	0.39645	1	1	3585
GO_TERTIARY_GRANULE	126	0.238739	1.0391	0.305955	1	1	4976
BIOCARTA_HCMV_PATHWAY	17	0.356133	1.03864	0.440928	1	1	6447
REACTOME_KSRP_KHSRP_BINDS_AND_DESTABILIZES_MRNA	16	0.377646	1.03854	0.348361	1	1	5899
GO_PEPTIDYL_THREONINE_DEPHOSPHORYLATION	16	0.437422	1.03853	0.440835	1	1	5257
GO_ENDOPLASMIC_RETICULUM_EXIT_SITE	19	0.397811	1.03834	0.49177	1	1	5481
GO_G_PROTEIN_BETA_GAMMA_SUBUNIT_COMPLEX_BINDING	15	0.382543	1.03817	0.378182	1	1	4573
REACTOME_SUMOYLATION_OF_SUMOYLATION_PROTEINS	32	0.315555	1.03804	0.354839	1	1	3896
ODONNELL_TFRC_TARGETS_UP	234	0.232674	1.038	0.227357	1	1	4878
GO_REGULATION_OF_LEUKOCYTE_DEGRANULATION	33	0.285365	1.03769	0.323789	1	1	4732
GO_REGULATION_OF_EXOSOMAL_SECRETION	15	0.378558	1.03735	0.389655	1	1	4041
GO_FATTY_ACID_BETA_OXIDATION	61	0.289209	1.03731	0.393939	1	1	5527
GARGALOVIC_RESPONSE_TO_OXIDIZED_PHOSPHOLIPIDS_TURQUOISE_DN	45	0.349395	1.03708	0.388034	1	1	7001
GRABARCZYK_BCL11B_TARGETS_DN	53	0.28301	1.03708	0.225	1	1	3469
BYSTRYKH_HEMATOPOIESIS_STEM_CELL_QTL_CIS	119	0.258468	1.03671	0.412	1	1	4977
LIANG_HEMATOPOIESIS_STEM_CELL_NUMBER_LARGE_VS_TINY_DN	38	0.260989	1.0367	0.235732	1	1	5606
GO_PHOSPHATIDYLINOSITOL_3_4_5_TRISPHOSPHATE_BINDING	32	0.338535	1.0364	0.355748	1	1	5365
REACTOME_TRP_CHANNELS	18	0.390629	1.03623	0.442623	1	1	4391
GO_MEMBRANE_REGION	255	0.237528	1.03612	0.365011	1	1	4971
GO_CELLULAR_AMINO_ACID_METABOLIC_PROCESS	261	0.216939	1.03605	0.372137	1	1	6074
GO_ESTABLISHMENT_OF_ORGANELLE_LOCALIZATION	354	0.208328	1.03601	0.293217	1	1	4906
YANG_BREAST_CANCER_ESR1_UP	24	0.332805	1.03579	0.277966	1	1	6037
REACTOME_SIALIC_ACID_METABOLISM	27	0.339266	1.0349	0.306338	1	1	5810
GO_CELLULAR_RESPONSE_TO_RADIATION	149	0.226464	1.03481	0.382298	1	1	5640
DELACROIX_RARG_BOUND_MEF	290	0.219699	1.03422	0.315884	1	1	5684
HUANG_FOXA2_TARGETS_UP	40	0.284765	1.03413	0.337165	1	1	366
GO_NEGATIVE_REGULATION_OF_TRANSPORT	331	0.225326	1.03402	0.329567	1	1	5365
REACTOME_ACTIVATION_OF_BH3_ONLY_PROTEINS	26	0.320082	1.03398	0.332657	1	1	6574
GO_NEGATIVE_REGULATION_OF_PROTEIN_ACETYLATION	16	0.427717	1.03397	0.501217	1	1	6861
REACTOME_SYNTHESIS_OF_PIPS_AT_THE_EARLY_ENDOSOME_MEMBRANE	16	0.419958	1.03384	0.427105	1	1	6835
REACTOME_TRANSLESION_SYNTHESIS_BY_POLH	19	0.364103	1.03366	0.369942	1	1	6754
GO_ION_CHANNEL_BINDING	89	0.222734	1.03349	0.339768	1	1	2151
NEMETH_INFLAMMATORY_RESPONSE_LPS_DN	27	0.300563	1.03342	0.328537	1	1	1721
NIKOLSKY_BREAST_CANCER_1Q21_AMPLICON	32	0.286699	1.03309	0.369048	1	1	4084
GO_REGULATION_OF_CARDIAC_MUSCLE_CONTRACTION_BY_CALCIUM_ION_SIGNALING	21	0.32007	1.03302	0.403361	1	1	871
GO_POSITIVE_REGULATION_OF_MUSCLE_CELL_DIFFERENTIATION	60	0.26302	1.03289	0.24569	1	1	5099
LU_TUMOR_VASCULATURE_UP	19	0.361881	1.03281	0.365591	1	1	3871
GO_SYNCYTIUM_FORMATION	37	0.293075	1.03266	0.446759	1	1	4763
REACTOME_INTRINSIC_PATHWAY_FOR_APOPTOSIS	46	0.306831	1.03238	0.401222	1	1	5542
GO_POSITIVE_REGULATION_OF_NF_KAPPAB_TRANSCRIPTION_FACTOR_ACTIVITY	126	0.261375	1.03208	0.450526	1	1	5427
GO_DNA_METHYLATION_OR_DEMETHYLATION	70	0.238563	1.03164	0.378333	1	1	5115
PELLICCIOTTA_HDAC_IN_ANTIGEN_PRESENTATION_UP	63	0.261976	1.03132	0.341748	1	1	5936
PID_AVB3_OPN_PATHWAY	30	0.306656	1.03122	0.48	1	1	4935
CHUANG_OXIDATIVE_STRESS_RESPONSE_UP	19	0.346448	1.03116	0.506494	1	1	4878
REACTOME_CELL_JUNCTION_ORGANIZATION	62	0.289513	1.03085	0.263566	1	1	2866
MOOTHA_GLYCOLYSIS	15	0.360692	1.03082	0.378709	1	1	1141
GO_MITOTIC_DNA_REPLICATION	15	0.310008	1.03054	0.408	1	1	4606
GO_REGULATION_OF_SISTER_CHROMATID_SEGREGATION	74	0.312861	1.02985	0.410749	1	1	6836
DAIRKEE_CANCER_PRONE_RESPONSE_E2	22	0.325131	1.02966	0.447639	1	1	1300
GO_RELEASE_OF_SEQUESTERED_CALCIUM_ION_INTO_CYTOSOL_BY_ENDOPLASMIC_RETICULUM	26	0.301589	1.02951	0.397032	1	1	3175
GO_MITOCHONDRIAL_TRANSPORT	212	0.22444	1.0295	0.195604	1	1	6482
GO_MAGNESIUM_ION_BINDING	174	0.227288	1.02924	0.36383	1	1	6365
REACTOME_TOLL_LIKE_RECEPTOR_CASCADES	136	0.247499	1.02873	0.334608	1	1	5643
GO_HISTONE_DEACETYLASE_COMPLEX	66	0.253615	1.02736	0.359116	1	1	6960
ZHONG_SECRETOME_OF_LUNG_CANCER_AND_FIBROBLAST	113	0.252917	1.02735	0.476449	1	1	6441
PID_IL4_2PATHWAY	54	0.301244	1.02684	0.47992	1	1	2110
GO_LIPOSACCHARIDE_METABOLIC_PROCESS	88	0.289482	1.02678	0.399185	1	1	5926
CHEN_HOXA5_TARGETS_9HR_DN	33	0.306205	1.02667	0.334071	1	1	6152
PID_MAPK_TRK_PATHWAY	31	0.280412	1.02662	0.455782	1	1	5314
GO_CAMP_BINDING	17	0.334678	1.02662	0.484706	1	1	2240
IVANOVA_HEMATOPOIESIS_EARLY_PROGENITOR	388	0.213401	1.02638	0.202857	1	1	3836
HALLMARK_ADIPOGENESIS	180	0.228978	1.02625	0.481013	1	1	6057
FLECHNER_BIOPSY_KIDNEY_TRANSPLANT_OK_VS_DONOR_DN	20	0.301662	1.02622	0.407258	1	1	5594
GO_G2_DNA_DAMAGE_CHECKPOINT	28	0.291357	1.02588	0.290466	1	1	7290
GO_CELL_DIFFERENTIATION_INVOLVED_IN_EMBRYONIC_PLACENTA_DEVELOPMENT	22	0.324341	1.02583	0.313076	1	1	2663
GO_DNA_CATABOLIC_PROCESS_ENDONUCLEOLYTIC	27	0.298787	1.02558	0.543353	1	1	1149
SMID_BREAST_CANCER_LUMINAL_A_UP	47	0.316844	1.02554	0.316456	1	1	2728
REACTOME_NEPHRIN_FAMILY_INTERACTIONS	20	0.324877	1.02554	0.324701	1	1	4759
CHIANG_LIVER_CANCER_SUBCLASS_CTNNB1_UP	118	0.262935	1.02535	0.401728	1	1	4940
GO_AMINE_CATABOLIC_PROCESS	15	0.337283	1.02518	0.314607	1	1	3490
REACTOME_SIGNALING_BY_HIPPO	16	0.353212	1.02518	0.46374	1	1	5542
GO_REGULATION_OF_CELLULAR_EXTRAVASATION	22	0.324829	1.02508	0.382496	1	1	5465
GO_REGULATION_OF_MEMBRANE_PERMEABILITY	69	0.293066	1.02491	0.386946	1	1	5670
SHIPP_DLBCL_VS_FOLLICULAR_LYMPHOMA_UP	43	0.337692	1.02487	0.361111	1	1	7130
GO_ANGIOGENESIS_INVOLVED_IN_WOUND_HEALING	17	0.341012	1.02457	0.352273	1	1	218
TARTE_PLASMA_CELL_VS_PLASMABLAST_DN	286	0.283628	1.02423	0.497826	1	1	6088
GU_PDEF_TARGETS_DN	20	0.386371	1.02395	0.380841	1	1	4440
KYNG_DNA_DAMAGE_DN	148	0.22677	1.02394	0.363296	1	1	6649
SESTO_RESPONSE_TO_UV_C6	33	0.300646	1.0233	0.530738	1	1	4058
GO_COFACTOR_TRANSMEMBRANE_TRANSPORTER_ACTIVITY	18	0.426132	1.02312	0.493007	1	1	1454
REACTOME_G2_M_DNA_DAMAGE_CHECKPOINT	58	0.270095	1.02312	0.427948	1	1	6574
GO_NUCLEOTIDE_PHOSPHORYLATION	102	0.223558	1.02247	0.420319	1	1	3559
GO_FRIZZLED_BINDING	16	0.359197	1.02235	0.293436	1	1	4823
GO_TOLL_LIKE_RECEPTOR_2_SIGNALING_PATHWAY	15	0.389911	1.02182	0.400372	1	1	3936
GO_O_GLYCAN_PROCESSING	39	0.30408	1.02175	0.420744	1	1	4238
REACTOME_CELLULAR_RESPONSES_TO_EXTERNAL_STIMULI	476	0.208236	1.02108	0.451172	1	1	6480
REACTOME_PROGRAMMED_CELL_DEATH	158	0.248127	1.02075	0.279749	1	1	7092
GO_PLASMA_MEMBRANE_RAFT	83	0.289466	1.02038	0.376087	1	1	5863
BIOCARTA_EIF4_PATHWAY	23	0.277968	1.02011	0.403579	1	1	5365
GO_ESTABLISHMENT_OF_PROTEIN_LOCALIZATION_TO_MITOCHONDRIAL_MEMBRANE	17	0.349048	1.01995	0.376906	1	1	6038
KASLER_HDAC7_TARGETS_1_UP	174	0.208758	1.01974	0.534137	1	1	5111
GO_PROTEIN_SERINE_THREONINE_TYROSINE_KINASE_ACTIVITY	40	0.312163	1.01969	0.459924	1	1	6095
GO_LABYRINTHINE_LAYER_BLOOD_VESSEL_DEVELOPMENT	18	0.368154	1.01951	0.317427	1	1	5365
GO_VIRAL_BUDDING	24	0.274282	1.01924	0.43129	1	1	1421
LIN_MELANOMA_COPY_NUMBER_UP	63	0.274687	1.01908	0.360308	1	1	4084
GO_CYTOKINE_PRODUCTION_INVOLVED_IN_INFLAMMATORY_RESPONSE	33	0.311104	1.01897	0.386774	1	1	6514
MATZUK_SPERMATID_DIFFERENTIATION	29	0.361336	1.01885	0.295181	1	1	5879
HALLMARK_ESTROGEN_RESPONSE_LATE	149	0.234664	1.01879	0.374576	1	1	4529
GO_ADULT_LOCOMOTORY_BEHAVIOR	48	0.282476	1.01855	0.389113	1	1	4664
GO_REGULATION_OF_ACTIN_FILAMENT_ORGANIZATION	208	0.212605	1.01784	0.36215	1	1	5938
GO_MYOSIN_COMPLEX	38	0.299927	1.01749	0.323636	1	1	6598
REACTOME_RET_SIGNALING	32	0.30337	1.01712	0.416667	1	1	423
REACTOME_PRE_NOTCH_EXPRESSION_AND_PROCESSING	45	0.301543	1.01692	0.339326	1	1	5677
GO_GENERATION_OF_PRECURSOR_METABOLITES_AND_ENERGY	412	0.196449	1.01663	0.506641	1	1	5420
GO_REGULATION_OF_POSTTRANSCRIPTIONAL_GENE_SILENCING	78	0.230042	1.01638	0.377016	1	1	4927
GO_SPINDLE	316	0.241873	1.01632	0.281905	1	1	6090
MCCLUNG_DELTA_FOSB_TARGETS_8WK	43	0.31771	1.01626	0.289827	1	1	5135
GO_HEME_BIOSYNTHETIC_PROCESS	21	0.329967	1.01621	0.350495	1	1	5962
GO_REGULATION_OF_CARDIAC_MUSCLE_CONTRACTION	52	0.274178	1.01606	0.309693	1	1	2308
REACTOME_MYOGENESIS	21	0.39695	1.01583	0.371308	1	1	4803
REACTOME_INFLUENZA_INFECTION	145	0.325125	1.01554	0.446115	1	1	5596
GO_DNA_LIGATION	17	0.332996	1.0153	0.33713	1	1	6935
GO_CELLULAR_BIOGENIC_AMINE_METABOLIC_PROCESS	40	0.290908	1.01515	0.359343	1	1	4373
REACTOME_BASE_EXCISION_REPAIR	44	0.304964	1.01492	0.469062	1	1	7168
NAKAYAMA_FRA2_TARGETS	38	0.31043	1.01486	0.354077	1	1	5300
GENTILE_RESPONSE_CLUSTER_D3	50	0.262354	1.01477	0.38835	1	1	4742
RIGGINS_TAMOXIFEN_RESISTANCE_UP	46	0.31791	1.01466	0.384615	1	1	3448
GO_MYELOID_DENDRITIC_CELL_DIFFERENTIATION	16	0.360379	1.0146	0.49497	1	1	1076
GO_FILOPODIUM_MEMBRANE	16	0.40368	1.0146	0.467826	1	1	4960
VERRECCHIA_RESPONSE_TO_TGFB1_C1	16	0.386093	1.01441	0.407555	1	1	436
REACTOME_G1_S_SPECIFIC_TRANSCRIPTION	28	0.372701	1.01412	0.357013	1	1	5680
GO_POSITIVE_REGULATION_OF_INTRACELLULAR_PROTEIN_TRANSPORT	133	0.221211	1.01407	0.329372	1	1	6888
GO_AXIS_ELONGATION	18	0.400435	1.01397	0.496104	1	1	5222
GO_POSITIVE_REGULATION_OF_ACTIN_FILAMENT_POLYMERIZATION	76	0.228169	1.01373	0.497053	1	1	5837
KIM_MYC_AMPLIFICATION_TARGETS_DN	77	0.252912	1.01361	0.352518	1	1	916
HOSHIDA_LIVER_CANCER_SUBCLASS_S3	182	0.224706	1.01345	0.50905	1	1	4977
GO_CYTOPLASMIC_SEQUESTERING_OF_PROTEIN	22	0.338032	1.01332	0.396797	1	1	2116
GO_NADH_DEHYDROGENASE_ACTIVITY	43	0.245077	1.01286	0.407801	1	1	7854
CROMER_METASTASIS_DN	58	0.260979	1.0126	0.437882	1	1	1786
GO_NAD_DEPENDENT_PROTEIN_DEACETYLASE_ACTIVITY	16	0.355829	1.01256	0.392786	1	1	6861
GO_COPI_COATED_VESICLE	27	0.250169	1.01254	0.41573	1	1	4356
GO_MATING	22	0.313582	1.01207	0.351607	1	1	3631
GO_FATTY_ACID_DERIVATIVE_METABOLIC_PROCESS	97	0.260494	1.01184	0.396552	1	1	5675
REACTOME_DOWNREGULATION_OF_SMAD2_3_SMAD4_TRANSCRIPTIONAL_ACTIVITY	23	0.312747	1.01168	0.450909	1	1	1820
FONTAINE_PAPILLARY_THYROID_CARCINOMA_UP	54	0.302218	1.01146	0.376648	1	1	6284
GO_RNA_INTERFERENCE	16	0.418145	1.01111	0.498906	1	1	5677
GO_NEGATIVE_REGULATION_OF_CELL_DIVISION	15	0.347752	1.01083	0.322795	1	1	4098
GO_INTERCELLULAR_BRIDGE	60	0.307033	1.01032	0.362429	1	1	6057
REACTOME_SYNTHESIS_OF_PIPS_AT_THE_PLASMA_MEMBRANE	49	0.304084	1.01017	0.381238	1	1	1248
GO_PROTEIN_TRIMERIZATION	29	0.31178	1.0095	0.468	1	1	4024
HOLLEMAN_ASPARAGINASE_RESISTANCE_ALL_UP	21	0.368182	1.00934	0.356108	1	1	6842
REACTOME_ADP_SIGNALLING_THROUGH_P2Y_PURINOCEPTOR_12	17	0.399578	1.00919	0.390456	1	1	1614
GO_GPI_ANCHOR_METABOLIC_PROCESS	30	0.302718	1.00887	0.55642	1	1	4170
GO_POSITIVE_REGULATION_OF_PHOSPHOLIPID_METABOLIC_PROCESS	37	0.294577	1.00862	0.400398	1	1	3402
REACTOME_TELOMERE_C_STRAND_LAGGING_STRAND_SYNTHESIS	27	0.351222	1.00797	0.3	1	1	7168
GO_TRANSFERRIN_TRANSPORT	29	0.289239	1.00763	0.542705	1	1	5525
GO_REGULATION_OF_STEM_CELL_DIFFERENTIATION	101	0.206221	1.00748	0.483471	1	1	6074
GO_REGULATION_OF_DNA_DAMAGE_CHECKPOINT	16	0.325768	1.00728	0.418216	1	1	1109
REACTOME_SIGNALING_BY_RETINOIC_ACID	28	0.312912	1.00703	0.59481	1	1	3641
GO_MITOTIC_SPINDLE_ORGANIZATION	99	0.26403	1.00651	0.342256	1	1	5837
REACTOME_HDR_THROUGH_HOMOLOGOUS_RECOMBINATION_HRR	65	0.291234	1.00626	0.454148	1	1	5953
FARMER_BREAST_CANCER_BASAL_VS_LULMINAL	252	0.202524	1.00569	0.407197	1	1	5282
GO_MULTICELLULAR_ORGANISMAL_MOVEMENT	33	0.32777	1.00556	0.521008	1	1	3656
GO_LIPID_OXIDATION	83	0.257298	1.0052	0.516378	1	1	4478
BILANGES_SERUM_RESPONSE_TRANSLATION	28	0.313035	1.00456	0.355236	1	1	6924
GO_LIPID_MODIFICATION	196	0.214397	1.00378	0.401408	1	1	4478
GO_FIBROBLAST_PROLIFERATION	66	0.287362	1.00371	0.508772	1	1	5545
REACTOME_NEGATIVE_REGULATION_OF_NOTCH4_SIGNALING	53	0.323844	1.00371	0.493256	1	1	7643
GO_LONG_CHAIN_FATTY_ACYL_COA_METABOLIC_PROCESS	21	0.371957	1.00358	0.370809	1	1	5675
REACTOME_GENE_SILENCING_BY_RNA	67	0.265646	1.00357	0.411538	1	1	4927
GO_SPHINGOLIPID_BIOSYNTHETIC_PROCESS	84	0.244116	1.00353	0.435547	1	1	7203
GO_PATTERN_RECOGNITION_RECEPTOR_ACTIVITY	16	0.320353	1.00338	0.397287	1	1	3581
IVANOVA_HEMATOPOIESIS_INTERMEDIATE_PROGENITOR	119	0.241825	1.00328	0.435407	1	1	5844
REACTOME_BETA_CATENIN_INDEPENDENT_WNT_SIGNALING	128	0.224848	1.00286	0.519011	1	1	5930
GO_ORGANIC_ACID_SODIUM_SYMPORTER_ACTIVITY	17	0.337419	1.00274	0.425641	1	1	1454
FRIDMAN_SENESCENCE_UP	66	0.250949	1.00264	0.346774	1	1	1880
GO_NUCLEOSIDE_PHOSPHATE_BIOSYNTHETIC_PROCESS	203	0.208846	1.00212	0.509203	1	1	5744
GO_RIBONUCLEOPROTEIN_COMPLEX_SUBUNIT_ORGANIZATION	178	0.222164	1.00139	0.333333	1	1	7136
BROWNE_HCMV_INFECTION_6HR_UP	40	0.300807	1.00135	0.5	1	1	4360
REACTOME_FLT3_SIGNALING	223	0.196336	1.00129	0.468966	1	1	5930
GO_ADULT_BEHAVIOR	84	0.266239	1.00096	0.431335	1	1	4664
WATANABE_RECTAL_CANCER_RADIOTHERAPY_RESPONSIVE_DN	80	0.211942	1.0009	0.484849	1	1	5773
HUMMERICH_SKIN_CANCER_PROGRESSION_DN	82	0.227682	1.00086	0.383588	1	1	4289
TURASHVILI_BREAST_NORMAL_DUCTAL_VS_LOBULAR_UP	52	0.264459	1.00081	0.273973	1	1	4358
GO_MONOCARBOXYLIC_ACID_TRANSMEMBRANE_TRANSPORTER_ACTIVITY	28	0.401372	1.00076	0.387006	1	1	1454
GO_SYNAPTONEMAL_STRUCTURE	24	0.358911	1.00057	0.470721	1	1	5272
GO_REGULATION_OF_MITOCHONDRIAL_MEMBRANE_POTENTIAL	59	0.249964	1.00032	0.380457	1	1	5882
GO_TRANSFERASE_ACTIVITY_TRANSFERRING_ACYL_GROUPS	204	0.22057	0.999979	0.445672	1	1	4872
NAM_FXYD5_TARGETS_DN	18	0.362942	0.999893	0.533881	1	1	2804
GO_LYMPHOCYTE_HOMEOSTASIS	56	0.256943	0.999747	0.397802	1	1	5697
GO_REGULATORY_RNA_BINDING	35	0.306613	0.999283	0.520231	1	1	1722
GO_REGULATION_OF_CARDIAC_MUSCLE_TISSUE_DEVELOPMENT	59	0.289561	0.998186	0.467557	1	1	4935
GO_MITOCHONDRIAL_TRANSLATIONAL_TERMINATION	88	0.198105	0.998035	0.461929	1	1	5293
GO_MATING_BEHAVIOR	15	0.339007	0.997984	0.442478	1	1	3631
GO_SNARE_COMPLEX	35	0.276512	0.99794	0.460606	1	1	1267
GO_SULFUR_AMINO_ACID_METABOLIC_PROCESS	33	0.291186	0.997721	0.488417	1	1	4031
YAGI_AML_FAB_MARKERS	162	0.211934	0.997638	0.429766	1	1	4832
WANG_ESOPHAGUS_CANCER_VS_NORMAL_UP	96	0.259173	0.996959	0.459813	1	1	5390
BIOCARTA_NKCELLS_PATHWAY	17	0.319394	0.996678	0.515936	1	1	5655
GO_REGULATION_OF_ORGAN_GROWTH	69	0.249143	0.996642	0.38447	1	1	5099
GO_POSITIVE_REGULATION_OF_AXONOGENESIS	78	0.267504	0.996636	0.541578	1	1	4312
REACTOME_NEGATIVE_REGULATION_OF_FGFR1_SIGNALING	25	0.310417	0.996583	0.456204	1	1	3238
GO_MONOCARBOXYLIC_ACID_BIOSYNTHETIC_PROCESS	150	0.238536	0.996576	0.394643	1	1	3613
CAIRO_HEPATOBLASTOMA_DN	173	0.22502	0.996575	0.457471	1	1	3200
GO_3_5_EXONUCLEASE_ACTIVITY	51	0.221905	0.996488	0.432584	1	1	2796
REACTOME_UCH_PROTEINASES	84	0.246609	0.99646	0.397059	1	1	6311
GO_CELLULAR_PROTEIN_COMPLEX_DISASSEMBLY	198	0.211183	0.996093	0.294444	1	1	5916
GO_PLASMA_MEMBRANE_TUBULATION	17	0.36434	0.995854	0.502742	1	1	5521
NAKAMURA_ADIPOGENESIS_EARLY_DN	27	0.306955	0.995634	0.425829	1	1	2625
WOTTON_RUNX_TARGETS_DN	24	0.39128	0.995456	0.441589	1	1	3815
REACTOME_G0_AND_EARLY_G1	26	0.3294	0.995276	0.47027	1	1	5539
NOJIMA_SFRP2_TARGETS_DN	20	0.317729	0.995161	0.477444	1	1	1336
GO_9PLUS2_MOTILE_CILIUM	54	0.362205	0.995146	0.463529	1	1	4804
GO_POSITIVE_REGULATION_OF_APOPTOTIC_SIGNALING_PATHWAY	147	0.19576	0.994855	0.53139	1	1	5654
GO_REGULATION_OF_PHOSPHOLIPID_METABOLIC_PROCESS	70	0.259174	0.994831	0.487705	1	1	4423
NATSUME_RESPONSE_TO_INTERFERON_BETA_DN	44	0.286453	0.994811	0.366379	1	1	5482
TAKAO_RESPONSE_TO_UVB_RADIATION_DN	88	0.228475	0.994696	0.47992	1	1	5300
GO_CLATHRIN_COAT	39	0.281572	0.994693	0.588694	1	1	6132
GO_AMINOGLYCAN_CATABOLIC_PROCESS	44	0.278191	0.994545	0.454118	1	1	3956
REACTOME_ANTIGEN_PROCESSING_CROSS_PRESENTATION	86	0.237828	0.99448	0.366726	1	1	7155
PUJANA_BREAST_CANCER_LIT_INT_NETWORK	96	0.238469	0.994402	0.351607	1	1	5567
REACTOME_SPRY_REGULATION_OF_FGF_SIGNALING	16	0.365851	0.99421	0.406998	1	1	5037
KOYAMA_SEMA3B_TARGETS_DN	276	0.205525	0.994065	0.54672	1	1	4083
GO_BLASTOCYST_DEVELOPMENT	76	0.223188	0.994028	0.5	1	1	5052
GO_TRANSCRIPTIONAL_REPRESSOR_COMPLEX	74	0.241084	0.993641	0.39759	1	1	5038
KEGG_PARKINSONS_DISEASE	98	0.243897	0.993599	0.608787	1	1	6980
GO_COPI_COATED_VESICLE_MEMBRANE	20	0.286528	0.993545	0.421053	1	1	4356
KIM_BIPOLAR_DISORDER_OLIGODENDROCYTE_DENSITY_CORR_DN	46	0.359399	0.993407	0.501305	1	1	1368
REACTOME_INTERLEUKIN_1_SIGNALING	96	0.223239	0.993384	0.513672	1	1	6468
GO_RESPONSE_TO_PURINE_CONTAINING_COMPOUND	109	0.244201	0.993362	0.390086	1	1	4458
SHETH_LIVER_CANCER_VS_TXNIP_LOSS_PAM3	55	0.273882	0.993287	0.457859	1	1	4793
GO_MITOCHONDRIAL_MEMBRANE_ORGANIZATION	104	0.262753	0.993261	0.493421	1	1	6038
KEGG_GLYCOSPHINGOLIPID_BIOSYNTHESIS_LACTO_AND_NEOLACTO_SERIES	19	0.334078	0.993246	0.314402	1	1	229
GO_MEMBRANE_COAT	86	0.247638	0.992964	0.498956	1	1	6132
GO_NEGATIVE_REGULATION_OF_CYTOSKELETON_ORGANIZATION	117	0.232961	0.992843	0.479532	1	1	5914
GO_POSITIVE_REGULATION_OF_INTRACELLULAR_TRANSPORT	178	0.233528	0.992622	0.442827	1	1	6888
KEGG_ALZHEIMERS_DISEASE	131	0.201857	0.992286	0.412892	1	1	6980
GO_REGULATION_OF_STRIATED_MUSCLE_CONTRACTION	56	0.258596	0.992225	0.425764	1	1	2308
HENDRICKS_SMARCA4_TARGETS_UP	42	0.260612	0.992115	0.573696	1	1	4696
GO_NEGATIVE_REGULATION_OF_PEPTIDYL_TYROSINE_PHOSPHORYLATION	46	0.25511	0.99207	0.524207	1	1	806
GO_POSITIVE_REGULATION_OF_ORGANIC_ACID_TRANSPORT	19	0.3885	0.992009	0.412527	1	1	3423
MIKKELSEN_MCV6_ICP_WITH_H3K4ME3_AND_H3K27ME3	18	0.397087	0.991764	0.426065	1	1	5316
OHGUCHI_LIVER_HNF4A_TARGETS_DN	78	0.249954	0.991733	0.326882	1	1	3544
REACTOME_TELOMERE_MAINTENANCE	42	0.273385	0.991566	0.391697	1	1	7168
REACTOME_EXTENSION_OF_TELOMERES	42	0.273385	0.991566	0.391697	1	1	7168
GO_NEGATIVE_REGULATION_OF_PROTEIN_MATURATION	24	0.276336	0.990974	0.335753	1	1	3175
SU_THYMUS	16	0.315964	0.990938	0.381323	1	1	1851
MIKKELSEN_IPS_ICP_WITH_H3K4ME3_AND_H327ME3	67	0.322805	0.990734	0.458034	1	1	4111
MOLENAAR_TARGETS_OF_CCND1_AND_CDK4_UP	43	0.304617	0.990688	0.478185	1	1	902
GO_HEPARAN_SULFATE_PROTEOGLYCAN_BIOSYNTHETIC_PROCESS	24	0.379139	0.990684	0.448637	1	1	4463
GO_NON_MOTILE_CILIUM	85	0.28769	0.990549	0.494318	1	1	4820
FLECHNER_PBL_KIDNEY_TRANSPLANT_OK_VS_DONOR_DN	41	0.270612	0.990504	0.434137	1	1	5391
LEE_LIVER_CANCER_ACOX1_UP	47	0.287267	0.990443	0.5	1	1	4977
GO_REGULATION_OF_MITOCHONDRIAL_MEMBRANE_PERMEABILITY_INVOLVED_IN_APOPTOTIC_PROCESS	53	0.281137	0.990237	0.485588	1	1	5899
GO_ACTIVATION_OF_CYSTEINE_TYPE_ENDOPEPTIDASE_ACTIVITY_INVOLVED_IN_APOPTOTIC_PROCESS	68	0.248316	0.990194	0.450902	1	1	5591
GO_STRUCTURAL_CONSTITUENT_OF_NUCLEAR_PORE	21	0.325663	0.989885	0.515564	1	1	3559
STEIN_ESRRA_TARGETS_UP	331	0.191672	0.989488	0.557471	1	1	1810
GO_PROTEASOME_BINDING	16	0.373594	0.988917	0.552941	1	1	4687
GO_POSITIVE_REGULATION_OF_CELL_MIGRATION_INVOLVED_IN_SPROUTING_ANGIOGENESIS	17	0.363686	0.988893	0.439114	1	1	3239
GO_COFACTOR_TRANSPORT	31	0.352856	0.988835	0.43739	1	1	4664
GO_REGULATION_OF_MYELOID_LEUKOCYTE_DIFFERENTIATION	93	0.248354	0.988794	0.334586	1	1	5204
GO_ADP_METABOLIC_PROCESS	94	0.234135	0.988728	0.537611	1	1	3559
REACTOME_ASSEMBLY_OF_THE_PRE_REPLICATIVE_COMPLEX	67	0.312328	0.98862	0.473198	1	1	7643
CERVERA_SDHB_TARGETS_1_UP	79	0.269036	0.988413	0.427617	1	1	2905
TOOKER_GEMCITABINE_RESISTANCE_UP	65	0.247766	0.988298	0.461947	1	1	6890
BECKER_TAMOXIFEN_RESISTANCE_DN	35	0.285214	0.987954	0.472527	1	1	5343
GO_POSITIVE_REGULATION_OF_SYNAPSE_ASSEMBLY	42	0.278759	0.987848	0.35436	1	1	4378
GO_PROTEIN_N_TERMINUS_BINDING	101	0.23792	0.987813	0.640133	1	1	4960
GO_PHOSPHATIDYLINOSITOL_3_PHOSPHATE_BINDING	32	0.334634	0.987488	0.559917	1	1	1474
REACTOME_SIGNALING_BY_NOTCH	163	0.216505	0.987429	0.494457	1	1	5930
GO_DENDRITIC_CELL_DIFFERENTIATION	34	0.28522	0.987208	0.447423	1	1	1076
GO_NEGATIVE_REGULATION_OF_POTASSIUM_ION_TRANSMEMBRANE_TRANSPORT	15	0.384556	0.986963	0.423372	1	1	5663
GO_SUBSTANTIA_NIGRA_DEVELOPMENT	35	0.25883	0.986956	0.410835	1	1	6848
GO_MYELOID_LEUKOCYTE_MEDIATED_IMMUNITY	433	0.199817	0.986726	0.483146	1	1	5958
GO_NEGATIVE_REGULATION_OF_NEURON_DEATH	158	0.20524	0.986692	0.561845	1	1	1252
DITTMER_PTHLH_TARGETS_UP	99	0.220304	0.986585	0.528958	1	1	5222
GO_MEMBRANE_BIOGENESIS	31	0.313486	0.986198	0.411392	1	1	5726
GO_OXIDOREDUCTASE_ACTIVITY_ACTING_ON_CH_OH_GROUP_OF_DONORS	86	0.279182	0.986192	0.580357	1	1	6183
SCHRAETS_MLL_TARGETS_DN	19	0.362846	0.986166	0.515504	1	1	3144
DARWICHE_SQUAMOUS_CELL_CARCINOMA_UP	112	0.206108	0.985775	0.5	1	1	4643
RUAN_RESPONSE_TO_TNF_DN	63	0.243279	0.985631	0.365455	1	1	4232
GROSS_ELK3_TARGETS_DN	27	0.290698	0.985575	0.367424	1	1	5012
IWANAGA_CARCINOGENESIS_BY_KRAS_UP	129	0.206991	0.985469	0.691649	1	1	4478
ZHAN_MULTIPLE_MYELOMA_MS_DN	36	0.270369	0.985445	0.544555	1	1	4889
KEGG_RIG_I_LIKE_RECEPTOR_SIGNALING_PATHWAY	51	0.282652	0.985415	0.485043	1	1	5805
ANASTASSIOU_MULTICANCER_INVASIVENESS_SIGNATURE	49	0.304926	0.985247	0.521186	1	1	4112
GO_RESPONSE_TO_GAMMA_RADIATION	51	0.252727	0.985151	0.366594	1	1	4549
MIDORIKAWA_AMPLIFIED_IN_LIVER_CANCER	40	0.278353	0.985147	0.455373	1	1	6171
MELLMAN_TUT1_TARGETS_DN	40	0.267998	0.985002	0.410811	1	1	3203
WAMUNYOKOLI_OVARIAN_CANCER_LMP_UP	233	0.195997	0.98492	0.607676	1	1	5893
REACTOME_EPHB_MEDIATED_FORWARD_SIGNALING	41	0.257927	0.984773	0.396104	1	1	6231
GO_ACTIN_FILAMENT_DEPOLYMERIZATION	48	0.267273	0.984717	0.284519	1	1	5577
NIKOLSKY_BREAST_CANCER_20Q11_AMPLICON	27	0.289806	0.984699	0.460043	1	1	6547
GO_PROTEIN_HOMOTETRAMERIZATION	61	0.236307	0.984675	0.507277	1	1	4739
GO_POSITIVE_REGULATION_OF_MULTICELLULAR_ORGANISM_GROWTH	21	0.417306	0.98462	0.503254	1	1	5218
GO_REGULATION_OF_HEMATOPOIETIC_PROGENITOR_CELL_DIFFERENTIATION	78	0.202718	0.984399	0.522059	1	1	6074
GRAHAM_NORMAL_QUIESCENT_VS_NORMAL_DIVIDING_UP	52	0.294899	0.98436	0.473573	1	1	5222
SLEBOS_HEAD_AND_NECK_CANCER_WITH_HPV_UP	62	0.260844	0.984258	0.573441	1	1	1707
REACTOME_CONSTITUTIVE_SIGNALING_BY_ABERRANT_PI3K_IN_CANCER	53	0.296808	0.983821	0.433054	1	1	2904
GO_PYRIMIDINE_NUCLEOSIDE_MONOPHOSPHATE_METABOLIC_PROCESS	16	0.346215	0.983511	0.468007	1	1	3762
GO_POSITIVE_REGULATION_OF_CELL_KILLING	45	0.277772	0.983294	0.514673	1	1	3902
GO_PRESYNAPSE_ORGANIZATION	28	0.337055	0.982991	0.456359	1	1	4960
REACTOME_MICRORNA_MIRNA_BIOGENESIS	24	0.343451	0.982932	0.5	1	1	6880
AFFAR_YY1_TARGETS_DN	186	0.259909	0.982892	0.360406	1	1	6051
TIEN_INTESTINE_PROBIOTICS_6HR_UP	46	0.278918	0.982283	0.44	1	1	7281
GAZDA_DIAMOND_BLACKFAN_ANEMIA_MYELOID_DN	30	0.242323	0.982191	0.361011	1	1	5505
ELVIDGE_HYPOXIA_BY_DMOG_DN	53	0.252867	0.982127	0.401447	1	1	7581
GO_REGULATION_OF_DEFENSE_RESPONSE_TO_VIRUS_BY_VIRUS	29	0.273232	0.982104	0.468687	1	1	5208
GO_POSITIVE_REGULATION_OF_DNA_REPAIR	60	0.25838	0.982068	0.465934	1	1	4839
GO_RIBONUCLEASE_ACTIVITY	96	0.278537	0.981877	0.426667	1	1	5865
GO_GENE_SILENCING_BY_RNA	146	0.213477	0.981548	0.524272	1	1	5771
GO_BICARBONATE_TRANSPORT	19	0.373493	0.981503	0.331707	1	1	1061
GO_SPERMATID_NUCLEUS_DIFFERENTIATION	16	0.358685	0.980462	0.40481	1	1	2302
GO_POSTSYNAPTIC_SIGNAL_TRANSDUCTION	25	0.320988	0.979874	0.543137	1	1	1396
GO_ESTABLISHMENT_OF_PROTEIN_LOCALIZATION_TO_ORGANELLE	482	0.187421	0.979767	0.475442	1	1	7141
KEGG_O_GLYCAN_BIOSYNTHESIS	21	0.327989	0.979711	0.468678	1	1	4158
GO_REGULATION_OF_MUSCLE_ORGAN_DEVELOPMENT	95	0.2342	0.979694	0.467197	1	1	4935
GO_REGULATION_OF_SYNAPSE_ASSEMBLY	67	0.269738	0.979642	0.608333	1	1	4960
REACTOME_N_GLYCAN_ANTENNAE_ELONGATION_IN_THE_MEDIAL_TRANS_GOLGI	21	0.321035	0.979534	0.568627	1	1	5803
GO_CENTRIOLE	120	0.259997	0.978968	0.528302	1	1	5155
GO_GOLGI_VESICLE_BUDDING	73	0.221662	0.978849	0.460606	1	1	6313
GO_NEGATIVE_REGULATION_OF_COAGULATION	37	0.356724	0.978812	0.521158	1	1	2842
GO_SECRETORY_GRANULE_ORGANIZATION	32	0.287487	0.97835	0.548753	1	1	5841
MARTINEZ_RESPONSE_TO_TRABECTEDIN	45	0.280959	0.978189	0.44898	1	1	5161
GO_G_PROTEIN_COUPLED_ACETYLCHOLINE_RECEPTOR_SIGNALING_PATHWAY	15	0.408662	0.977949	0.5	1	1	1218
GO_GENITALIA_DEVELOPMENT	26	0.30872	0.97763	0.468303	1	1	2654
GO_POSITIVE_REGULATION_OF_GLIOGENESIS	58	0.26802	0.977021	0.434442	1	1	4197
GO_AEROBIC_RESPIRATION	75	0.260889	0.976946	0.460446	1	1	6980
REACTOME_ABC_TRANSPORTER_DISORDERS	66	0.236369	0.976946	0.508097	1	1	6074
GO_POSITIVE_REGULATION_OF_PROTEIN_TARGETING_TO_MITOCHONDRION	27	0.30732	0.976614	0.483366	1	1	6811
GO_CELLULAR_RESPONSE_TO_DSRNA	18	0.34377	0.975719	0.558696	1	1	5811
GO_EXONUCLEASE_ACTIVITY_ACTIVE_WITH_EITHER_RIBO_OR_DEOXYRIBONUCLEIC_ACIDS_AND_PRODUCING_5_PHOSPHOMONOESTERS	53	0.225576	0.975675	0.532558	1	1	2796
VILLANUEVA_LIVER_CANCER_KRT19_UP	139	0.247598	0.975452	0.359155	1	1	4098
LEE_CALORIE_RESTRICTION_NEOCORTEX_UP	50	0.235739	0.97524	0.386831	1	1	5019
GO_REGULATION_OF_RESPONSE_TO_DNA_DAMAGE_STIMULUS	195	0.203357	0.975236	0.477842	1	1	4883
XU_AKT1_TARGETS_6HR	21	0.351937	0.975236	0.515686	1	1	5284
DANG_REGULATED_BY_MYC_DN	214	0.196776	0.974964	0.518389	1	1	6269
GO_FATTY_ACID_BIOSYNTHETIC_PROCESS	99	0.246822	0.974796	0.471805	1	1	3613
KEGG_GLYCOSYLPHOSPHATIDYLINOSITOL_GPI_ANCHOR_BIOSYNTHESIS	24	0.318396	0.974745	0.621739	1	1	6462
KEGG_NOTCH_SIGNALING_PATHWAY	43	0.253363	0.974571	0.469218	1	1	5475
REACTOME_SIGNALLING_TO_ERKS	29	0.318285	0.973984	0.489237	1	1	7934
RAMPON_ENRICHED_LEARNING_ENVIRONMENT_LATE_UP	18	0.334338	0.973939	0.462012	1	1	6972
GO_POSITIVE_REGULATION_OF_MYELOID_LEUKOCYTE_DIFFERENTIATION	46	0.282044	0.973843	0.599045	1	1	5204
ZHU_CMV_ALL_DN	83	0.257382	0.97351	0.56351	1	1	5183
GO_VIRAL_GENE_EXPRESSION	183	0.231986	0.973191	0.425963	1	1	7135
GO_INO80_TYPE_COMPLEX	24	0.344413	0.973132	0.475177	1	1	5734
GO_CARBOHYDRATE_DERIVATIVE_CATABOLIC_PROCESS	141	0.216702	0.973084	0.560241	1	1	5671
GO_EXPORT_ACROSS_PLASMA_MEMBRANE	31	0.272261	0.973075	0.523585	1	1	4169
REACTOME_RESPONSE_OF_MTB_TO_PHAGOCYTOSIS	21	0.322442	0.972963	0.425862	1	1	5683
REACTOME_DEPOSITION_OF_NEW_CENPA_CONTAINING_NUCLEOSOMES_AT_THE_CENTROMERE	27	0.355302	0.972873	0.333969	1	1	6939
GO_POSITIVE_REGULATION_OF_PHOSPHOLIPASE_ACTIVITY	40	0.306379	0.972862	0.445972	1	1	2654
GO_POSITIVE_REGULATION_OF_LEUKOCYTE_MEDIATED_CYTOTOXICITY	35	0.298121	0.972516	0.407115	1	1	3741
REACTOME_PTEN_REGULATION	134	0.209476	0.972506	0.502825	1	1	6390
GO_REGULATION_OF_MITOCHONDRIAL_GENE_EXPRESSION	27	0.293906	0.972378	0.656051	1	1	6687
GO_REGULATION_OF_CHROMOSOME_SEPARATION	57	0.292788	0.971948	0.338235	1	1	6823
GO_CELL_BODY_MEMBRANE	20	0.327264	0.971702	0.393407	1	1	13
GO_CELLULAR_RESPONSE_TO_REACTIVE_OXYGEN_SPECIES	130	0.249876	0.971621	0.369048	1	1	5643
GO_ASSOCIATIVE_LEARNING	52	0.285805	0.971494	0.569048	1	1	4664
PURBEY_TARGETS_OF_CTBP1_AND_SATB1_DN	135	0.218359	0.971251	0.570526	1	1	4912
REACTOME_NEUTROPHIL_DEGRANULATION	378	0.202632	0.971218	0.582397	1	1	5958
REACTOME_GLYOXYLATE_METABOLISM_AND_GLYCINE_DEGRADATION	23	0.344951	0.971046	0.459514	1	1	4652
MOOTHA_PGC	365	0.194225	0.971025	0.476868	1	1	6479
REACTOME_CELL_EXTRACELLULAR_MATRIX_INTERACTIONS	15	0.367516	0.970969	0.453608	1	1	1730
GO_MODIFICATION_DEPENDENT_PROTEIN_BINDING	131	0.221577	0.970396	0.54013	1	1	4737
GO_GOLGI_VESICLE_TRANSPORT	321	0.19934	0.97039	0.496169	1	1	6128
HU_GENOTOXIN_ACTION_DIRECT_VS_INDIRECT_24HR	40	0.289736	0.970286	0.52093	1	1	7010
GO_MITOCHONDRIAL_TRANSMEMBRANE_TRANSPORT	71	0.247071	0.970137	0.633406	1	1	6336
GO_CELLULAR_PROCESS_INVOLVED_IN_REPRODUCTION_IN_MULTICELLULAR_ORGANISM	240	0.21247	0.970104	0.578199	1	1	5511
BIOCARTA_TID_PATHWAY	15	0.356155	0.970044	0.449309	1	1	5174
GO_PIGMENT_GRANULE	92	0.267317	0.969846	0.419679	1	1	5936
REACTOME_TNFR2_NON_CANONICAL_NF_KB_PATHWAY	91	0.235631	0.969476	0.49904	1	1	6074
GO_NEGATIVE_REGULATION_OF_CELL_CYCLE_ARREST	17	0.372704	0.969342	0.43038	1	1	67
GO_APICAL_JUNCTION_ASSEMBLY	52	0.261881	0.968985	0.513011	1	1	2897
GO_ADP_BINDING	33	0.243672	0.968799	0.464991	1	1	4475
NIKOLSKY_BREAST_CANCER_12Q13_Q21_AMPLICON	37	0.254289	0.968499	0.570248	1	1	5660
WOTTON_RUNX_TARGETS_UP	16	0.352923	0.968495	0.578261	1	1	3448
PID_EPHB_FWD_PATHWAY	37	0.251424	0.968169	0.434122	1	1	4935
GO_LYMPHOCYTE_COSTIMULATION	49	0.25481	0.968154	0.439842	1	1	5390
HINATA_NFKB_TARGETS_KERATINOCYTE_DN	16	0.376732	0.968085	0.411765	1	1	5303
GO_NEGATIVE_REGULATION_OF_INTERFERON_GAMMA_PRODUCTION	24	0.316588	0.967486	0.455823	1	1	2600
PID_ALPHA_SYNUCLEIN_PATHWAY	29	0.29637	0.96746	0.51107	1	1	1670
GO_ANAPHASE_PROMOTING_COMPLEX	21	0.370886	0.96724	0.52193	1	1	6799
GO_POSITIVE_REGULATION_OF_LEUKOCYTE_APOPTOTIC_PROCESS	21	0.304907	0.967163	0.608295	1	1	3466
GO_NEGATIVE_REGULATION_OF_INNATE_IMMUNE_RESPONSE	39	0.244196	0.967071	0.525253	1	1	5199
KEGG_PROGESTERONE_MEDIATED_OOCYTE_MATURATION	76	0.272571	0.966914	0.410714	1	1	5643
REACTOME_RESOLUTION_OF_ABASIC_SITES_AP_SITES	38	0.310814	0.966874	0.48503	1	1	6970
GO_MULTI_ORGANISM_LOCALIZATION	54	0.25387	0.966753	0.366089	1	1	3598
GO_GDP_DISSOCIATION_INHIBITOR_ACTIVITY	15	0.323786	0.966072	0.477359	1	1	6257
GO_REGULATION_OF_CELL_CYCLE_CHECKPOINT	31	0.301326	0.966025	0.433735	1	1	1368
GO_CLATHRIN_VESICLE_COAT	23	0.299595	0.96592	0.510246	1	1	5934
REACTOME_EPH_EPHRIN_SIGNALING	84	0.240473	0.965919	0.52963	1	1	6242
GO_INTRINSIC_COMPONENT_OF_ORGANELLE_MEMBRANE	317	0.186897	0.965911	0.699048	1	1	6624
MCMURRAY_TP53_HRAS_COOPERATION_RESPONSE_UP	19	0.349041	0.965766	0.399113	1	1	1296
GO_THIOESTER_METABOLIC_PROCESS	83	0.243018	0.965516	0.536383	1	1	5675
GAVIN_FOXP3_TARGETS_CLUSTER_P6	87	0.354733	0.965474	0.495708	1	1	6027
GO_COENZYME_BINDING	237	0.207302	0.964946	0.503597	1	1	4465
GO_ESTABLISHMENT_OR_MAINTENANCE_OF_MONOPOLAR_CELL_POLARITY	16	0.357386	0.96487	0.532443	1	1	4803
HOFFMANN_LARGE_TO_SMALL_PRE_BII_LYMPHOCYTE_DN	49	0.276302	0.964806	0.546973	1	1	4832
GO_TRANSCRIPTION_COFACTOR_BINDING	37	0.260035	0.964616	0.457203	1	1	1324
BORCZUK_MALIGNANT_MESOTHELIOMA_UP	282	0.206305	0.964582	0.500904	1	1	6799
GO_REGULATION_OF_TRANSCRIPTION_INVOLVED_IN_G1_S_TRANSITION_OF_MITOTIC_CELL_CYCLE	26	0.353964	0.964205	0.504363	1	1	6808
GO_MOLECULAR_ADAPTOR_ACTIVITY	234	0.19902	0.963911	0.609977	1	1	6375
GO_NEGATIVE_REGULATION_OF_LIPID_TRANSPORT	17	0.323017	0.963744	0.453875	1	1	209
GO_REGULATION_OF_ACTIN_FILAMENT_BASED_PROCESS	301	0.185046	0.963677	0.668737	1	1	5877
GO_PEROXISOMAL_MEMBRANE_TRANSPORT	18	0.410383	0.963676	0.524725	1	1	6650
GO_SMOOTH_MUSCLE_CELL_APOPTOTIC_PROCESS	22	0.279514	0.96345	0.505769	1	1	757
REACTOME_ABC_FAMILY_PROTEINS_MEDIATED_TRANSPORT	87	0.222582	0.963406	0.583333	1	1	6110
GO_HEMATOPOIETIC_PROGENITOR_CELL_DIFFERENTIATION	141	0.185678	0.963051	0.58498	1	1	5115
GO_REGULATION_OF_ACTIN_CYTOSKELETON_REORGANIZATION	32	0.290673	0.962305	0.584677	1	1	6130
GO_DNA_CATABOLIC_PROCESS	33	0.281864	0.962302	0.497951	1	1	6935
GO_AMINOGLYCAN_METABOLIC_PROCESS	121	0.23515	0.962149	0.650376	1	1	4463
GO_DNA_REPAIR	491	0.204155	0.961968	0.351562	1	1	6451
GO_MIRNA_METABOLIC_PROCESS	28	0.296513	0.961601	0.561845	1	1	5738
PID_EPHRINB_REV_PATHWAY	26	0.360159	0.961138	0.519231	1	1	1668
GO_RESPONSE_TO_IONIZING_RADIATION	132	0.222554	0.961	0.510081	1	1	5686
REACTOME_METABOLISM_OF_CARBOHYDRATES	228	0.202125	0.960781	0.608407	1	1	1792
DING_LUNG_CANCER_EXPRESSION_BY_COPY_NUMBER	96	0.222169	0.960648	0.540323	1	1	5430
GO_METALLOPEPTIDASE_ACTIVITY	118	0.239432	0.960611	0.549533	1	1	5480
GO_T_HELPER_1_TYPE_IMMUNE_RESPONSE	37	0.33303	0.9604	0.314852	1	1	7060
HOLLEMAN_PREDNISOLONE_RESISTANCE_B_ALL_UP	19	0.331574	0.960383	0.488121	1	1	4656
CHIBA_RESPONSE_TO_TSA	40	0.273936	0.959713	0.476293	1	1	2203
SIG_PIP3_SIGNALING_IN_CARDIAC_MYOCTES	61	0.213869	0.959534	0.565934	1	1	3220
REACTOME_REGULATION_OF_TNFR1_SIGNALING	33	0.283981	0.959084	0.444649	1	1	5157
JAERVINEN_AMPLIFIED_IN_LARYNGEAL_CANCER	34	0.293098	0.959042	0.496169	1	1	1062
DAIRKEE_CANCER_PRONE_RESPONSE_BPA_E2	95	0.235643	0.959017	0.569091	1	1	6321
BIOCARTA_EFP_PATHWAY	15	0.346925	0.958603	0.545254	1	1	3986
GO_CELLULAR_EXTRAVASATION	52	0.25433	0.958489	0.540892	1	1	5655
GO_POSITIVE_REGULATION_OF_JUN_KINASE_ACTIVITY	56	0.274594	0.958459	0.432971	1	1	2786
GO_EXTERNAL_SIDE_OF_PLASMA_MEMBRANE	220	0.220049	0.9581	0.695146	1	1	4276
REACTOME_REGULATION_OF_TP53_ACTIVITY_THROUGH_METHYLATION	16	0.306849	0.957957	0.580042	1	1	1398
GAUSSMANN_MLL_AF4_FUSION_TARGETS_D_UP	29	0.322087	0.957697	0.602941	1	1	5265
GO_PEPTIDE_RECEPTOR_ACTIVITY	79	0.272918	0.957681	0.432485	1	1	4339
NABA_BASEMENT_MEMBRANES	22	0.354415	0.957558	0.486784	1	1	3156
ZHAN_EARLY_DIFFERENTIATION_GENES_DN	38	0.244943	0.957162	0.613883	1	1	5169
GO_REGULATION_OF_TRANSCRIPTION_BY_RNA_POLYMERASE_I	28	0.344439	0.956871	0.462012	1	1	5019
GO_NATURAL_KILLER_CELL_ACTIVATION	47	0.258188	0.956841	0.471311	1	1	1668
BIOCARTA_TOLL_PATHWAY	23	0.309297	0.95645	0.45521	1	1	4412
NIKOLSKY_BREAST_CANCER_17Q11_Q21_AMPLICON	90	0.224965	0.956405	0.57839	1	1	3295
NUTT_GBM_VS_AO_GLIOMA_UP	38	0.251353	0.956256	0.5197	1	1	1650
REACTOME_CTLA4_INHIBITORY_SIGNALING	21	0.334197	0.956246	0.367483	1	1	5365
REICHERT_MITOSIS_LIN9_TARGETS	27	0.430259	0.955873	0.423913	1	1	7129
BAUS_TFF2_TARGETS_UP	18	0.28782	0.95581	0.488827	1	1	4601
GO_NEGATIVE_REGULATION_OF_PHOSPHORUS_METABOLIC_PROCESS	464	0.18431	0.955647	0.696429	1	1	5400
REACTOME_RNA_POLYMERASE_III_TRANSCRIPTION_TERMINATION	23	0.315678	0.95562	0.628684	1	1	6717
GO_ACTIN_FILAMENT_ORGANIZATION	312	0.197632	0.955605	0.490476	1	1	6011
REACTOME_GENE_AND_PROTEIN_EXPRESSION_BY_JAK_STAT_SIGNALING_AFTER_INTERLEUKIN_12_STIMULATION	35	0.240981	0.955502	0.485656	1	1	6211
GO_REGULATION_OF_TELOMERASE_ACTIVITY	45	0.303625	0.955335	0.637149	1	1	4935
BROWNE_HCMV_INFECTION_24HR_UP	125	0.212933	0.955292	0.5	1	1	4821
GO_REGULATION_OF_MITOCHONDRION_ORGANIZATION	162	0.224554	0.954589	0.650118	1	1	5962
BROWNE_HCMV_INFECTION_30MIN_DN	102	0.231031	0.954587	0.595092	1	1	5534
GO_SKELETAL_MUSCLE_TISSUE_REGENERATION	25	0.292129	0.954291	0.520921	1	1	5838
GO_PHOSPHATIDYLINOSITOL_BIOSYNTHETIC_PROCESS	105	0.2394	0.954098	0.602434	1	1	4269
GO_CONDENSED_NUCLEAR_CHROMOSOME	78	0.27081	0.954059	0.490982	1	1	6997
GO_MITOGEN_ACTIVATED_PROTEIN_KINASE_KINASE_KINASE_BINDING	16	0.406219	0.953871	0.439759	1	1	5622
GO_DORSAL_VENTRAL_PATTERN_FORMATION	52	0.279179	0.953868	0.594286	1	1	2116
MALONEY_RESPONSE_TO_17AAG_DN	69	0.259273	0.953358	0.391566	1	1	5933
GO_POSITIVE_REGULATION_OF_PROTEIN_IMPORT	33	0.289823	0.952797	0.478927	1	1	7262
BRACHAT_RESPONSE_TO_METHOTREXATE_DN	22	0.250878	0.95252	0.556777	1	1	7009
GO_PROTEASOMAL_UBIQUITIN_INDEPENDENT_PROTEIN_CATABOLIC_PROCESS	21	0.325785	0.952144	0.27044	1	1	7608
GO_CELL_CELL_SIGNALING_INVOLVED_IN_CARDIAC_CONDUCTION	20	0.343168	0.95186	0.504799	1	1	2858
YAO_TEMPORAL_RESPONSE_TO_PROGESTERONE_CLUSTER_10	64	0.226402	0.951836	0.465517	1	1	6899
REACTOME_SIGNALING_BY_INSULIN_RECEPTOR	55	0.254328	0.95151	0.399628	1	1	5776
REACTOME_DAP12_INTERACTIONS	32	0.294232	0.951254	0.530271	1	1	2661
VERHAAK_GLIOBLASTOMA_NEURAL	91	0.223954	0.951107	0.652985	1	1	5083
WELCH_GATA1_TARGETS	20	0.324202	0.950652	0.59719	1	1	4436
HORIUCHI_WTAP_TARGETS_UP	240	0.224558	0.950469	0.560166	1	1	4843
GO_REGULATION_OF_PROTEIN_HOMODIMERIZATION_ACTIVITY	19	0.306079	0.95038	0.613936	1	1	1390
GO_MYELOID_LEUKOCYTE_DIFFERENTIATION	172	0.207455	0.950055	0.66996	1	1	5879
REACTOME_MAP2K_AND_MAPK_ACTIVATION	36	0.272154	0.949944	0.467066	1	1	7054
LEE_LIVER_CANCER_E2F1_DN	38	0.30045	0.949858	0.627635	1	1	3754
GO_COFACTOR_METABOLIC_PROCESS	334	0.196165	0.949452	0.650406	1	1	5675
GO_FERROUS_IRON_BINDING	17	0.339519	0.949262	0.483685	1	1	6420
GO_REGULATION_OF_T_CELL_MEDIATED_CYTOTOXICITY	21	0.30702	0.949249	0.387833	1	1	3911
NIKOLSKY_BREAST_CANCER_16P13_AMPLICON	81	0.235722	0.949129	0.545788	1	1	4509
KANG_FLUOROURACIL_RESISTANCE_UP	17	0.325926	0.94902	0.546201	1	1	5244
GO_SISTER_CHROMATID_COHESION	51	0.288401	0.949011	0.495292	1	1	5249
KEGG_OXIDATIVE_PHOSPHORYLATION	95	0.240515	0.948905	0.52	1	1	6980
GO_REGULATION_OF_PROTEIN_BINDING	189	0.213173	0.94886	0.470213	1	1	5637
GO_CELL_CYCLE_ARREST	201	0.198091	0.94881	0.564334	1	1	5663
GO_MONOCARBOXYLIC_ACID_METABOLIC_PROCESS	439	0.200209	0.948689	0.555315	1	1	4507
GO_DOUBLE_STRAND_BREAK_REPAIR	220	0.212081	0.948231	0.508197	1	1	5956
DANG_MYC_TARGETS_UP	124	0.238306	0.947922	0.453552	1	1	7168
GO_PROTEIN_CONTAINING_COMPLEX_DISASSEMBLY	290	0.190207	0.94787	0.701053	1	1	6062
NAKAMURA_ADIPOGENESIS_LATE_UP	88	0.238429	0.947775	0.544622	1	1	4440
GO_INSULIN_RECEPTOR_BINDING	17	0.345027	0.947758	0.488798	1	1	2110
MONNIER_POSTRADIATION_TUMOR_ESCAPE_UP	361	0.207435	0.947755	0.645729	1	1	5978
GO_CELLULAR_AMINO_ACID_BIOSYNTHETIC_PROCESS	64	0.247999	0.947672	0.463265	1	1	6868
GO_RNA_PHOSPHODIESTER_BOND_HYDROLYSIS_ENDONUCLEOLYTIC	63	0.291489	0.947557	0.584016	1	1	5742
GAVIN_FOXP3_TARGETS_CLUSTER_T7	91	0.225083	0.947424	0.375	1	1	6738
GO_DEFENSE_RESPONSE_TO_GRAM_POSITIVE_BACTERIUM	46	0.270616	0.947368	0.569912	1	1	5308
GO_ACTIN_FILAMENT_BUNDLE_ORGANIZATION	133	0.221139	0.947357	0.591209	1	1	2689
GO_RRNA_BINDING	57	0.269488	0.947195	0.521978	1	1	7281
LOCKWOOD_AMPLIFIED_IN_LUNG_CANCER	196	0.20143	0.946912	0.558499	1	1	6230
GO_CALCIUM_DEPENDENT_PROTEIN_BINDING	50	0.305961	0.9469	0.600446	1	1	4859
GO_REGULATION_OF_EARLY_ENDOSOME_TO_LATE_ENDOSOME_TRANSPORT	17	0.378598	0.946674	0.670379	1	1	6612
GO_MITOCHONDRIAL_RESPIRATORY_CHAIN_COMPLEX_IV_ASSEMBLY	18	0.324474	0.946459	0.594912	1	1	6591
ACEVEDO_NORMAL_TISSUE_ADJACENT_TO_LIVER_TUMOR_UP	130	0.189862	0.946293	0.586139	1	1	5504
GO_POSITIVE_REGULATION_OF_GLIAL_CELL_PROLIFERATION	15	0.376188	0.946208	0.441614	1	1	5866
GAJATE_RESPONSE_TO_TRABECTEDIN_DN	16	0.355365	0.945884	0.483101	1	1	5069
GO_BASOLATERAL_PLASMA_MEMBRANE	143	0.231247	0.945463	0.689861	1	1	4829
WORSCHECH_TUMOR_REJECTION_UP	43	0.281449	0.945395	0.471223	1	1	4751
GO_POSITIVE_REGULATION_OF_RESPONSE_TO_CYTOKINE_STIMULUS	47	0.286073	0.945239	0.561567	1	1	5885
REACTOME_RHO_GTPASE_CYCLE	115	0.242535	0.945141	0.495327	1	1	5938
GO_NUCLEAR_REPLICATION_FORK	40	0.337012	0.945009	0.493878	1	1	7261
GALE_APL_WITH_FLT3_MUTATED_UP	53	0.2661	0.944938	0.601869	1	1	1712
GO_SARCOPLASMIC_RETICULUM_MEMBRANE	27	0.303555	0.944788	0.518027	1	1	871
GO_PROTEIN_LOCALIZATION_TO_MITOCHONDRION	124	0.207114	0.944725	0.458414	1	1	7107
GO_NUCLEOSIDE_BISPHOSPHATE_METABOLIC_PROCESS	105	0.240082	0.944636	0.598558	1	1	5675
OHM_METHYLATED_IN_ADULT_CANCERS	19	0.373371	0.944494	0.669371	1	1	1007
GO_CYTOSOLIC_SMALL_RIBOSOMAL_SUBUNIT	38	0.305926	0.94425	0.406551	1	1	5596
GO_DEOXYRIBOSE_PHOSPHATE_CATABOLIC_PROCESS	20	0.363871	0.944179	0.623722	1	1	5098
GO_PROTEIN_DEPOLYMERIZATION	93	0.247159	0.944162	0.470721	1	1	6011
SESTO_RESPONSE_TO_UV_C1	61	0.230117	0.943809	0.447124	1	1	6810
GO_ER_NUCLEUS_SIGNALING_PATHWAY	40	0.262494	0.94375	0.597938	1	1	6674
TURASHVILI_BREAST_LOBULAR_CARCINOMA_VS_LOBULAR_NORMAL_UP	69	0.253547	0.943735	0.598608	1	1	3646
GO_POTASSIUM_ION_TRANSPORT	143	0.239633	0.943372	0.606061	1	1	2767
GO_POSITIVE_REGULATION_OF_INTERFERON_BETA_PRODUCTION	28	0.30686	0.943329	0.517544	1	1	6540
YAO_TEMPORAL_RESPONSE_TO_PROGESTERONE_CLUSTER_8	42	0.257882	0.943027	0.540385	1	1	3830
GO_RIBONUCLEOPROTEIN_COMPLEX_BINDING	122	0.238234	0.942878	0.464981	1	1	6149
HALLMARK_APICAL_SURFACE	30	0.278959	0.942702	0.471739	1	1	2843
GO_PROTEIN_LOCALIZATION_TO_NUCLEUS	221	0.195395	0.942701	0.562852	1	1	5805
AMIT_SERUM_RESPONSE_40_MCF10A	27	0.320179	0.942619	0.562257	1	1	6174
GO_POSITIVE_REGULATION_OF_INTERFERON_ALPHA_PRODUCTION	19	0.307412	0.942425	0.458984	1	1	6307
GO_RIBOSE_PHOSPHATE_BIOSYNTHETIC_PROCESS	137	0.222347	0.942006	0.5625	1	1	5014
DASU_IL6_SIGNALING_UP	46	0.247594	0.941923	0.495256	1	1	3513
GO_PROTEIN_INSERTION_INTO_MEMBRANE	49	0.27868	0.941828	0.758216	1	1	7036
GO_INTERLEUKIN_6_BIOSYNTHETIC_PROCESS	19	0.342837	0.941656	0.408421	1	1	4160
GO_PROTEIN_KINASE_B_SIGNALING	180	0.21592	0.941475	0.664543	1	1	3359
GO_REGULATION_OF_GENE_SILENCING	103	0.222515	0.941346	0.473404	1	1	4927
GO_TRANSFERASE_ACTIVITY_TRANSFERRING_GLYCOSYL_GROUPS	207	0.20847	0.94071	0.598214	1	1	4439
GO_TYPE_B_PANCREATIC_CELL_DEVELOPMENT	15	0.336036	0.940682	0.535556	1	1	2601
GO_TETRAHYDROFOLATE_METABOLIC_PROCESS	15	0.294287	0.940653	0.543441	1	1	903
YAGI_AML_SURVIVAL	105	0.225343	0.940648	0.531915	1	1	4731
BROWNE_HCMV_INFECTION_16HR_UP	195	0.210218	0.940469	0.642447	1	1	4411
GO_RIBOSOMAL_LARGE_SUBUNIT_BIOGENESIS	63	0.240398	0.940408	0.479021	1	1	6433
PID_SYNDECAN_4_PATHWAY	27	0.28675	0.940301	0.627778	1	1	4041
WANG_RESPONSE_TO_GSK3_INHIBITOR_SB216763_UP	279	0.192821	0.940185	0.763385	1	1	4544
BIOCARTA_FCER1_PATHWAY	38	0.262608	0.940112	0.506579	1	1	1670
YAO_TEMPORAL_RESPONSE_TO_PROGESTERONE_CLUSTER_9	59	0.237139	0.940043	0.705445	1	1	6239
ROSS_AML_WITH_MLL_FUSIONS	62	0.257418	0.939751	0.573935	1	1	6685
GO_CILIARY_TRANSITION_ZONE	53	0.270069	0.939493	0.59798	1	1	4820
GO_PREASSEMBLY_OF_GPI_ANCHOR_IN_ER_MEMBRANE	16	0.318244	0.93948	0.516304	1	1	6462
FIGUEROA_AML_METHYLATION_CLUSTER_6_DN	22	0.322375	0.939202	0.62037	1	1	4699
GO_LIPOPROTEIN_CATABOLIC_PROCESS	15	0.326066	0.939088	0.591518	1	1	1281
GO_REGULATION_OF_GLIOGENESIS	85	0.240546	0.939074	0.531955	1	1	4197
GO_NEGATIVE_REGULATION_OF_MUSCLE_HYPERTROPHY	19	0.270758	0.938965	0.553922	1	1	4751
RICKMAN_HEAD_AND_NECK_CANCER_B	20	0.405619	0.938858	0.569087	1	1	430
GO_KERATAN_SULFATE_METABOLIC_PROCESS	23	0.304971	0.938776	0.40991	1	1	139
WANG_RESPONSE_TO_BEXAROTENE_DN	19	0.325535	0.938612	0.521445	1	1	6050
GO_MODULATION_BY_VIRUS_OF_HOST_MORPHOLOGY_OR_PHYSIOLOGY	29	0.294018	0.938508	0.486842	1	1	6036
GO_REGULATION_OF_PROTEIN_CONTAINING_COMPLEX_ASSEMBLY	363	0.194279	0.938111	0.578	1	1	5864
GO_OXIDATIVE_PHOSPHORYLATION	114	0.219618	0.938106	0.587738	1	1	6980
GO_REGULATION_OF_PROTEIN_DEPHOSPHORYLATION	110	0.21504	0.93795	0.498141	1	1	5982
FIGUEROA_AML_METHYLATION_CLUSTER_3_UP	112	0.229034	0.937917	0.526839	1	1	3771
REACTOME_EPHRIN_SIGNALING	18	0.30935	0.937893	0.469565	1	1	6242
REACTOME_O_LINKED_GLYCOSYLATION_OF_MUCINS	40	0.272575	0.937635	0.494888	1	1	4158
GO_NEGATIVE_REGULATION_OF_PHOSPHORYLATION	374	0.187559	0.937077	0.748373	1	1	5400
REACTOME_RRNA_MODIFICATION_IN_THE_NUCLEUS_AND_CYTOSOL	58	0.241587	0.936944	0.613027	1	1	5104
GO_TELOMERASE_RNA_LOCALIZATION	19	0.328194	0.936902	0.539526	1	1	5590
JI_RESPONSE_TO_FSH_UP	53	0.20758	0.936779	0.552294	1	1	1639
RICKMAN_TUMOR_DIFFERENTIATED_MODERATELY_VS_POORLY_UP	106	0.201173	0.936581	0.908582	1	1	4978
BILBAN_B_CLL_LPL_DN	36	0.295538	0.936548	0.478516	1	1	3805
PEDERSEN_METASTASIS_BY_ERBB2_ISOFORM_1	40	0.284308	0.936537	0.564612	1	1	1626
GO_SYNAPSE_MATURATION	18	0.335298	0.936484	0.733925	1	1	5899
GO_NEGATIVE_REGULATION_OF_HORMONE_SECRETION	35	0.268307	0.936177	0.553232	1	1	3953
GO_REGULATION_OF_PH	69	0.233057	0.936059	0.541818	1	1	1735
GO_RESPONSE_TO_ACETYLCHOLINE	19	0.3068	0.935799	0.597895	1	1	1218
WU_CELL_MIGRATION	125	0.213207	0.935636	0.570156	1	1	5690
REACTOME_STIMULI_SENSING_CHANNELS	66	0.250824	0.935584	0.635081	1	1	4509
GO_CELLULAR_RESPONSE_TO_AMINO_ACID_STIMULUS	55	0.252712	0.935535	0.612903	1	1	5157
GO_CALCIUM_CHANNEL_REGULATOR_ACTIVITY	33	0.273382	0.935126	0.686021	1	1	915
GO_CILIARY_BASE	26	0.306035	0.935112	0.507431	1	1	3651
ZHOU_INFLAMMATORY_RESPONSE_LPS_UP	251	0.232198	0.93466	0.60587	1	1	5228
GO_NEGATIVE_REGULATION_OF_I_KAPPAB_KINASE_NF_KAPPAB_SIGNALING	43	0.25274	0.934579	0.545894	1	1	3176
PEART_HDAC_PROLIFERATION_CLUSTER_DN	69	0.274958	0.934499	0.465887	1	1	5310
ACOSTA_PROLIFERATION_INDEPENDENT_MYC_TARGETS_DN	99	0.239551	0.934279	0.676123	1	1	4160
GO_ACTIVATION_OF_MAPK_ACTIVITY	125	0.221316	0.933896	0.556364	1	1	5776
GO_EPHRIN_RECEPTOR_BINDING	25	0.288845	0.933821	0.645544	1	1	1244
GO_CELLULAR_RESPONSE_TO_AMMONIUM_ION	73	0.227229	0.933666	0.567063	1	1	6052
WANG_TUMOR_INVASIVENESS_UP	353	0.181161	0.933547	0.543624	1	1	6935
GO_REGULATION_OF_CELLULAR_COMPONENT_SIZE	302	0.207969	0.933519	0.732697	1	1	6052
REACTOME_RNA_POLYMERASE_III_TRANSCRIPTION_INITIATION_FROM_TYPE_1_PROMOTER	28	0.249394	0.933416	0.509225	1	1	7296
REACTOME_GLYCOLYSIS	61	0.241685	0.933332	0.590654	1	1	1548
JAZAG_TGFB1_SIGNALING_UP	89	0.240498	0.933332	0.616935	1	1	4448
REACTOME_INTERLEUKIN_12_SIGNALING	43	0.251063	0.933298	0.519737	1	1	6211
GO_ESTABLISHMENT_OR_MAINTENANCE_OF_BIPOLAR_CELL_POLARITY	34	0.244268	0.933194	0.601055	1	1	5837
CERIBELLI_GENES_INACTIVE_AND_BOUND_BY_NFY	18	0.340732	0.933031	0.650108	1	1	6497
BIOCARTA_ETS_PATHWAY	17	0.308939	0.932996	0.50193	1	1	6052
GO_PHOTORECEPTOR_CONNECTING_CILIUM	24	0.302509	0.932974	0.584586	1	1	4820
LU_EZH2_TARGETS_DN	318	0.210243	0.93257	0.804148	1	1	4583
CEBALLOS_TARGETS_OF_TP53_AND_MYC_UP	19	0.306141	0.932525	0.499048	1	1	6103
GO_VACUOLAR_MEMBRANE	339	0.189269	0.932331	0.761194	1	1	5560
REACTOME_KERATAN_SULFATE_KERATIN_METABOLISM	24	0.300992	0.932321	0.495868	1	1	139
GO_POSITIVE_REGULATION_OF_INTERLEUKIN_12_PRODUCTION	32	0.27394	0.932209	0.582393	1	1	5390
KEGG_ARGININE_AND_PROLINE_METABOLISM	41	0.27458	0.931522	0.426644	1	1	6080
REACTOME_ACTIVATION_OF_IRF3_IRF7_MEDIATED_BY_TBK1_IKK_EPSILON	17	0.350285	0.931353	0.550936	1	1	6274
REACTOME_RESOLUTION_OF_D_LOOP_STRUCTURES	32	0.327026	0.931034	0.472767	1	1	5953
GO_POSITIVE_REGULATION_OF_LEUKOCYTE_DEGRANULATION	17	0.364481	0.930372	0.537778	1	1	1668
REACTOME_NUCLEOTIDE_BINDING_DOMAIN_LEUCINE_RICH_REPEAT_CONTAINING_RECEPTOR_NLR_SIGNALING_PATHWAYS	51	0.211582	0.93026	0.735437	1	1	4993
GO_TRANSLATION_REGULATOR_ACTIVITY	117	0.258793	0.930198	0.57906	1	1	6983
GO_REGULATION_OF_T_CELL_MEDIATED_IMMUNITY	52	0.261995	0.930109	0.465979	1	1	5665
VANHARANTA_UTERINE_FIBROID_DN	52	0.241323	0.930036	0.490566	1	1	5502
GO_REGULATION_OF_T_HELPER_1_TYPE_IMMUNE_RESPONSE	21	0.346257	0.929931	0.609346	1	1	5228
GO_CELL_PROJECTION_ASSEMBLY	467	0.196646	0.929871	0.582721	1	1	5664
GO_DETECTION_OF_STIMULUS	154	0.221403	0.929728	0.673352	1	1	1884
GO_NCRNA_EXPORT_FROM_NUCLEUS	35	0.254464	0.929682	0.516505	1	1	3559
GO_POSITIVE_REGULATION_OF_RESPONSE_TO_DNA_DAMAGE_STIMULUS	89	0.234467	0.929292	0.686893	1	1	4839
DACOSTA_ERCC3_ALLELE_XPCS_VS_TTD_UP	20	0.373979	0.929276	0.653659	1	1	4524
GO_INTEGRIN_MEDIATED_SIGNALING_PATHWAY	87	0.237063	0.929025	0.62845	1	1	4848
REACTOME_S_PHASE	158	0.283793	0.928998	0.423913	1	1	7178
BEGUM_TARGETS_OF_PAX3_FOXO1_FUSION_DN	35	0.293542	0.928798	0.727273	1	1	3317
GO_NEURAL_NUCLEUS_DEVELOPMENT	47	0.237991	0.928788	0.611628	1	1	5982
CREIGHTON_ENDOCRINE_THERAPY_RESISTANCE_4	233	0.187961	0.927706	0.709544	1	1	4557
GO_U2_TYPE_CATALYTIC_STEP_2_SPLICEOSOME	30	0.254118	0.927631	0.61945	1	1	6216
GO_CALCIUM_DEPENDENT_CELL_CELL_ADHESION_VIA_PLASMA_MEMBRANE_CELL_ADHESION_MOLECULES	24	0.312037	0.927503	0.577154	1	1	4663
GO_BASAL_TRANSCRIPTION_MACHINERY_BINDING	53	0.228337	0.927427	0.592132	1	1	5008
HERNANDEZ_MITOTIC_ARREST_BY_DOCETAXEL_1_DN	29	0.297304	0.927407	0.558045	1	1	3160
GO_POSITIVE_REGULATION_OF_CARDIAC_MUSCLE_CELL_DIFFERENTIATION	17	0.342768	0.926828	0.507495	1	1	5637
GO_TYPE_I_INTERFERON_PRODUCTION	116	0.203593	0.926805	0.633663	1	1	5827
GO_CALCIUM_ION_TRANSMEMBRANE_TRANSPORT	231	0.201272	0.92642	0.567518	1	1	4391
GO_REGULATION_OF_ION_TRANSMEMBRANE_TRANSPORT	316	0.194117	0.926334	0.665254	1	1	4235
GO_RNA_STABILIZATION	46	0.281401	0.926079	0.410619	1	1	6023
REACTOME_INTERACTION_BETWEEN_L1_AND_ANKYRINS	25	0.356775	0.926037	0.480676	1	1	6231
BIOCARTA_IL3_PATHWAY	15	0.36442	0.925886	0.606335	1	1	4312
GO_MONOVALENT_INORGANIC_CATION_HOMEOSTASIS	104	0.211315	0.92579	0.598911	1	1	1735
GO_CARDIAC_CELL_DEVELOPMENT	59	0.226761	0.92551	0.762565	1	1	5283
GO_ENDOPEPTIDASE_COMPLEX	61	0.248954	0.925502	0.452716	1	1	7643
GO_POSITIVE_REGULATION_OF_BINDING	155	0.190866	0.925106	0.633274	1	1	5577
YAO_TEMPORAL_RESPONSE_TO_PROGESTERONE_CLUSTER_7	59	0.251022	0.925106	0.439201	1	1	6521
AMIT_SERUM_RESPONSE_60_MCF10A	47	0.258719	0.92503	0.698947	1	1	6194
GO_B_CELL_ACTIVATION_INVOLVED_IN_IMMUNE_RESPONSE	67	0.229665	0.924999	0.629764	1	1	1643
REACTOME_CYCLIN_A_B1_B2_ASSOCIATED_EVENTS_DURING_G2_M_TRANSITION	23	0.362743	0.924758	0.463415	1	1	6282
REACTOME_SIGNAL_AMPLIFICATION	28	0.33711	0.924442	0.49697	1	1	1614
GO_MONOCARBOXYLIC_ACID_CATABOLIC_PROCESS	100	0.230863	0.924143	0.672018	1	1	4478
REACTOME_RHO_GTPASES_ACTIVATE_CIT	18	0.382737	0.923975	0.613811	1	1	5877
ENK_UV_RESPONSE_EPIDERMIS_UP	239	0.194899	0.923928	0.616514	1	1	5235
GO_NUCLEOTIDE_EXCISION_REPAIR_DNA_GAP_FILLING	23	0.334798	0.923866	0.66895	1	1	7168
VANHARANTA_UTERINE_FIBROID_UP	31	0.26765	0.92345	0.652259	1	1	3621
DUTERTRE_ESTRADIOL_RESPONSE_6HR_DN	69	0.237909	0.923236	0.635036	1	1	2881
GO_REPLICATION_FORK_PROCESSING	30	0.283749	0.923105	0.443983	1	1	4262
GO_MUSCLE_CELL_DEVELOPMENT	116	0.224897	0.922837	0.717557	1	1	5726
GO_MICROTUBULE_CYTOSKELETON_ORGANIZATION	468	0.207896	0.922523	0.53876	1	1	5953
REACTOME_SENESCENCE_ASSOCIATED_SECRETORY_PHENOTYPE_SASP	47	0.261012	0.921617	0.504115	1	1	5545
GO_SIGNAL_TRANSDUCTION_IN_ABSENCE_OF_LIGAND	56	0.255389	0.921274	0.665803	1	1	5542
MCCABE_BOUND_BY_HOXC6	275	0.191034	0.921007	0.585062	1	1	1854
GO_REGULATION_OF_PEPTIDYL_THREONINE_PHOSPHORYLATION	37	0.276558	0.920915	0.459091	1	1	5355
GO_LIPOPROTEIN_METABOLIC_PROCESS	102	0.22572	0.920758	0.647638	1	1	1802
GO_NEUROTRANSMITTER_CATABOLIC_PROCESS	15	0.387428	0.920603	0.588477	1	1	2289
GO_REGULATION_OF_CELL_CYCLE_ARREST	92	0.238103	0.920419	0.736078	1	1	5663
GO_REGULATION_OF_ACTIN_FILAMENT_BUNDLE_ASSEMBLY	80	0.226027	0.920169	0.86551	1	1	331
GO_REGULATION_OF_CALCIUM_ION_TRANSPORT_INTO_CYTOSOL	67	0.247389	0.919809	0.613357	1	1	1576
KYNG_RESPONSE_TO_H2O2_VIA_ERCC6_UP	34	0.260535	0.919717	0.514344	1	1	5835
YAMASHITA_LIVER_CANCER_STEM_CELL_UP	37	0.294715	0.919652	0.608775	1	1	3641
YAO_TEMPORAL_RESPONSE_TO_PROGESTERONE_CLUSTER_5	22	0.321704	0.919592	0.579592	1	1	888
POOLA_INVASIVE_BREAST_CANCER_DN	88	0.271205	0.919478	0.612554	1	1	5389
GO_COBALAMIN_METABOLIC_PROCESS	15	0.294704	0.919478	0.629825	1	1	1415
GO_POSITIVE_REGULATION_OF_PEPTIDYL_THREONINE_PHOSPHORYLATION	22	0.251582	0.919403	0.674419	1	1	6848
GO_BRUSH_BORDER	72	0.262433	0.919041	0.523504	1	1	4657
TIEN_INTESTINE_PROBIOTICS_6HR_DN	155	0.191356	0.918922	0.828442	1	1	5141
YAMASHITA_LIVER_CANCER_WITH_EPCAM_UP	50	0.27314	0.918323	0.530488	1	1	2797
GO_PEPTIDE_TRANSMEMBRANE_TRANSPORTER_ACTIVITY	28	0.270013	0.918147	0.532946	1	1	6850
KYNG_ENVIRONMENTAL_STRESS_RESPONSE_UP	44	0.274262	0.917498	0.621315	1	1	6649
GO_NEGATIVE_REGULATION_OF_CELL_CYCLE_G2_M_PHASE_TRANSITION	93	0.235393	0.917424	0.612371	1	1	7290
GO_REGULATION_OF_SUPRAMOLECULAR_FIBER_ORGANIZATION	285	0.18785	0.917313	0.753304	1	1	5938
GO_CELLULAR_RESPONSE_TO_ALKALOID	28	0.267706	0.917158	0.482821	1	1	1218
GO_OXIDOREDUCTASE_ACTIVITY_ACTING_ON_THE_ALDEHYDE_OR_OXO_GROUP_OF_DONORS_NAD_OR_NADP_AS_ACCEPTOR	27	0.296636	0.916974	0.52795	1	1	6080
REACTOME_E3_UBIQUITIN_LIGASES_UBIQUITINATE_TARGET_PROTEINS	42	0.257162	0.916639	0.496536	1	1	6754
REACTOME_IKK_COMPLEX_RECRUITMENT_MEDIATED_BY_RIP1	22	0.280144	0.916084	0.558394	1	1	2786
GO_PROTEIN_POLYMERIZATION	223	0.189292	0.916046	0.778188	1	1	5873
GO_EXTRACELLULAR_VESICLE_BIOGENESIS	21	0.340203	0.915963	0.543396	1	1	4041
GO_CATECHOLAMINE_METABOLIC_PROCESS	32	0.331613	0.915943	0.581281	1	1	4111
PURBEY_TARGETS_OF_CTBP1_AND_SATB1_UP	58	0.248171	0.915828	0.560241	1	1	5430
GO_B_CELL_HOMEOSTASIS	28	0.267657	0.915662	0.720264	1	1	615
BURTON_ADIPOGENESIS_PEAK_AT_24HR	39	0.334517	0.915292	0.476008	1	1	5539
GO_POSITIVE_REGULATION_OF_AXON_EXTENSION	42	0.261224	0.915267	0.56	1	1	4183
GO_RESPONSE_TO_COCAINE	29	0.269118	0.915004	0.566387	1	1	4201
GO_NEGATIVE_REGULATION_OF_TOR_SIGNALING	38	0.282825	0.914347	0.534884	1	1	3980
GO_REGULATION_OF_CELLULAR_AMINO_ACID_METABOLIC_PROCESS	57	0.247698	0.914236	0.589431	1	1	7643
GO_KINETOCHORE_ORGANIZATION	20	0.379788	0.914114	0.572254	1	1	7056
KYNG_DNA_DAMAGE_BY_GAMMA_RADIATION	59	0.248406	0.914108	0.581018	1	1	4316
GO_PROTEIN_TETRAMERIZATION	98	0.218407	0.914099	0.607889	1	1	5795
GREENBAUM_E2A_TARGETS_DN	16	0.335316	0.913811	0.552581	1	1	6989
STARK_HYPPOCAMPUS_22Q11_DELETION_DN	18	0.305243	0.913805	0.508738	1	1	1275
GO_REGULATION_OF_ANION_TRANSPORT	55	0.258703	0.91345	0.630108	1	1	4812
ALCALAY_AML_BY_NPM1_LOCALIZATION_DN	158	0.227557	0.913414	0.574737	1	1	5680
TURASHVILI_BREAST_LOBULAR_CARCINOMA_VS_DUCTAL_NORMAL_DN	53	0.28913	0.913393	0.608791	1	1	3617
FIGUEROA_AML_METHYLATION_CLUSTER_6_UP	103	0.229602	0.913367	0.598655	1	1	4821
GO_NUCLEASE_ACTIVITY	174	0.216286	0.913255	0.53422	1	1	5865
GO_GLYCOLIPID_BINDING	17	0.257325	0.912873	0.518095	1	1	4065
ZHANG_GATA6_TARGETS_DN	52	0.245462	0.912021	0.781818	1	1	959
GO_DNA_INTEGRITY_CHECKPOINT	145	0.223505	0.911953	0.605727	1	1	5012
BASSO_B_LYMPHOCYTE_NETWORK	135	0.210423	0.911864	0.649254	1	1	6778
GO_POSITIVE_REGULATION_OF_MUSCLE_CONTRACTION	26	0.339601	0.911793	0.545643	1	1	5837
GO_RESPONSE_TO_AXON_INJURY	60	0.255288	0.911687	0.702703	1	1	1895
GO_NUCLEAR_PORE	74	0.232347	0.911262	0.563406	1	1	3896
GO_HISTONE_METHYLTRANSFERASE_ACTIVITY	50	0.222096	0.911132	0.717949	1	1	94
GO_REGENERATION	138	0.203779	0.911117	0.64135	1	1	4703
GO_POSITIVE_REGULATION_OF_TELOMERASE_ACTIVITY	34	0.284316	0.911021	0.535104	1	1	4935
ONKEN_UVEAL_MELANOMA_DN	438	0.17355	0.91075	0.836299	1	1	5748
GO_PHOSPHATASE_REGULATOR_ACTIVITY	75	0.214741	0.910672	0.620038	1	1	6069
GO_INTRINSIC_COMPONENT_OF_ENDOPLASMIC_RETICULUM_MEMBRANE	128	0.204003	0.910625	0.680982	1	1	5019
KEGG_MISMATCH_REPAIR	22	0.303861	0.910312	0.61165	1	1	7168
GO_PHOTORECEPTOR_CELL_DEVELOPMENT	29	0.288486	0.910129	0.608187	1	1	4391
NABA_PROTEOGLYCANS	16	0.344305	0.909861	0.558608	1	1	2765
GO_REGULATION_OF_MACROPHAGE_CHEMOTAXIS	20	0.3305	0.909544	0.540984	1	1	4703
GO_CELL_CORTEX	249	0.187329	0.909398	0.703448	1	1	5739
GO_NEGATIVE_REGULATION_OF_SUPRAMOLECULAR_FIBER_ORGANIZATION	110	0.230283	0.909183	0.674089	1	1	5914
WANG_CLIM2_TARGETS_UP	189	0.208405	0.9088	0.829978	1	1	1694
GO_REGULATION_OF_DNA_TEMPLATED_TRANSCRIPTION_INITIATION	31	0.264489	0.908588	0.668593	1	1	1660
GO_DNA_DEMETHYLATION	18	0.319822	0.908559	0.609982	1	1	1282
BIOCARTA_BARRESTIN_SRC_PATHWAY	15	0.363691	0.908337	0.59417	1	1	5924
FLORIO_NEOCORTEX_BASAL_RADIAL_GLIA_DN	163	0.302281	0.907444	0.537285	1	1	5746
REACTOME_DEACTIVATION_OF_THE_BETA_CATENIN_TRANSACTIVATING_COMPLEX	37	0.220694	0.907248	0.602637	1	1	7029
PROVENZANI_METASTASIS_UP	157	0.188243	0.906895	0.815643	1	1	5889
GO_POSITIVE_REGULATION_OF_MITOTIC_NUCLEAR_DIVISION	41	0.260866	0.906825	0.501044	1	1	6037
GO_AEROBIC_ELECTRON_TRANSPORT_CHAIN	17	0.321821	0.906807	0.433393	1	1	8304
GO_POSITIVE_REGULATION_OF_PROTEIN_LOCALIZATION_TO_CELL_SURFACE	15	0.299283	0.906297	0.573237	1	1	2322
GO_SISTER_CHROMATID_SEGREGATION	165	0.23605	0.906283	0.500888	1	1	5249
REACTOME_GLYCOSAMINOGLYCAN_METABOLISM	91	0.240163	0.906272	0.816176	1	1	4657
GO_T_HELPER_1_CELL_DIFFERENTIATION	16	0.332975	0.905785	0.577143	1	1	7265
GO_REGULATION_OF_RELEASE_OF_SEQUESTERED_CALCIUM_ION_INTO_CYTOSOL	56	0.265555	0.905736	0.630769	1	1	1576
GO_MEMBRANE_LIPID_METABOLIC_PROCESS	164	0.203453	0.905638	0.720508	1	1	6366
GO_ACTOMYOSIN	61	0.24929	0.905315	0.534579	1	1	5481
KEGG_ALANINE_ASPARTATE_AND_GLUTAMATE_METABOLISM	22	0.343023	0.905286	0.648352	1	1	3922
GO_ALPHA_AMINO_ACID_CATABOLIC_PROCESS	78	0.242052	0.90518	0.725971	1	1	4362
GO_TRANS_GOLGI_NETWORK_MEMBRANE	73	0.256481	0.905125	0.663265	1	1	5311
GO_REGULATION_OF_ESTABLISHMENT_OF_PROTEIN_LOCALIZATION_TO_MITOCHONDRION	62	0.225208	0.905064	0.640719	1	1	7066
TAKEDA_TARGETS_OF_NUP98_HOXA9_FUSION_6HR_UP	61	0.261068	0.904866	0.697124	1	1	4505
GO_PROTEIN_TARGETING_TO_MITOCHONDRION	92	0.215756	0.904833	0.543478	1	1	7267
GO_PYRIMIDINE_CONTAINING_COMPOUND_BIOSYNTHETIC_PROCESS	43	0.22794	0.904789	0.698113	1	1	1077
GO_RETINOIC_ACID_RECEPTOR_BINDING	24	0.257173	0.90466	0.671233	1	1	131
GO_RIBOSOMAL_SMALL_SUBUNIT_BIOGENESIS	64	0.250441	0.904395	0.528713	1	1	5968
VANTVEER_BREAST_CANCER_ESR1_DN	216	0.206743	0.904296	0.604072	1	1	5810
GO_MICROTUBULE_BUNDLE_FORMATION	70	0.242428	0.904101	0.598234	1	1	3461
GO_NATURAL_KILLER_CELL_DIFFERENTIATION	16	0.305995	0.904022	0.577434	1	1	886
MEINHOLD_OVARIAN_CANCER_LOW_GRADE_DN	19	0.330559	0.903928	0.542805	1	1	7662
NAKAMURA_ADIPOGENESIS_EARLY_UP	47	0.244256	0.903867	0.636771	1	1	2792
GO_MITOTIC_SPINDLE_ASSEMBLY	52	0.257894	0.90367	0.670236	1	1	6823
WANG_RESPONSE_TO_ANDROGEN_UP	24	0.257553	0.903512	0.488889	1	1	3501
GO_DEOXYRIBONUCLEASE_ACTIVITY	53	0.229835	0.902695	0.734066	1	1	1368
GO_NEGATIVE_REGULATION_OF_DNA_DEPENDENT_DNA_REPLICATION	17	0.302933	0.902395	0.681633	1	1	6971
SHEPARD_CRUSH_AND_BURN_MUTANT_DN	144	0.239086	0.902389	0.486301	1	1	6045
LANDIS_BREAST_CANCER_PROGRESSION_DN	52	0.245234	0.901963	0.666667	1	1	4851
GO_RECEPTOR_RECYCLING	32	0.281249	0.901908	0.673554	1	1	5404
GO_PEPTIDE_HORMONE_BINDING	27	0.286238	0.901856	0.505769	1	1	4339
DING_LUNG_CANCER_BY_MUTATION_RATE	17	0.319227	0.901715	0.540816	1	1	3325
MONNIER_POSTRADIATION_TUMOR_ESCAPE_DN	323	0.190521	0.90162	0.857398	1	1	5718
REACTOME_HS_GAG_BIOSYNTHESIS	19	0.332374	0.901591	0.578529	1	1	4463
MARIADASON_RESPONSE_TO_CURCUMIN_SULINDAC_5	20	0.270411	0.901535	0.653608	1	1	6770
GO_BLASTOCYST_FORMATION	31	0.273837	0.901472	0.545635	1	1	4761
MEISSNER_BRAIN_HCP_WITH_H3K27ME3	88	0.259912	0.901416	0.683849	1	1	5458
GO_UNSATURATED_FATTY_ACID_METABOLIC_PROCESS	57	0.245127	0.901298	0.757282	1	1	6269
BIOCARTA_KERATINOCYTE_PATHWAY	43	0.241392	0.900935	0.59375	1	1	5157
KEGG_NATURAL_KILLER_CELL_MEDIATED_CYTOTOXICITY	82	0.209196	0.900669	0.598165	1	1	5542
BROCKE_APOPTOSIS_REVERSED_BY_IL6	133	0.2213	0.90051	0.627409	1	1	4801
GO_POSITIVE_REGULATION_OF_MRNA_CATABOLIC_PROCESS	45	0.239645	0.900479	0.661509	1	1	5697
PID_RET_PATHWAY	34	0.226809	0.90043	0.68718	1	1	7035
ODONNELL_TFRC_TARGETS_DN	107	0.291934	0.900417	0.437882	1	1	4896
GO_GTP_RHO_BINDING	17	0.309028	0.90041	0.6575	1	1	2195
GO_PIGMENT_BIOSYNTHETIC_PROCESS	45	0.238739	0.900366	0.58483	1	1	5160
GO_HISTONE_H3_DEACETYLATION	19	0.298982	0.900243	0.613333	1	1	4638
ZHU_CMV_8_HR_DN	37	0.294609	0.900123	0.491863	1	1	5478
GO_NUCLEAR_ENVELOPE_ORGANIZATION	47	0.221991	0.899476	0.616387	1	1	6133
GO_REGULATION_OF_PROTEIN_TARGETING_TO_MITOCHONDRION	38	0.239588	0.899299	0.851064	1	1	7066
GO_DETECTION_OF_LIGHT_STIMULUS	37	0.302331	0.89925	0.513919	1	1	1749
GO_METAPHASE_ANAPHASE_TRANSITION_OF_CELL_CYCLE	53	0.292615	0.89925	0.605263	1	1	6823
REACTOME_DNA_REPLICATION_PRE_INITIATION	83	0.288684	0.898862	0.634888	1	1	7278
GO_ATPASE_ACTIVITY_COUPLED_TO_TRANSMEMBRANE_MOVEMENT_OF_IONS_ROTATIONAL_MECHANISM	15	0.346208	0.89871	0.604888	1	1	5525
GO_REGULATION_OF_MUSCLE_CELL_DIFFERENTIATION	106	0.193534	0.898665	0.678245	1	1	5099
REACTOME_REGULATION_OF_RAS_BY_GAPS	67	0.250638	0.898534	0.483168	1	1	7707
GO_PROTEIN_HOMOTRIMERIZATION	22	0.312857	0.898179	0.635827	1	1	4024
TORCHIA_TARGETS_OF_EWSR1_FLI1_FUSION_DN	288	0.202286	0.897887	0.75813	1	1	4889
REACTOME_ACTIVATED_NOTCH1_TRANSMITS_SIGNAL_TO_THE_NUCLEUS	27	0.246887	0.897647	0.708163	1	1	2806
GO_NEGATIVE_REGULATION_OF_RNA_CATABOLIC_PROCESS	55	0.276725	0.897381	0.65625	1	1	6023
PID_MYC_PATHWAY	23	0.274944	0.897311	0.500885	1	1	4557
GO_PROTEIN_HETEROTETRAMERIZATION	21	0.287436	0.897122	0.734864	1	1	5776
CHOW_RASSF1_TARGETS_DN	30	0.263492	0.896941	0.609958	1	1	6248
GO_FLAVIN_ADENINE_DINUCLEOTIDE_BINDING	68	0.26615	0.896935	0.58159	1	1	4411
GO_REGULATION_OF_CHROMOSOME_SEGREGATION	94	0.272601	0.896895	0.508137	1	1	6836
NAGASHIMA_EGF_SIGNALING_UP	54	0.270647	0.896503	0.496599	1	1	5487
KYNG_DNA_DAMAGE_UP	166	0.218352	0.896282	0.722222	1	1	4316
GO_LATE_ENDOSOME	218	0.195361	0.896074	0.788703	1	1	5046
LIU_LIVER_CANCER	26	0.271086	0.895998	0.704673	1	1	4942
GO_RESPONSE_TO_CAFFEINE	17	0.275368	0.895882	0.489083	1	1	871
REACTOME_VITAMIN_B5_PANTOTHENATE_METABOLISM	15	0.303741	0.895735	0.62756	1	1	5313
GO_ANION_HOMEOSTASIS	38	0.292916	0.895706	0.685268	1	1	716
WINNEPENNINCKX_MELANOMA_METASTASIS_DN	28	0.252968	0.895445	0.779964	1	1	4976
GO_SIGNALING_ADAPTOR_ACTIVITY	83	0.206924	0.895302	0.745363	1	1	6794
GO_NEGATIVE_REGULATION_OF_TRANSPORTER_ACTIVITY	49	0.250515	0.894828	0.663327	1	1	4447
ZHU_CMV_24_HR_DN	57	0.234895	0.89481	0.663136	1	1	3372
BRUINS_UVC_RESPONSE_EARLY_LATE	265	0.194238	0.894578	0.780261	1	1	4760
GO_HISTONE_METHYLTRANSFERASE_ACTIVITY_H3_K4_SPECIFIC	15	0.303709	0.894536	0.525806	1	1	67
GO_REGULATION_OF_LONG_TERM_SYNAPTIC_POTENTIATION	35	0.265591	0.894283	0.617486	1	1	4389
WANG_RECURRENT_LIVER_CANCER_UP	17	0.264831	0.893543	0.48855	1	1	1763
GO_HYDROLASE_ACTIVITY_HYDROLYZING_N_GLYCOSYL_COMPOUNDS	20	0.369258	0.893516	0.607422	1	1	5098
GO_UNFOLDED_PROTEIN_BINDING	103	0.214939	0.893477	0.659184	1	1	5948
GO_VITAMIN_METABOLIC_PROCESS	95	0.215991	0.893445	0.645403	1	1	1415
GO_NEGATIVE_REGULATION_OF_PROTEIN_CONTAINING_COMPLEX_DISASSEMBLY	65	0.222062	0.893196	0.696202	1	1	5914
GO_NEUROMUSCULAR_JUNCTION_DEVELOPMENT	36	0.262773	0.893061	0.696833	1	1	2858
SU_LIVER	22	0.310504	0.892568	0.671946	1	1	4219
REACTOME_DISEASES_OF_PROGRAMMED_CELL_DEATH	22	0.288717	0.892498	0.58658	1	1	4423
GO_CENTROMERE_COMPLEX_ASSEMBLY	39	0.298516	0.891778	0.558704	1	1	7056
SOTIRIOU_BREAST_CANCER_GRADE_1_VS_3_UP	144	0.294918	0.891273	0.501786	1	1	6146
REACTOME_BUDDING_AND_MATURATION_OF_HIV_VIRION	27	0.249756	0.891119	0.69214	1	1	1421
GO_FAD_BINDING	27	0.262887	0.891084	0.590822	1	1	5506
GO_POSITIVE_REGULATION_OF_VIRAL_LIFE_CYCLE	53	0.197849	0.890804	0.647312	1	1	6036
GO_RETINOID_X_RECEPTOR_BINDING	16	0.351955	0.890742	0.690949	1	1	131
GO_GANGLIOSIDE_METABOLIC_PROCESS	18	0.364526	0.890714	0.5369	1	1	5926
REACTOME_DEGRADATION_OF_DVL	56	0.270605	0.89067	0.520325	1	1	7643
GO_NUCLEOBASE_CONTAINING_SMALL_MOLECULE_CATABOLIC_PROCESS	32	0.26199	0.890596	0.707754	1	1	5196
GO_REGULATION_OF_JUN_KINASE_ACTIVITY	68	0.260402	0.890433	0.632576	1	1	2786
PID_NFKAPPAB_ATYPICAL_PATHWAY	16	0.323201	0.8904	0.623077	1	1	6693
LEE_LIVER_CANCER_DENA_DN	42	0.311572	0.890249	0.534979	1	1	4981
GO_NEGATIVE_REGULATION_OF_TOLL_LIKE_RECEPTOR_SIGNALING_PATHWAY	34	0.276616	0.889593	0.730315	1	1	1344
GO_GLANDULAR_EPITHELIAL_CELL_DEVELOPMENT	19	0.264096	0.889449	0.68838	1	1	4585
GO_NEGATIVE_REGULATION_OF_RESPONSE_TO_DRUG	22	0.283988	0.888906	0.453564	1	1	308
WIERENGA_STAT5A_TARGETS_DN	154	0.219582	0.88861	0.75	1	1	4987
GO_RETROGRADE_VESICLE_MEDIATED_TRANSPORT_GOLGI_TO_ENDOPLASMIC_RETICULUM	80	0.20663	0.88851	0.62906	1	1	6090
BERENJENO_TRANSFORMED_BY_RHOA_FOREVER_DN	22	0.361166	0.888474	0.668235	1	1	2712
GO_FICOLIN_1_RICH_GRANULE_MEMBRANE	45	0.236675	0.88847	0.562617	1	1	1445
TSENG_ADIPOGENIC_POTENTIAL_UP	21	0.330045	0.888462	0.605791	1	1	5006
IVANOVA_HEMATOPOIESIS_STEM_CELL_SHORT_TERM	18	0.281658	0.888382	0.481273	1	1	5914
GO_PROTEIN_DEACETYLASE_ACTIVITY	28	0.265562	0.888329	0.626747	1	1	6861
MAHAJAN_RESPONSE_TO_IL1A_DN	60	0.218552	0.888055	0.751111	1	1	6264
GO_PROTEIN_AUTOPHOSPHORYLATION	199	0.185703	0.887838	0.849138	1	1	5019
HOLLMANN_APOPTOSIS_VIA_CD40_DN	213	0.18158	0.887833	0.828343	1	1	5282
BIOCARTA_AT1R_PATHWAY	24	0.272314	0.887822	0.553603	1	1	7054
GO_ENDOCRINE_HORMONE_SECRETION	22	0.307232	0.887638	0.603774	1	1	5115
GO_INTRINSIC_APOPTOTIC_SIGNALING_PATHWAY_IN_RESPONSE_TO_ENDOPLASMIC_RETICULUM_STRESS	52	0.281781	0.887552	0.619355	1	1	5654
GENTILE_UV_RESPONSE_CLUSTER_D6	28	0.258445	0.887048	0.667257	1	1	4537
REACTOME_TP53_REGULATES_METABOLIC_GENES	76	0.23988	0.886579	0.622177	1	1	6952
REACTOME_SNRNP_ASSEMBLY	50	0.226107	0.886334	0.634812	1	1	3559
GO_SCF_DEPENDENT_PROTEASOMAL_UBIQUITIN_DEPENDENT_PROTEIN_CATABOLIC_PROCESS	89	0.195859	0.88595	0.659898	1	1	7163
GO_SOLUTE_ANION_ANTIPORTER_ACTIVITY	21	0.321531	0.885764	0.677647	1	1	5441
GO_EXORIBONUCLEASE_ACTIVITY	39	0.239007	0.885568	0.6778	1	1	5055
AKL_HTLV1_INFECTION_UP	25	0.283426	0.885475	0.488372	1	1	5285
DOANE_RESPONSE_TO_ANDROGEN_UP	130	0.203272	0.885381	0.829317	1	1	3912
GO_GLYCOSYL_COMPOUND_CATABOLIC_PROCESS	26	0.256776	0.885211	0.707031	1	1	4060
KEGG_N_GLYCAN_BIOSYNTHESIS	42	0.218635	0.885094	0.656075	1	1	5803
REACTOME_BETA_CATENIN_PHOSPHORYLATION_CASCADE	17	0.307677	0.884945	0.603239	1	1	6836
GO_REGULATION_OF_PROTEIN_MATURATION	54	0.217642	0.884925	0.638298	1	1	3175
GO_MIRNA_BINDING	26	0.273356	0.884875	0.748299	1	1	1722
GO_REGULATION_OF_MRNA_3_END_PROCESSING	27	0.26935	0.884373	0.510776	1	1	4458
GO_LAMELLIPODIUM_ORGANIZATION	65	0.244504	0.884271	0.572072	1	1	5655
REACTOME_SIGNALING_BY_FGFR	68	0.210907	0.884019	0.681973	1	1	5569
LEE_LIVER_CANCER_E2F1_UP	52	0.316122	0.883996	0.729792	1	1	5029
GO_EPIDERMAL_GROWTH_FACTOR_RECEPTOR_SIGNALING_PATHWAY	98	0.242582	0.883931	0.818182	1	1	5808
SMID_BREAST_CANCER_RELAPSE_IN_BONE_UP	52	0.261313	0.883843	0.666667	1	1	5389
GO_HEMATOPOIETIC_STEM_CELL_DIFFERENTIATION	74	0.20781	0.883552	0.555102	1	1	6074
GO_MICROBODY_MEMBRANE	56	0.294262	0.882601	0.755448	1	1	6650
GO_OXIDOREDUCTASE_ACTIVITY_ACTING_ON_PAIRED_DONORS_WITH_INCORPORATION_OR_REDUCTION_OF_MOLECULAR_OXYGEN_NAD_P_H_AS_ONE_DONOR_AND_INCORPORATION_OF_ONE_ATOM_OF_OXYGEN	17	0.3258	0.882457	0.728992	1	1	2309
BURTON_ADIPOGENESIS_8	69	0.225256	0.882273	0.627087	1	1	6608
GO_PROTEIN_DISULFIDE_ISOMERASE_ACTIVITY	16	0.302664	0.8822	0.545455	1	1	4548
GO_HISTONE_EXCHANGE	43	0.251441	0.882165	0.525773	1	1	6957
REACTOME_DNA_REPLICATION	123	0.286877	0.882082	0.493478	1	1	7178
HARRIS_BRAIN_CANCER_PROGENITORS	27	0.325387	0.881999	0.503106	1	1	4851
REACTOME_MEIOTIC_RECOMBINATION	24	0.303162	0.881839	0.511312	1	1	6309
GO_MALE_MEIOTIC_NUCLEAR_DIVISION	35	0.319341	0.881528	0.742138	1	1	3822
REACTOME_DEATH_RECEPTOR_SIGNALLING	122	0.211925	0.881503	0.671206	1	1	6130
GO_MACROMOLECULE_DEACYLATION	91	0.210207	0.881437	0.873874	1	1	4664
GO_SPHINGOLIPID_BINDING	19	0.303706	0.881339	0.603704	1	1	3765
GO_ACTIN_CYTOSKELETON_REORGANIZATION	83	0.220574	0.880835	0.71063	1	1	3359
GO_ERBB_SIGNALING_PATHWAY	119	0.216342	0.880731	0.693548	1	1	5808
REACTOME_REGULATION_OF_RUNX2_EXPRESSION_AND_ACTIVITY	66	0.201648	0.88052	0.590909	1	1	7643
WAKABAYASHI_ADIPOGENESIS_PPARG_RXRA_BOUND_36HR	132	0.222266	0.880098	0.682281	1	1	3962
GO_NUCLEAR_IMPORT_SIGNAL_RECEPTOR_ACTIVITY	19	0.333204	0.880071	0.578158	1	1	1396
BIOCARTA_AGR_PATHWAY	26	0.24369	0.880055	0.808314	1	1	4935
BROWNE_HCMV_INFECTION_12HR_DN	82	0.215571	0.879996	0.702083	1	1	2872
GO_DICARBOXYLIC_ACID_TRANSMEMBRANE_TRANSPORTER_ACTIVITY	26	0.31462	0.879928	0.509018	1	1	4584
GO_NEGATIVE_REGULATION_OF_NOTCH_SIGNALING_PATHWAY	32	0.261061	0.87973	0.665615	1	1	4188
GO_RESPONSE_TO_FUNGUS	28	0.313707	0.879687	0.594595	1	1	4696
GO_GLUTAMINE_METABOLIC_PROCESS	19	0.308788	0.879463	0.645161	1	1	2331
GO_RESPONSE_TO_LEAD_ION	21	0.297275	0.879455	0.573034	1	1	5850
STAMBOLSKY_RESPONSE_TO_VITAMIN_D3_DN	15	0.308599	0.879244	0.669231	1	1	774
GO_ORGANIC_ACID_BIOSYNTHETIC_PROCESS	242	0.198354	0.879142	0.765286	1	1	3830
HATADA_METHYLATED_IN_LUNG_CANCER_UP	227	0.201521	0.879097	0.795374	1	1	3938
GO_ROUGH_ENDOPLASMIC_RETICULUM	64	0.236799	0.878986	0.625	1	1	7262
SCHLOSSER_MYC_TARGETS_AND_SERUM_RESPONSE_UP	45	0.223129	0.878886	0.640086	1	1	6492
GROSS_HYPOXIA_VIA_HIF1A_DN	90	0.203753	0.878676	0.741414	1	1	4891
FONTAINE_FOLLICULAR_THYROID_ADENOMA_UP	63	0.212444	0.878592	0.790055	1	1	5115
KIM_RESPONSE_TO_TSA_AND_DECITABINE_UP	85	0.227003	0.87841	0.87751	1	1	2773
GO_RESPIRATORY_CHAIN_COMPLEX_IV_ASSEMBLY	21	0.30459	0.878325	0.729459	1	1	6591
PID_RETINOIC_ACID_PATHWAY	26	0.25605	0.878313	0.63911	1	1	5872
LIU_SOX4_TARGETS_DN	285	0.177264	0.878212	0.892019	1	1	5441
GRADE_COLON_AND_RECTAL_CANCER_UP	265	0.184936	0.878014	0.751515	1	1	7178
TONKS_TARGETS_OF_RUNX1_RUNX1T1_FUSION_MONOCYTE_DN	42	0.239667	0.87793	0.684314	1	1	156
GO_REGULATION_OF_MRNA_METABOLIC_PROCESS	292	0.18048	0.877661	0.644531	1	1	6074
KEGG_CHRONIC_MYELOID_LEUKEMIA	70	0.204597	0.876616	0.808696	1	1	3851
GO_AMINOGLYCAN_BIOSYNTHETIC_PROCESS	84	0.228638	0.876521	0.90297	1	1	4657
GO_NEGATIVE_REGULATION_OF_STEROID_METABOLIC_PROCESS	19	0.329842	0.876507	0.567729	1	1	3854
VALK_AML_CLUSTER_13	19	0.293917	0.876422	0.616162	1	1	3194
GO_ATP_DEPENDENT_CHROMATIN_REMODELING	70	0.232776	0.876418	0.499083	1	1	6602
GO_MICROTUBULE_PLUS_END_BINDING	16	0.298452	0.87639	0.519084	1	1	6037
GO_CELLULAR_RESPONSE_TO_HYDROGEN_PEROXIDE	77	0.252458	0.876368	0.664474	1	1	5277
TANG_SENESCENCE_TP53_TARGETS_DN	48	0.352152	0.876299	0.613043	1	1	5952
REACTOME_NEGATIVE_REGULATORS_OF_DDX58_IFIH1_SIGNALING	32	0.21128	0.876181	0.624579	1	1	5827
LIAO_HAVE_SOX4_BINDING_SITES	36	0.300977	0.876028	0.590726	1	1	6051
WILSON_PROTEASES_AT_TUMOR_BONE_INTERFACE_UP	18	0.324213	0.875954	0.614073	1	1	2196
GO_ERROR_FREE_TRANSLESION_SYNTHESIS	20	0.310054	0.875797	0.65625	1	1	6754
MEISSNER_BRAIN_HCP_WITH_H3K4ME2_AND_H3K27ME3	31	0.328037	0.875716	0.589691	1	1	1617
GO_SARCOPLASMIC_RETICULUM_CALCIUM_ION_TRANSPORT	29	0.276498	0.875633	0.817658	1	1	3175
REACTOME_INSERTION_OF_TAIL_ANCHORED_PROTEINS_INTO_THE_ENDOPLASMIC_RETICULUM_MEMBRANE	17	0.328479	0.875563	0.568034	1	1	6854
GO_STRESS_ACTIVATED_PROTEIN_KINASE_SIGNALING_CASCADE	229	0.199281	0.875233	0.724453	1	1	6398
PID_HEDGEHOG_2PATHWAY	15	0.302629	0.875212	0.583815	1	1	5637
XU_CREBBP_TARGETS_DN	32	0.212489	0.875184	0.72549	1	1	5807
ONDER_CDH1_TARGETS_3_DN	25	0.293724	0.875103	0.691206	1	1	5548
REACTOME_G2_M_CHECKPOINTS	130	0.243694	0.875087	0.57551	1	1	7067
GO_RESPONSE_TO_PAIN	16	0.331787	0.874837	0.570888	1	1	6012
MCCABE_HOXC6_TARGETS_CANCER_UP	20	0.2771	0.874626	0.683778	1	1	5076
REACTOME_BRANCHED_CHAIN_AMINO_ACID_CATABOLISM	21	0.295335	0.874522	0.601476	1	1	4698
SARRIO_EPITHELIAL_MESENCHYMAL_TRANSITION_UP	163	0.239827	0.874343	0.530508	1	1	5971
TURASHVILI_BREAST_DUCTAL_CARCINOMA_VS_DUCTAL_NORMAL_DN	108	0.24387	0.874311	0.543071	1	1	4357
GO_BRANCHED_CHAIN_AMINO_ACID_METABOLIC_PROCESS	21	0.304282	0.874021	0.569524	1	1	4698
GO_PHOTORECEPTOR_CELL_DIFFERENTIATION	41	0.268742	0.873942	0.626582	1	1	4391
CROONQUIST_IL6_DEPRIVATION_DN	91	0.31036	0.873792	0.533835	1	1	6939
WEIGEL_OXIDATIVE_STRESS_BY_TBH_AND_H2O2	32	0.300759	0.873779	0.549618	1	1	5169
MALONEY_RESPONSE_TO_17AAG_UP	31	0.278403	0.873386	0.582822	1	1	4936
BOGNI_TREATMENT_RELATED_MYELOID_LEUKEMIA_UP	25	0.284839	0.873296	0.708075	1	1	4466
GO_REGULATION_OF_PRESYNAPSE_ORGANIZATION	19	0.320015	0.872843	0.580247	1	1	4960
CAIRO_HEPATOBLASTOMA_CLASSES_DN	151	0.208741	0.872391	0.611714	1	1	4826
WHITFIELD_CELL_CYCLE_G2_M	187	0.220591	0.872259	0.541301	1	1	5961
GO_INACTIVATION_OF_MAPK_ACTIVITY	22	0.300698	0.872177	0.712871	1	1	6230
GO_PEPTIDE_BINDING	192	0.195025	0.872149	0.829474	1	1	4028
SHIPP_DLBCL_CURED_VS_FATAL_UP	20	0.332147	0.87198	0.603884	1	1	1686
GO_PROTEIN_SERINE_THREONINE_PHOSPHATASE_ACTIVITY	63	0.22712	0.87184	0.587302	1	1	5446
HASLINGER_B_CLL_WITH_17P13_DELETION	20	0.288666	0.871495	0.616123	1	1	5700
REACTOME_GAP_FILLING_DNA_REPAIR_SYNTHESIS_AND_LIGATION_IN_GG_NER	25	0.291401	0.871286	0.496198	1	1	7168
VANTVEER_BREAST_CANCER_METASTASIS_DN	111	0.218726	0.870837	0.623987	1	1	6029
PRAMOONJAGO_SOX4_TARGETS_DN	42	0.268349	0.870663	0.759596	1	1	5924
REACTOME_PYRUVATE_METABOLISM_AND_CITRIC_ACID_TCA_CYCLE	46	0.24429	0.870587	0.724066	1	1	5136
GO_VITAMIN_TRANSMEMBRANE_TRANSPORTER_ACTIVITY	19	0.295707	0.87047	0.691149	1	1	5943
GO_NUCLEOID	39	0.245226	0.870327	0.569565	1	1	5368
KEGG_PATHOGENIC_ESCHERICHIA_COLI_INFECTION	45	0.219459	0.870014	0.628151	1	1	6836
GO_SOMATIC_RECOMBINATION_OF_IMMUNOGLOBULIN_GENE_SEGMENTS	48	0.212068	0.869889	0.776549	1	1	1173
GO_REGULATION_OF_DNA_BINDING	100	0.209298	0.869568	0.817647	1	1	5249
GENTILE_UV_RESPONSE_CLUSTER_D2	32	0.29242	0.86948	0.542601	1	1	1350
GO_NEGATIVE_REGULATION_OF_SECRETION	138	0.197438	0.869399	0.823633	1	1	4111
GO_SERINE_TYPE_ENDOPEPTIDASE_INHIBITOR_ACTIVITY	35	0.277917	0.868907	0.796345	1	1	3617
GO_POSITIVE_REGULATION_OF_ATP_METABOLIC_PROCESS	35	0.272047	0.868799	0.843818	1	1	553
SWEET_KRAS_TARGETS_DN	47	0.256893	0.868759	0.646825	1	1	2776
GO_PYRIMIDINE_NUCLEOTIDE_BIOSYNTHETIC_PROCESS	38	0.21207	0.868586	0.814159	1	1	5504
GO_REGULATION_OF_PROTEIN_IMPORT	49	0.244339	0.868282	0.655039	1	1	5938
GO_REGULATION_OF_RECEPTOR_INTERNALIZATION	39	0.240604	0.868214	0.713249	1	1	4921
GO_CEREBELLAR_CORTEX_DEVELOPMENT	34	0.233313	0.868138	0.823194	1	1	5886
GO_AMINO_ACID_TRANSPORT	102	0.240574	0.86806	0.841772	1	1	4219
AMIT_EGF_RESPONSE_60_MCF10A	35	0.31969	0.867909	0.540179	1	1	5500
WU_SILENCED_BY_METHYLATION_IN_BLADDER_CANCER	35	0.254549	0.867904	0.850505	1	1	2719
CHOI_ATL_STAGE_PREDICTOR	38	0.235401	0.867464	0.675	1	1	1409
HANN_RESISTANCE_TO_BCL2_INHIBITOR_DN	27	0.293949	0.867324	0.633197	1	1	1571
CHARAFE_BREAST_CANCER_BASAL_VS_MESENCHYMAL_DN	40	0.272813	0.867297	0.635659	1	1	1676
BROWNE_HCMV_INFECTION_8HR_UP	81	0.218012	0.867213	0.682171	1	1	1318
GO_COPII_COATED_ER_TO_GOLGI_TRANSPORT_VESICLE	67	0.184058	0.867125	0.762864	1	1	5485
GO_POSITIVE_REGULATION_OF_CHROMOSOME_SEGREGATION	26	0.298195	0.867073	0.527675	1	1	4875
GO_VERY_LONG_CHAIN_FATTY_ACID_METABOLIC_PROCESS	22	0.386012	0.86618	0.522193	1	1	5882
REACTOME_DEGRADATION_OF_AXIN	54	0.23427	0.866089	0.56238	1	1	7643
GO_SPECIFIC_GRANULE_LUMEN	46	0.270799	0.865976	0.755319	1	1	2304
GO_TRANSFERASE_ACTIVITY_TRANSFERRING_SULFUR_CONTAINING_GROUPS	39	0.252716	0.865306	0.663653	1	1	3597
GO_CELLULAR_RESPONSE_TO_REACTIVE_NITROGEN_SPECIES	16	0.274929	0.865304	0.826693	1	1	7047
GO_TIGHT_JUNCTION_ORGANIZATION	48	0.275122	0.865285	0.568862	1	1	2897
CONCANNON_APOPTOSIS_BY_EPOXOMICIN_DN	136	0.21012	0.865253	0.615248	1	1	4292
GO_REGULATION_OF_CELL_SIZE	153	0.208824	0.865167	0.80202	1	1	4183
GO_CELL_CYCLE_CHECKPOINT	199	0.216023	0.865097	0.629328	1	1	5099
WONG_EMBRYONIC_STEM_CELL_CORE	317	0.216577	0.864958	0.566836	1	1	6988
GO_RESPONSE_TO_GROWTH_HORMONE	25	0.315342	0.864718	0.495614	1	1	1123
GO_ACTIN_FILAMENT_BINDING	155	0.188357	0.864691	0.664825	1	1	5739
LI_WILMS_TUMOR_ANAPLASTIC_UP	16	0.38942	0.864614	0.638734	1	1	6939
REACTOME_RMTS_METHYLATE_HISTONE_ARGININES	29	0.254212	0.864456	0.639098	1	1	1762
REACTOME_REGULATION_OF_HSF1_MEDIATED_HEAT_SHOCK_RESPONSE	71	0.227887	0.864149	0.732067	1	1	5314
GO_EPHRIN_RECEPTOR_SIGNALING_PATHWAY	78	0.21641	0.864029	0.772102	1	1	6274
GO_FLEMMING_BODY	29	0.237065	0.863581	0.665461	1	1	5515
GO_RNA_POLYMERASE_CORE_ENZYME_BINDING	41	0.202817	0.863427	0.720325	1	1	1372
DORSAM_HOXA9_TARGETS_UP	34	0.227878	0.863221	0.718487	1	1	5648
URS_ADIPOCYTE_DIFFERENTIATION_DN	21	0.312643	0.863154	0.740659	1	1	5037
GO_ORGANIC_ACID_TRANSMEMBRANE_TRANSPORTER_ACTIVITY	96	0.232228	0.863076	0.688109	1	1	5165
REACTOME_RESOLUTION_OF_AP_SITES_VIA_THE_MULTIPLE_NUCLEOTIDE_PATCH_REPLACEMENT_PATHWAY	25	0.265403	0.863028	0.466863	1	1	7168
GO_ORGANISM_EMERGENCE_FROM_PROTECTIVE_STRUCTURE	17	0.299117	0.862814	0.639413	1	1	4954
CERVERA_SDHB_TARGETS_1_DN	18	0.333978	0.862793	0.651303	1	1	2728
GO_DNA_GEOMETRIC_CHANGE	105	0.222877	0.862744	0.60424	1	1	4501
GO_SECONDARY_METABOLITE_BIOSYNTHETIC_PROCESS	19	0.296935	0.86224	0.71371	1	1	3349
GO_SMN_SM_PROTEIN_COMPLEX	16	0.335284	0.862229	0.541502	1	1	5933
GO_AMIDE_BINDING	240	0.194212	0.86082	0.796421	1	1	4028
KEGG_BIOSYNTHESIS_OF_UNSATURATED_FATTY_ACIDS	16	0.379115	0.860796	0.755149	1	1	6269
REACTOME_TRANSFERRIN_ENDOCYTOSIS_AND_RECYCLING	24	0.267953	0.860578	0.692718	1	1	5525
GO_ACUTE_PHASE_RESPONSE	21	0.275452	0.860507	0.674074	1	1	3299
GO_GLIAL_CELL_MIGRATION	42	0.260186	0.860353	0.695349	1	1	13
GO_EMBRYONIC_HEART_TUBE_DEVELOPMENT	53	0.233065	0.860345	0.867257	1	1	3297
REACTOME_GLUCOSE_METABOLISM	75	0.217447	0.860341	0.848249	1	1	1700
ZHENG_IL22_SIGNALING_DN	27	0.288589	0.859723	0.713311	1	1	3469
GO_REGULATION_OF_DNA_REPAIR	111	0.198125	0.859411	0.814672	1	1	4839
REACTOME_BIOSYNTHESIS_OF_THE_N_GLYCAN_PRECURSOR_DOLICHOL_LIPID_LINKED_OLIGOSACCHARIDE_LLO_AND_TRANSFER_TO_A_NASCENT_PROTEIN	70	0.255436	0.859391	0.640523	1	1	5810
GO_MICROVILLUS	56	0.228662	0.859161	0.658849	1	1	4547
GO_RESPONSE_TO_AUDITORY_STIMULUS	18	0.263335	0.859156	0.77668	1	1	4629
BROWN_MYELOID_CELL_DEVELOPMENT_UP	131	0.217439	0.858718	0.799578	1	1	5586
DEN_INTERACT_WITH_LCA5	25	0.266525	0.858481	0.589494	1	1	6694
GO_RESPONSE_TO_X_RAY	28	0.241951	0.858098	0.685328	1	1	5662
GO_POSITIVE_REGULATION_OF_CELL_MORPHOGENESIS_INVOLVED_IN_DIFFERENTIATION	134	0.210552	0.858031	0.780198	1	1	4378
GO_POSITIVE_REGULATION_OF_ATPASE_ACTIVITY	48	0.207563	0.858013	0.67029	1	1	6391
GO_CYCLIC_NUCLEOTIDE_BINDING	26	0.275053	0.857918	0.664488	1	1	4584
BYSTRYKH_HEMATOPOIESIS_STEM_CELL_AND_BRAIN_QTL_CIS	61	0.238171	0.857859	0.693609	1	1	6016
GO_POSITIVE_REGULATION_OF_NUCLEOCYTOPLASMIC_TRANSPORT	55	0.239618	0.857426	0.755187	1	1	4935
GO_REGULATION_OF_CELL_PROJECTION_ASSEMBLY	142	0.201633	0.857348	0.684418	1	1	5608
BOYLAN_MULTIPLE_MYELOMA_D_CLUSTER_DN	34	0.263646	0.85682	0.651072	1	1	3849
REACTOME_P75_NTR_RECEPTOR_MEDIATED_SIGNALLING	82	0.214293	0.856617	0.640545	1	1	5938
REACTOME_SIGNALING_BY_FGFR3	33	0.249915	0.856499	0.626354	1	1	3238
DAVIES_MULTIPLE_MYELOMA_VS_MGUS_DN	23	0.289851	0.856494	0.649558	1	1	5690
GO_PHOSPHATASE_BINDING	158	0.179007	0.855833	0.883966	1	1	5536
GO_NEUROTRANSMITTER_RECEPTOR_INTERNALIZATION	17	0.267902	0.855635	0.738318	1	1	4702
REACTOME_NUCLEOTIDE_EXCISION_REPAIR	109	0.207536	0.855608	0.748908	1	1	6970
SEIDEN_ONCOGENESIS_BY_MET	84	0.209465	0.855599	0.677193	1	1	6752
CHESLER_BRAIN_HIGHEST_GENETIC_VARIANCE	31	0.279674	0.855292	0.713131	1	1	1650
ZHOU_CELL_CYCLE_GENES_IN_IR_RESPONSE_24HR	119	0.290488	0.854996	0.519056	1	1	7129
KRIEG_HYPOXIA_VIA_KDM3A	40	0.273125	0.854806	0.628009	1	1	4254
GO_POSTSYNAPTIC_DENSITY_INTRACELLULAR_COMPONENT	17	0.294635	0.854796	0.627368	1	1	3801
GO_METALLOCARBOXYPEPTIDASE_ACTIVITY	17	0.308235	0.854417	0.800895	1	1	2844
REACTOME_CASPASE_ACTIVATION_VIA_EXTRINSIC_APOPTOTIC_SIGNALLING_PATHWAY	23	0.261947	0.854343	0.753906	1	1	5815
FERRANDO_LYL1_NEIGHBORS	16	0.358319	0.854231	0.620619	1	1	2801
GO_MACROPHAGE_CHEMOTAXIS	27	0.301217	0.853877	0.822811	1	1	4703
GO_POSITIVE_REGULATION_OF_FIBROBLAST_PROLIFERATION	39	0.303732	0.853837	0.640232	1	1	5545
RIZ_ERYTHROID_DIFFERENTIATION_6HR	22	0.28405	0.853401	0.659363	1	1	4540
CHNG_MULTIPLE_MYELOMA_HYPERPLOID_DN	29	0.214158	0.853358	0.851351	1	1	2284
GO_VITAMIN_TRANSPORT	24	0.264127	0.85329	0.755556	1	1	933
BROWNE_HCMV_INFECTION_20HR_UP	192	0.194829	0.853094	0.811791	1	1	2607
KEGG_TOLL_LIKE_RECEPTOR_SIGNALING_PATHWAY	83	0.224243	0.852958	0.808194	1	1	5924
GO_TERTIARY_GRANULE_MEMBRANE	59	0.232677	0.852862	0.82093	1	1	4121
LE_NEURONAL_DIFFERENTIATION_DN	19	0.365783	0.852724	0.625541	1	1	1278
KYNG_WERNER_SYNDROM_AND_NORMAL_AGING_UP	71	0.222573	0.852645	0.681018	1	1	4969
GO_HISTONE_LYSINE_N_METHYLTRANSFERASE_ACTIVITY	42	0.208905	0.852437	0.733212	1	1	1129
GO_SYNAPTIC_TRANSMISSION_DOPAMINERGIC	15	0.369108	0.852272	0.64891	1	1	5685
GO_NEGATIVE_REGULATION_OF_PEPTIDYL_THREONINE_PHOSPHORYLATION	18	0.32258	0.852088	0.552894	1	1	6848
GENTILE_UV_HIGH_DOSE_DN	252	0.19178	0.851659	0.881481	1	1	1890
GO_ORGANIC_ACID_TRANSMEMBRANE_TRANSPORT	102	0.212316	0.851313	0.946352	1	1	5441
SHEPARD_CRUSH_AND_BURN_MUTANT_UP	159	0.201998	0.850962	0.725572	1	1	5275
GO_POSITIVE_REGULATION_OF_RESPONSE_TO_ENDOPLASMIC_RETICULUM_STRESS	33	0.255799	0.850931	0.624772	1	1	6861
REACTOME_SCF_SKP2_MEDIATED_DEGRADATION_OF_P27_P21	58	0.257437	0.85053	0.573237	1	1	6074
REACTOME_INSULIN_RECEPTOR_SIGNALLING_CASCADE	37	0.259073	0.850521	0.671958	1	1	2904
ZWANG_EGF_INTERVAL_DN	163	0.222247	0.85029	0.661702	1	1	5051
GO_TRNA_SPECIFIC_RIBONUCLEASE_ACTIVITY	15	0.369262	0.850278	0.706897	1	1	6973
LI_PROSTATE_CANCER_EPIGENETIC	21	0.303383	0.850267	0.613963	1	1	2896
BRUNO_HEMATOPOIESIS	55	0.23958	0.84965	0.696653	1	1	7007
GO_FIBROBLAST_GROWTH_FACTOR_RECEPTOR_SIGNALING_PATHWAY	82	0.214823	0.849423	0.811983	1	1	7079
BIOCARTA_MAL_PATHWAY	18	0.3025	0.849405	0.509278	1	1	7310
POMEROY_MEDULLOBLASTOMA_PROGNOSIS_UP	32	0.261985	0.849382	0.627119	1	1	6994
GO_ENERGY_DERIVATION_BY_OXIDATION_OF_ORGANIC_COMPOUNDS	229	0.170472	0.849253	0.817491	1	1	6986
GO_PROTEIN_LOCALIZATION_TO_MICROTUBULE	17	0.336201	0.848995	0.52459	1	1	7098
REACTOME_FGFR2_MUTANT_RECEPTOR_ACTIVATION	24	0.238476	0.848546	0.766387	1	1	6880
GO_RESPONSE_TO_AMINO_ACID	90	0.195962	0.848423	0.86722	1	1	6177
KASLER_HDAC7_TARGETS_2_DN	26	0.286404	0.847852	0.72479	1	1	1220
CHIANG_LIVER_CANCER_SUBCLASS_UNANNOTATED_UP	64	0.193939	0.847747	0.789976	1	1	4951
GO_REGULATION_OF_PROTEIN_LOCALIZATION_TO_CELL_SURFACE	36	0.232384	0.847692	0.883621	1	1	6993
GO_LATE_ENDOSOME_MEMBRANE	117	0.213557	0.846563	0.85	1	1	5005
GO_MITOTIC_SISTER_CHROMATID_SEGREGATION	139	0.221466	0.846327	0.579235	1	1	5190
GO_REGULATION_OF_ENDOPLASMIC_RETICULUM_STRESS_INDUCED_INTRINSIC_APOPTOTIC_SIGNALING_PATHWAY	29	0.318755	0.846219	0.741855	1	1	7088
GO_GDP_BINDING	57	0.207216	0.846068	0.850195	1	1	6596
REACTOME_TRANSPORT_OF_THE_SLBP_DEPENDANT_MATURE_MRNA	33	0.24014	0.845584	0.621035	1	1	4927
GO_NEGATIVE_REGULATION_OF_MYELOID_LEUKOCYTE_DIFFERENTIATION	37	0.24778	0.845287	0.616408	1	1	4436
GO_BILE_ACID_BIOSYNTHETIC_PROCESS	22	0.242037	0.84524	0.859122	1	1	3176
GO_REGULATION_OF_TRANSLATIONAL_INITIATION	72	0.193534	0.845067	0.69403	1	1	6153
GO_DNA_REPAIR_COMPLEX	34	0.227695	0.84506	0.700382	1	1	4064
REACTOME_RNA_POLYMERASE_III_CHAIN_ELONGATION	18	0.2719	0.845	0.719557	1	1	6717
GO_RNA_POLYMERASE_III_COMPLEX	18	0.2719	0.845	0.719557	1	1	6717
GO_NUCLEAR_LOCALIZATION_SEQUENCE_BINDING	20	0.279496	0.844738	0.721719	1	1	1400
SHEPARD_BMYB_MORPHOLINO_UP	176	0.16472	0.844711	0.838323	1	1	6878
GO_MAMMARY_GLAND_EPITHELIUM_DEVELOPMENT	53	0.238114	0.844335	0.688525	1	1	5365
BIOCARTA_NFKB_PATHWAY	20	0.330512	0.844106	0.686071	1	1	5157
GO_DNA_METHYLATION	54	0.224214	0.843706	0.766871	1	1	4985
GO_MICROTUBULE_DEPOLYMERIZATION	36	0.243116	0.8434	0.600394	1	1	5914
MARSON_FOXP3_TARGETS_STIMULATED_UP	29	0.212049	0.843323	0.813025	1	1	5161
BIOCARTA_STATHMIN_PATHWAY	19	0.258259	0.843162	0.691715	1	1	6470
GO_ENDODEOXYRIBONUCLEASE_ACTIVITY	37	0.240538	0.842981	0.685598	1	1	5505
FIGUEROA_AML_METHYLATION_CLUSTER_7_UP	91	0.238449	0.842975	0.738532	1	1	4084
GO_EXODEOXYRIBONUCLEASE_ACTIVITY	19	0.272324	0.842551	0.778723	1	1	1226
GO_REGULATION_OF_RESPONSE_TO_CYTOKINE_STIMULUS	145	0.187846	0.842241	0.924324	1	1	5423
[truncated: 812 more rows]

## Sheet: Suppl. Table 7_GO_PD1KO_murine
Table 7: GO Gene sets enriched in PD-1 deficient ITK-SYK expressing T cells as determined by GSEA.
The GSEA test statistics were calculated as described in: A Subramanian et al. PNAS 2005
NAME	SIZE	ES	NES	NOM p-val	FDR q-val	FWER p-val	RANK AT MAX
KEGG_TYPE_I_DIABETES_MELLITUS	18	-0.69085	-1.97659	0	0.217247	0.121	687
KEGG_ALLOGRAFT_REJECTION	15	-0.787759	-1.91925	0	0.265109	0.359	1597
GO_RESPONSE_TO_HYDROPEROXIDE	15	-0.698922	-1.88029	0	0.314711	0.461	884
BIOCARTA_PTDINS_PATHWAY	23	-0.502507	-1.86824	0	0.288633	0.528	2098
ZHENG_FOXP3_TARGETS_UP	25	-0.577502	-1.8068	0	0.454713	0.737	2562
LIANG_SILENCED_BY_METHYLATION_UP	18	-0.724062	-1.80584	0	0.393075	0.737	958
GO_RAC_PROTEIN_SIGNAL_TRANSDUCTION	29	-0.586322	-1.80062	0	0.401413	0.824	3101
GO_REGULATION_OF_GLUCAN_BIOSYNTHETIC_PROCESS	21	-0.493454	-1.79754	0	0.370086	0.824	449
GO_N_TERMINAL_PROTEIN_AMINO_ACID_MODIFICATION	23	-0.475192	-1.76822	0.0515654	0.501094	0.937	1942
GO_RESPONSE_TO_MORPHINE	23	-0.58128	-1.7653	0	0.47689	0.937	303
PID_CD8_TCR_PATHWAY	51	-0.45567	-1.76421	0	0.43581	0.937	1895
LIANG_SILENCED_BY_METHYLATION_2	33	-0.489986	-1.75595	0	0.421258	0.937	425
GENTILE_UV_RESPONSE_CLUSTER_D9	20	-0.55328	-1.74661	0	0.428764	0.937	726
WENG_POR_TARGETS_LIVER_UP	30	-0.593006	-1.73796	0	0.462214	0.968	2232
GO_NEGATIVE_REGULATION_OF_CELL_SUBSTRATE_JUNCTION_ORGANIZATION	17	-0.694532	-1.73224	0	0.476734	0.968	4744
SAMOLS_TARGETS_OF_KHSV_MIRNAS_DN	43	-0.500298	-1.73185	0	0.450452	0.968	2969
PID_VEGFR1_PATHWAY	24	-0.581189	-1.72263	0	0.470161	0.968	3812
NAGY_TFTC_COMPONENTS_HUMAN	15	-0.599901	-1.72049	0	0.457956	0.968	1521
GO_RESPONSE_TO_PROSTAGLANDIN	21	-0.557901	-1.70883	0	0.517836	0.968	3745
GO_RESPONSE_TO_PROSTAGLANDIN_E	19	-0.576966	-1.70172	0	0.531688	0.968	3745
GO_REGULATION_OF_BONE_MINERALIZATION	58	-0.540942	-1.67762	0	0.669507	0.968	6505
GO_POSITIVE_REGULATION_OF_BONE_MINERALIZATION	35	-0.581857	-1.67604	0	0.655554	0.968	6260
GO_ACTIVATION_OF_PROTEIN_KINASE_B_ACTIVITY	24	-0.541854	-1.67507	0	0.638939	0.968	3262
BIOCARTA_CTLA4_PATHWAY	16	-0.663413	-1.67089	0	0.643341	1	2374
GO_REGULATION_OF_MICROGLIAL_CELL_ACTIVATION	18	-0.561145	-1.66964	0	0.628254	1	3271
GO_REGULATION_OF_STEROL_TRANSPORT	31	-0.525987	-1.6661	0	0.630409	1	3047
GO_NEGATIVE_REGULATION_OF_INTRINSIC_APOPTOTIC_SIGNALING_PATHWAY_BY_P53_CLASS_MEDIATOR	17	-0.574465	-1.66151	0.0421217	0.628392	1	2498
GO_CELLULAR_RESPONSE_TO_PROSTAGLANDIN_STIMULUS	15	-0.626426	-1.66033	0	0.608724	1	3745
KRASNOSELSKAYA_ILF3_TARGETS_DN	33	-0.505142	-1.65729	0	0.614605	1	1831
GO_POSITIVE_REGULATION_OF_BIOMINERALIZATION	40	-0.591661	-1.65348	0	0.625881	1	6482
PID_RAS_PATHWAY	30	-0.528899	-1.65238	0	0.612247	1	1895
GO_PHOSPHOLIPASE_ACTIVITY	67	-0.48195	-1.65189	0	0.599903	1	3235
REACTOME_PURINERGIC_SIGNALING_IN_LEISHMANIASIS_INFECTION	20	-0.457435	-1.65143	0.0623656	0.591527	1	517
GO_NEUTRAL_LIPID_CATABOLIC_PROCESS	22	-0.541222	-1.64876	0	0.593821	1	2988
GO_NEGATIVE_REGULATION_OF_CARBOHYDRATE_METABOLIC_PROCESS	37	-0.452082	-1.64725	0	0.587409	1	2370
GO_WW_DOMAIN_BINDING	21	-0.540285	-1.6465	0	0.57485	1	2502
GO_HEAD_MORPHOGENESIS	28	-0.522768	-1.64501	0	0.56777	1	4838
GO_REGULATION_OF_BIOMINERALIZATION	69	-0.56496	-1.64394	0	0.566916	1	6505
GO_PROTEIN_ACETYLTRANSFERASE_COMPLEX	86	-0.351746	-1.6423	0	0.564137	1	3101
GO_POLYOL_METABOLIC_PROCESS	92	-0.379165	-1.63605	0	0.585885	1	3242
GO_PROTEIN_KINASE_A_SIGNALING	27	-0.652119	-1.63305	0	0.590343	1	1290
GO_RESPONSE_TO_KETONE	135	-0.432676	-1.6329	0	0.578567	1	2593
GO_NEGATIVE_REGULATION_OF_OXIDATIVE_STRESS_INDUCED_INTRINSIC_APOPTOTIC_SIGNALING_PATHWAY	15	-0.517242	-1.63237	0	0.566703	1	3112
GO_CD8_POSITIVE_ALPHA_BETA_T_CELL_ACTIVATION	18	-0.57283	-1.63142	0.0513308	0.563813	1	2378
KEGG_INTESTINAL_IMMUNE_NETWORK_FOR_IGA_PRODUCTION	28	-0.643166	-1.62881	0.0413943	0.567012	1	1802
GO_LIPOPOLYSACCHARIDE_MEDIATED_SIGNALING_PATHWAY	50	-0.391889	-1.62877	0	0.55523	1	4152
GO_CORECEPTOR_ACTIVITY	29	-0.506489	-1.62858	0	0.544548	1	3090
GO_RESPIRATORY_GASEOUS_EXCHANGE_BY_RESPIRATORY_SYSTEM	44	-0.505653	-1.6262	0	0.547818	1	4319
GO_CATALYTIC_ACTIVITY_ACTING_ON_A_GLYCOPROTEIN	16	-0.603306	-1.62334	0	0.556601	1	1537
GO_NEGATIVE_REGULATION_OF_T_CELL_DIFFERENTIATION	37	-0.513279	-1.62152	0	0.555787	1	2412
KASLER_HDAC7_TARGETS_1_DN	17	-0.632605	-1.62074	0	0.552035	1	589
PIONTEK_PKD1_TARGETS_UP	24	-0.569301	-1.61308	0.0589255	0.580904	1	5315
GO_RESPONSE_TO_DIETARY_EXCESS	18	-0.595008	-1.61293	0	0.571005	1	1624
GO_PHOSPHORIC_DIESTER_HYDROLASE_ACTIVITY	81	-0.45581	-1.6096	0	0.581268	1	3778
REACTOME_METABOLISM_OF_COFACTORS	17	-0.557711	-1.608	0	0.573929	1	3166
GO_LIPASE_ACTIVITY	78	-0.432164	-1.59949	0	0.617542	1	3235
GO_REGULATION_OF_LIPID_CATABOLIC_PROCESS	33	-0.49015	-1.59637	0	0.623578	1	2988
REACTOME_BINDING_AND_UPTAKE_OF_LIGANDS_BY_SCAVENGER_RECEPTORS	28	-0.659477	-1.59117	0	0.65149	1	4720
GO_LIPID_CATABOLIC_PROCESS	221	-0.367541	-1.58891	0	0.655039	1	3078
BOYAULT_LIVER_CANCER_SUBCLASS_G1_DN	30	-0.477632	-1.58179	0.0349076	0.684687	1	3017
BIOCARTA_CHEMICAL_PATHWAY	17	-0.513182	-1.58156	0.0567108	0.67488	1	2227
GO_REGULATION_OF_MEMBRANE_PROTEIN_ECTODOMAIN_PROTEOLYSIS	21	-0.53286	-1.58071	0	0.6717	1	2980
GO_PROTEIN_LIPID_COMPLEX_SUBUNIT_ORGANIZATION	31	-0.525751	-1.57908	0	0.674687	1	7335
GO_REGULATION_OF_CHOLESTEROL_EFFLUX	19	-0.541897	-1.57896	0	0.665215	1	3047
EBAUER_TARGETS_OF_PAX3_FOXO1_FUSION_DN	33	-0.477157	-1.57627	0.052795	0.673322	1	2982
BIOCARTA_NO1_PATHWAY	20	-0.503732	-1.57468	0	0.675328	1	3775
GO_STARTLE_RESPONSE	15	-0.605709	-1.57209	0	0.686985	1	3547
GO_RESPONSE_TO_ANESTHETIC	47	-0.414538	-1.57071	0	0.68367	1	3595
PID_TCR_PATHWAY	62	-0.367669	-1.57	0	0.679192	1	2374
BIOCARTA_CASPASE_PATHWAY	21	-0.549857	-1.56907	0	0.677362	1	2251
GO_REGULATION_OF_PROTEIN_KINASE_A_SIGNALING	16	-0.665682	-1.56839	0.0413534	0.674228	1	682
GO_PRI_MIRNA_TRANSCRIPTION_BY_RNA_POLYMERASE_II	38	-0.54867	-1.56607	0	0.681491	1	5329
GO_INTRINSIC_APOPTOTIC_SIGNALING_PATHWAY_IN_RESPONSE_TO_OXIDATIVE_STRESS	37	-0.388458	-1.56527	0	0.675548	1	3112
GO_G_PROTEIN_ALPHA_SUBUNIT_BINDING	20	-0.473588	-1.56503	0	0.668456	1	463
GO_PHOSPHOLIPASE_C_ACTIVITY	21	-0.574439	-1.56477	0	0.661427	1	3235
GO_POSITIVE_REGULATION_OF_PROTEIN_CONTAINING_COMPLEX_DISASSEMBLY	31	-0.528022	-1.56473	0	0.653053	1	2918
CROONQUIST_NRAS_SIGNALING_UP	33	-0.500526	-1.56464	0	0.646391	1	3040
GO_MEMBRANE_INVAGINATION	68	-0.466026	-1.56462	0	0.638993	1	2545
KUMAR_AUTOPHAGY_NETWORK	50	-0.485286	-1.56434	0	0.632468	1	7570
GO_NEGATIVE_REGULATION_OF_LYMPHOCYTE_DIFFERENTIATION	44	-0.440934	-1.56394	0	0.62623	1	2412
ROSS_AML_WITH_PML_RARA_FUSION	63	-0.486639	-1.56392	0	0.619102	1	2777
GO_OXIDOREDUCTASE_ACTIVITY_ACTING_ON_THE_CH_NH_GROUP_OF_DONORS	20	-0.533147	-1.56301	0.0747663	0.61795	1	862
TSUNODA_CISPLATIN_RESISTANCE_DN	32	-0.471253	-1.56192	0	0.619971	1	5137
GO_POSITIVE_REGULATION_OF_WOUND_HEALING	41	-0.481333	-1.56066	0	0.61838	1	4854
REACTOME_ACYL_CHAIN_REMODELLING_OF_PC	16	-0.513198	-1.56026	0.0455285	0.614227	1	2339
JAATINEN_HEMATOPOIETIC_STEM_CELL_DN	180	-0.397542	-1.55857	0	0.617318	1	3271
GO_R_SMAD_BINDING	21	-0.48705	-1.55761	0	0.613965	1	4387
GO_POSITIVE_REGULATION_OF_INSULIN_SECRETION_INVOLVED_IN_CELLULAR_RESPONSE_TO_GLUCOSE_STIMULUS	24	-0.513459	-1.55646	0	0.614665	1	3730
GO_POLYOL_BIOSYNTHETIC_PROCESS	56	-0.437098	-1.55646	0	0.608404	1	3680
REACTOME_PLASMA_LIPOPROTEIN_REMODELING	17	-0.649754	-1.55604	0.0599078	0.606169	1	3782
REACTOME_G_ALPHA_Z_SIGNALLING_EVENTS	35	-0.524316	-1.556	0	0.599782	1	3303
GO_POSITIVE_REGULATION_OF_G1_S_TRANSITION_OF_MITOTIC_CELL_CYCLE	33	-0.483738	-1.55548	0	0.596709	1	3057
GO_REGULATION_OF_GLYCOGEN_METABOLIC_PROCESS	26	-0.432751	-1.55548	0	0.590562	1	449
GO_POSITIVE_REGULATION_OF_STEROL_TRANSPORT	19	-0.583902	-1.55234	0	0.604055	1	3047
GO_NEGATIVE_REGULATION_OF_BIOMINERALIZATION	23	-0.562164	-1.5522	0	0.599609	1	6505
GO_NEGATIVE_REGULATION_OF_SMOOTH_MUSCLE_CELL_PROLIFERATION	40	-0.570751	-1.55217	0	0.594332	1	5619
GO_CYTOLYSIS	19	-0.549363	-1.55034	0	0.599834	1	687
PID_MTOR_4PATHWAY	67	-0.405695	-1.55006	0	0.596037	1	2961
GO_GLYCOGEN_BIOSYNTHETIC_PROCESS	34	-0.385166	-1.54677	0	0.610652	1	2422
SUH_COEXPRESSED_WITH_ID1_AND_ID2_UP	17	-0.52787	-1.54603	0	0.609582	1	3055
GRAHAM_CML_QUIESCENT_VS_NORMAL_DIVIDING_UP	39	-0.491516	-1.54384	0	0.620891	1	3102
GO_POSITIVE_REGULATION_OF_VASCULATURE_DEVELOPMENT	136	-0.398363	-1.54276	0	0.622122	1	4402
GO_CELLULAR_RESPONSE_TO_ALCOHOL	65	-0.418476	-1.5424	0	0.618253	1	3745
GO_INSULIN_SECRETION_INVOLVED_IN_CELLULAR_RESPONSE_TO_GLUCOSE_STIMULUS	48	-0.482044	-1.54035	0	0.625428	1	3085
VANASSE_BCL2_TARGETS_UP	23	-0.637143	-1.54023	0.0904605	0.620602	1	3278
REACTOME_INSULIN_PROCESSING	22	-0.538207	-1.53738	0.0479705	0.629774	1	5556
GO_EARLY_ENDOSOME	288	-0.336592	-1.53672	0	0.630642	1	3261
KORKOLA_SEMINOMA_UP	39	-0.464287	-1.53649	0	0.627114	1	2569
REACTOME_VEGFR2_MEDIATED_VASCULAR_PERMEABILITY	26	-0.601141	-1.53526	0.0633147	0.627435	1	3240
GO_NEGATIVE_REGULATION_OF_LEUKOCYTE_CELL_CELL_ADHESION	95	-0.441984	-1.53458	0	0.6251	1	2624
GO_TRANSCRIPTION_FACTOR_TFIID_COMPLEX	31	-0.458885	-1.53432	0	0.620621	1	3079
GO_REGULATION_OF_CELLULAR_CARBOHYDRATE_METABOLIC_PROCESS	106	-0.371881	-1.53181	0	0.634079	1	3242
GO_POSITIVE_REGULATION_OF_CELL_CYCLE_G1_S_PHASE_TRANSITION	41	-0.44282	-1.53147	0	0.630655	1	3085
GO_IMMUNOGLOBULIN_RECEPTOR_BINDING	17	-0.633692	-1.53142	0.0901639	0.625865	1	2523
HU_ANGIOGENESIS_UP	20	-0.478059	-1.53061	0	0.624719	1	609
REACTOME_TGF_BETA_RECEPTOR_SIGNALING_ACTIVATES_SMADS	31	-0.424415	-1.52927	0.0355649	0.626057	1	2667
GO_RESPONSE_TO_XENOBIOTIC_STIMULUS	179	-0.380635	-1.52923	0	0.621369	1	2464
GO_BODY_MORPHOGENESIS	38	-0.441622	-1.52888	0	0.618463	1	4838
NIKOLSKY_OVERCONNECTED_IN_BREAST_CANCER	16	-0.619474	-1.52848	0	0.615338	1	1858
PID_IL27_PATHWAY	25	-0.449475	-1.52751	0	0.616785	1	245
GO_ALPHA_BETA_T_CELL_DIFFERENTIATION	92	-0.353876	-1.52648	0.0431655	0.616451	1	2501
GO_REGULATION_OF_T_HELPER_17_TYPE_IMMUNE_RESPONSE	18	-0.524529	-1.52543	0	0.619177	1	623
GO_STEROID_CATABOLIC_PROCESS	16	-0.585033	-1.52427	0.0381283	0.62196	1	3078
GO_ADRENERGIC_RECEPTOR_BINDING	18	-0.540975	-1.52201	0	0.62978	1	5330
OKUMURA_INFLAMMATORY_RESPONSE_LPS	138	-0.367913	-1.52146	0	0.627706	1	3116
GO_POSITIVE_REGULATION_OF_RHO_PROTEIN_SIGNAL_TRANSDUCTION	22	-0.626244	-1.52089	0	0.626547	1	8206
GO_POSITIVE_REGULATION_OF_VASCULAR_ENDOTHELIAL_GROWTH_FACTOR_PRODUCTION	20	-0.552859	-1.51855	0	0.633127	1	1377
GO_MRNA_CIS_SPLICING_VIA_SPLICEOSOME	29	-0.456889	-1.51853	0	0.628376	1	3082
GO_PHOSPHATIDYLCHOLINE_METABOLIC_PROCESS	55	-0.42237	-1.51789	0.0498155	0.626646	1	2460
WUNDER_INFLAMMATORY_RESPONSE_AND_CHOLESTEROL_UP	42	-0.390515	-1.51758	0	0.623152	1	775
GYORFFY_MITOXANTRONE_RESISTANCE	26	-0.469515	-1.51487	0	0.634206	1	7006
VILIMAS_NOTCH1_TARGETS_UP	46	-0.41721	-1.51469	0	0.629946	1	2251
GO_INTERLEUKIN_6_MEDIATED_SIGNALING_PATHWAY	17	-0.547094	-1.51451	0	0.626893	1	789
BIOCARTA_IL7_PATHWAY	15	-0.571978	-1.51438	0.0976562	0.623233	1	8742
REACTOME_SIGNALING_BY_NODAL	16	-0.590512	-1.51345	0	0.624227	1	3782
GO_NEGATIVE_REGULATION_OF_LEUKOCYTE_APOPTOTIC_PROCESS	38	-0.449152	-1.51304	0	0.622534	1	298
TAKEDA_TARGETS_OF_NUP98_HOXA9_FUSION_3D_DN	25	-0.59126	-1.5124	0	0.621299	1	3776
HELLER_SILENCED_BY_METHYLATION_DN	83	-0.389735	-1.511	0	0.623811	1	2516
GO_POSITIVE_REGULATION_OF_EPITHELIAL_CELL_DIFFERENTIATION	38	-0.473768	-1.50877	0	0.63483	1	6408
GU_PDEF_TARGETS_UP	53	-0.432476	-1.50814	0	0.635661	1	4720
KEGG_RENAL_CELL_CARCINOMA	64	-0.397432	-1.50812	0	0.631331	1	3684
MCCLUNG_COCAINE_REWARD_5D	62	-0.375674	-1.50745	0.0498339	0.631278	1	6882
GO_PHOSPHORUS_OXYGEN_LYASE_ACTIVITY	15	-0.569177	-1.50671	0	0.630653	1	6920
MISHRA_CARCINOMA_ASSOCIATED_FIBROBLAST_DN	16	-0.6489	-1.50658	0.0523139	0.627458	1	3768
GO_CHOLESTEROL_STORAGE	16	-0.715469	-1.50549	0	0.630907	1	2230
GO_REGULATION_OF_HISTONE_H3_K9_METHYLATION	19	-0.518191	-1.50529	0	0.628071	1	1788
PID_LYSOPHOSPHOLIPID_PATHWAY	54	-0.398454	-1.50517	0	0.625944	1	2593
GO_NEGATIVE_REGULATION_OF_LYMPHOCYTE_APOPTOTIC_PROCESS	27	-0.54011	-1.50497	0.0503145	0.624425	1	298
GO_RESPONSE_TO_EPINEPHRINE	15	-0.611643	-1.50467	0	0.621759	1	3153
GO_PRESYNAPTIC_ACTIVE_ZONE_MEMBRANE	19	-0.571441	-1.50368	0	0.622494	1	6870
REACTOME_REGULATION_OF_INSULIN_LIKE_GROWTH_FACTOR_IGF_TRANSPORT_AND_UPTAKE_BY_INSULIN_LIKE_GROWTH_FACTOR_BINDING_PROTEINS_IGFBPS	79	-0.431727	-1.5019	0	0.630404	1	5143
GOLDRATH_IMMUNE_MEMORY	61	-0.436761	-1.4995	0	0.640049	1	3233
GO_REGULATORY_T_CELL_DIFFERENTIATION	26	-0.562625	-1.49933	0.0734341	0.637357	1	2562
GO_REGULATION_OF_G_PROTEIN_COUPLED_RECEPTOR_SIGNALING_PATHWAY	90	-0.367553	-1.49927	0	0.63338	1	2086
GO_RESPONSE_TO_PROGESTERONE	32	-0.458294	-1.49785	0	0.635791	1	5668
CHEN_PDGF_TARGETS	17	-0.599158	-1.49667	0	0.639151	1	2710
GERHOLD_ADIPOGENESIS_UP	40	-0.469801	-1.49499	0	0.645984	1	3116
PLASARI_TGFB1_SIGNALING_VIA_NFIC_1HR_UP	27	-0.555721	-1.49489	0	0.64245	1	3550
PID_SHP2_PATHWAY	46	-0.472241	-1.49478	0	0.638977	1	3261
GO_FOAM_CELL_DIFFERENTIATION	27	-0.513815	-1.4947	0	0.635879	1	3047
KONDO_PROSTATE_CANCER_WITH_H3K27ME3	84	-0.465843	-1.4944	0	0.635004	1	5972
GUO_TARGETS_OF_IRS1_AND_IRS2	78	-0.390695	-1.49364	0	0.635068	1	7407
GO_FILOPODIUM_TIP	18	-0.519464	-1.49288	0.054878	0.635234	1	3266
GO_NEGATIVE_REGULATION_OF_TISSUE_REMODELING	15	-0.597536	-1.49218	0.0692464	0.636612	1	827
GO_PHOSPHATIDIC_ACID_METABOLIC_PROCESS	31	-0.492303	-1.49201	0.0268139	0.633547	1	6389
NELSON_RESPONSE_TO_ANDROGEN_UP	66	-0.408269	-1.49091	0	0.636928	1	5714
REACTOME_EGR2_AND_SOX10_MEDIATED_INITIATION_OF_SCHWANN_CELL_MYELINATION	20	-0.55443	-1.48999	0.08726	0.640109	1	2638
GARGALOVIC_RESPONSE_TO_OXIDIZED_PHOSPHOLIPIDS_RED_DN	21	-0.545853	-1.48992	0	0.636693	1	7260
WAMUNYOKOLI_OVARIAN_CANCER_GRADES_1_2_DN	50	-0.448084	-1.48925	0	0.637349	1	6635
GO_NEGATIVE_REGULATION_OF_INFLAMMATORY_RESPONSE	104	-0.37145	-1.48914	0	0.634101	1	6739
GO_CARDIAC_MYOFIBRIL_ASSEMBLY	17	-0.579566	-1.48828	0.0475248	0.635111	1	1415
GO_ESTABLISHMENT_OF_MITOCHONDRION_LOCALIZATION	21	-0.413775	-1.48757	0.0899054	0.635966	1	268
KEGG_GAP_JUNCTION	67	-0.426236	-1.48753	0	0.632691	1	5353
GO_REGULATION_OF_HISTONE_METHYLATION	57	-0.390479	-1.48731	0.0473118	0.629874	1	3286
REACTOME_NICOTINATE_METABOLISM	23	-0.506267	-1.48704	0	0.627665	1	244
GO_SYNAPSIS	30	-0.537008	-1.4865	0	0.627125	1	3276
STARK_PREFRONTAL_CORTEX_22Q11_DELETION_UP	169	-0.350768	-1.48588	0	0.629011	1	6606
CHO_NR4A1_TARGETS	23	-0.503273	-1.48577	0	0.625781	1	5488
SCHLINGEMANN_SKIN_CARCINOGENESIS_TPA_DN	20	-0.441763	-1.48508	0	0.628206	1	6393
GO_RESPONSE_TO_CORTICOSTEROID	109	-0.348588	-1.48478	0	0.627093	1	3215
GO_REGULATION_OF_VASCULATURE_DEVELOPMENT	235	-0.366174	-1.48444	0	0.626288	1	4402
ZHU_CMV_8_HR_UP	31	-0.504754	-1.48438	0.0699589	0.623115	1	3055
BIOCARTA_VEGF_PATHWAY	24	-0.427874	-1.48406	0	0.621324	1	3550
GO_REGULATION_OF_POLYSACCHARIDE_METABOLIC_PROCESS	33	-0.40369	-1.48314	0.0788177	0.622542	1	2422
GO_POSITIVE_REGULATION_OF_HISTONE_METHYLATION	36	-0.469752	-1.48305	0.0578512	0.619895	1	3101
GO_INOSITOL_PHOSPHATE_METABOLIC_PROCESS	55	-0.404766	-1.48288	0	0.617098	1	3242
CUI_TCF21_TARGETS_DN	23	-0.524071	-1.48114	0	0.624013	1	4406
GO_EMBRYONIC_CAMERA_TYPE_EYE_MORPHOGENESIS	17	-0.494194	-1.48026	0	0.626134	1	5779
GO_STEROL_TRANSPORTER_ACTIVITY	17	-0.556362	-1.47923	0.0589319	0.628085	1	2033
GO_DIENCEPHALON_DEVELOPMENT	41	-0.562426	-1.47916	0.0535714	0.625449	1	4106
JECHLINGER_EPITHELIAL_TO_MESENCHYMAL_TRANSITION_UP	48	-0.411615	-1.47878	0	0.62581	1	4357
GO_PHOSPHATIDYLCHOLINE_ACYL_CHAIN_REMODELING	16	-0.510293	-1.47828	0.0515654	0.624277	1	2339
GO_REGULATION_OF_SYNAPTIC_TRANSMISSION_GABAERGIC	21	-0.618584	-1.47813	0	0.622497	1	2852
GO_REGULATION_OF_INTRINSIC_APOPTOTIC_SIGNALING_PATHWAY_BY_P53_CLASS_MEDIATOR	22	-0.430051	-1.47761	0.0844828	0.622579	1	2498
GO_POSITIVE_REGULATION_OF_RESPONSE_TO_WOUNDING	50	-0.441528	-1.47752	0.057971	0.619514	1	6853
GO_AMYLOID_BETA_CLEARANCE	33	-0.48139	-1.47554	0	0.626371	1	2545
GO_INOSITOL_PHOSPHATE_BIOSYNTHETIC_PROCESS	31	-0.485981	-1.47525	0	0.625227	1	3242
GO_SYNTAXIN_1_BINDING	20	-0.582153	-1.47344	0	0.631998	1	3730
GO_NEGATIVE_REGULATION_OF_SMOOTH_MUSCLE_CELL_MIGRATION	21	-0.589341	-1.47249	0	0.632414	1	4387
ZHENG_IL22_SIGNALING_UP	35	-0.561571	-1.46924	0	0.647551	1	4348
REACTOME_INITIAL_TRIGGERING_OF_COMPLEMENT	15	-0.60823	-1.46901	0.0588235	0.645745	1	1617
NEWMAN_ERCC6_TARGETS_DN	17	-0.713036	-1.46879	0	0.643727	1	4682
SANSOM_APC_TARGETS_UP	106	-0.421144	-1.46755	0	0.648536	1	3193
SANSOM_APC_TARGETS	159	-0.378136	-1.46695	0	0.648154	1	3132
GO_REGULATION_OF_BONE_DEVELOPMENT	18	-0.526772	-1.4643	0	0.661709	1	4111
REACTOME_SUMOYLATION_OF_DNA_METHYLATION_PROTEINS	16	-0.541765	-1.46378	0.068	0.661187	1	3100
GO_CELLULAR_RESPONSE_TO_KETONE	72	-0.429626	-1.46169	0	0.672156	1	2593
REACTOME_ESR_MEDIATED_SIGNALING	141	-0.315616	-1.46156	0.0542636	0.670111	1	2722
XU_GH1_EXOGENOUS_TARGETS_UP	31	-0.469513	-1.46142	0	0.66796	1	3123
GO_POSITIVE_REGULATION_OF_EPITHELIAL_CELL_APOPTOTIC_PROCESS	26	-0.441686	-1.46105	0	0.667237	1	4151
IGARASHI_ATF4_TARGETS_DN	80	-0.399158	-1.46041	0	0.66833	1	5742
BOSCO_ALLERGEN_INDUCED_TH2_ASSOCIATED_MODULE	127	-0.364994	-1.46019	0	0.665815	1	2674
GO_REGULATION_OF_CARBOHYDRATE_BIOSYNTHETIC_PROCESS	73	-0.364723	-1.45965	0	0.666119	1	3242
GO_METHYLATED_HISTONE_BINDING	56	-0.36153	-1.45962	0	0.6633	1	2392
GO_NEGATIVE_REGULATION_OF_CELL_JUNCTION_ASSEMBLY	22	-0.529482	-1.45897	0	0.664629	1	5575
GO_RNA_POLYMERASE_II_ACTIVATING_TRANSCRIPTION_FACTOR_BINDING	39	-0.419114	-1.45863	0.0461538	0.663518	1	3845
MARSON_FOXP3_CORE_DIRECT_TARGETS	17	-0.50045	-1.45689	0.0582121	0.669877	1	2490
ICHIBA_GRAFT_VERSUS_HOST_DISEASE_35D_DN	30	-0.410328	-1.4565	0.0288136	0.669616	1	1568
GO_SNRNA_PROCESSING	24	-0.502361	-1.45576	0.150763	0.670954	1	2653
GAVIN_PDE3B_TARGETS	21	-0.548596	-1.45567	0	0.669011	1	2562
GO_BHLH_TRANSCRIPTION_FACTOR_BINDING	25	-0.514692	-1.45557	0	0.667052	1	2357
GO_POSITIVE_REGULATION_OF_CARTILAGE_DEVELOPMENT	23	-0.5183	-1.45484	0.0571895	0.668102	1	1250
BIOCARTA_CXCR4_PATHWAY	19	-0.438132	-1.45466	0	0.666599	1	1091
GO_DISTAL_AXON	215	-0.34463	-1.45442	0	0.665281	1	4414
BIOCARTA_CCR5_PATHWAY	17	-0.571209	-1.45424	0	0.662868	1	269
GO_FORMATION_OF_PRIMARY_GERM_LAYER	82	-0.404465	-1.454	0	0.661171	1	5426
GO_REGULATION_OF_VASOCONSTRICTION	26	-0.474992	-1.4536	0	0.660991	1	6361
REACTOME_ADORA2B_MEDIATED_ANTI_INFLAMMATORY_CYTOKINES_PRODUCTION	70	-0.440998	-1.45357	0.0541586	0.658645	1	4405
GO_PROTEIN_LIPID_COMPLEX_BINDING	20	-0.594724	-1.45344	0.068	0.656658	1	4406
BERENJENO_ROCK_SIGNALING_NOT_VIA_RHOA_UP	18	-0.389664	-1.45287	0.0444444	0.657204	1	622
GO_PROTEIN_DEMETHYLATION	31	-0.491262	-1.45204	0	0.658765	1	6962
PARENT_MTOR_SIGNALING_DN	34	-0.526334	-1.45121	0.0571429	0.661504	1	4151
GO_POSITIVE_REGULATION_OF_CHONDROCYTE_DIFFERENTIATION	15	-0.620489	-1.45097	0	0.660191	1	965
GO_REGULATION_OF_LYASE_ACTIVITY	30	-0.400346	-1.45075	0	0.658365	1	2414
BIOCARTA_RAC1_PATHWAY	20	-0.500664	-1.45069	0.0437956	0.655886	1	3240
PID_ARF6_PATHWAY	32	-0.46686	-1.45028	0	0.655073	1	2318
GO_STEROL_TRANSPORT	62	-0.460948	-1.45019	0	0.652784	1	3047
TONKS_TARGETS_OF_RUNX1_RUNX1T1_FUSION_HSC_DN	161	-0.33425	-1.44858	0	0.659397	1	2685
ABE_VEGFA_TARGETS_2HR	27	-0.514994	-1.44839	0	0.658007	1	3696
GO_CYCLIC_NUCLEOTIDE_MEDIATED_SIGNALING	126	-0.343321	-1.44757	0	0.66042	1	4405
GO_VASODILATION	22	-0.472282	-1.44684	0.0474453	0.661199	1	2872
GO_HISTONE_DEMETHYLASE_ACTIVITY	27	-0.495717	-1.44677	0.111888	0.658891	1	6962
GO_BLOOD_VESSEL_ENDOTHELIAL_CELL_PROLIFERATION_INVOLVED_IN_SPROUTING_ANGIOGENESIS	15	-0.650683	-1.44656	0	0.658256	1	3817
GO_NUCLEAR_BODY_ORGANIZATION	16	-0.45654	-1.44654	0	0.655661	1	3589
BIOCARTA_TGFB_PATHWAY	17	-0.582138	-1.44548	0.0914179	0.658136	1	2049
SHIN_B_CELL_LYMPHOMA_CLUSTER_7	24	-0.53414	-1.4445	0	0.658645	1	3057
GROSS_HYPOXIA_VIA_ELK3_AND_HIF1A_UP	127	-0.34525	-1.44418	0	0.65817	1	2859
GO_RESPONSE_TO_ACTIVITY	47	-0.463398	-1.4441	0.0320151	0.656403	1	2396
REACTOME_VEGFR2_MEDIATED_CELL_PROLIFERATION	18	-0.488046	-1.44386	0.0515267	0.655059	1	6440
KEGG_FC_GAMMA_R_MEDIATED_PHAGOCYTOSIS	85	-0.322355	-1.44315	0	0.656475	1	973
DEMAGALHAES_AGING_UP	44	-0.506319	-1.44309	0.0502283	0.654362	1	6845
GO_NEGATIVE_REGULATION_OF_ENDOTHELIAL_CELL_PROLIFERATION	29	-0.533979	-1.44268	0	0.655842	1	5984
GO_EMBRYONIC_CAMERA_TYPE_EYE_DEVELOPMENT	26	-0.447487	-1.44183	0	0.657584	1	5779
GO_ENDOSOME_LUMEN	23	-0.486334	-1.44163	0	0.655421	1	5613
ONDER_CDH1_TARGETS_2_UP	190	-0.399712	-1.44117	0	0.655414	1	4912
DUNNE_TARGETS_OF_AML1_MTG8_FUSION_UP	39	-0.377794	-1.44102	0	0.652951	1	3153
GO_REGULATION_OF_CELL_FATE_COMMITMENT	20	-0.573005	-1.44088	0	0.651301	1	4909
GO_NEGATIVE_REGULATION_OF_HISTONE_METHYLATION	17	-0.549484	-1.44081	0	0.649398	1	3286
JIANG_AGING_CEREBRAL_CORTEX_DN	41	-0.32354	-1.43991	0.0998185	0.651524	1	766
GO_GROWTH_FACTOR_ACTIVITY	87	-0.438252	-1.43987	0	0.649334	1	4255
GO_GLUCOSE_METABOLIC_PROCESS	160	-0.329515	-1.43944	0	0.649447	1	6122
WANG_LSD1_TARGETS_DN	27	-0.452048	-1.43898	0	0.648856	1	4879
GO_RESPONSE_TO_OXYGEN_LEVELS	318	-0.316295	-1.43862	0	0.648437	1	3240
GO_ADENYLYLTRANSFERASE_ACTIVITY	24	-0.405771	-1.43847	0.0592885	0.64748	1	452
GO_ADRENERGIC_RECEPTOR_SIGNALING_PATHWAY	17	-0.483335	-1.43847	0	0.645295	1	1829
GO_RESPONSE_TO_DEXAMETHASONE	29	-0.459397	-1.43811	0	0.644976	1	2319
GO_RESPONSE_TO_STEROL	27	-0.476919	-1.438	0.0592734	0.643793	1	3040
GO_DOPAMINERGIC_NEURON_DIFFERENTIATION	19	-0.481219	-1.43765	0	0.644488	1	5730
GO_CELLULAR_RESPONSE_TO_VITAMIN	19	-0.573654	-1.43643	0	0.647566	1	7126
SHARMA_PILOCYTIC_ASTROCYTOMA_LOCATION_UP	15	-0.583421	-1.43622	0.0523256	0.646387	1	4318
GO_PROTEIN_AUTOUBIQUITINATION	57	-0.383144	-1.43569	0	0.647264	1	7053
KATSANOU_ELAVL1_TARGETS_DN	107	-0.373648	-1.43557	0	0.645821	1	3240
GO_POSITIVE_REGULATION_OF_LIPID_LOCALIZATION	60	-0.393178	-1.43507	0.0555556	0.645982	1	2685
WAMUNYOKOLI_OVARIAN_CANCER_LMP_DN	150	-0.373963	-1.43504	0	0.644012	1	3767
GO_HISTONE_H3_K9_METHYLATION	33	-0.397407	-1.43434	0.0530303	0.64681	1	3286
GO_MEMBRANE_LIPID_CATABOLIC_PROCESS	26	-0.433444	-1.43423	0	0.644714	1	834
GO_CELLULAR_RESPONSE_TO_LIPID	452	-0.301817	-1.43403	0	0.642883	1	2625
LIAN_LIPA_TARGETS_3M	52	-0.466504	-1.43403	0.0493827	0.64066	1	4391
GO_RESPONSE_TO_UV_B	16	-0.575211	-1.43369	0	0.640763	1	6245
GO_INTRINSIC_APOPTOTIC_SIGNALING_PATHWAY_BY_P53_CLASS_MEDIATOR	62	-0.359224	-1.43359	0	0.638872	1	2518
GO_ENDOCARDIAL_CUSHION_MORPHOGENESIS	25	-0.521612	-1.43342	0	0.638314	1	6564
GO_POSITIVE_REGULATION_OF_PEPTIDE_SECRETION	196	-0.33515	-1.43293	0	0.637742	1	3040
GO_REGULATION_OF_LIPID_STORAGE	38	-0.440094	-1.43252	0	0.638236	1	2853
GO_NITRIC_OXIDE_MEDIATED_SIGNAL_TRANSDUCTION	18	-0.683041	-1.43244	0	0.636309	1	4128
JOHANSSON_BRAIN_CANCER_EARLY_VS_LATE_DN	36	-0.422011	-1.43211	0	0.636464	1	5838
HOEGERKORP_CD44_TARGETS_TEMPORAL_DN	21	-0.456976	-1.43207	0.0513308	0.63498	1	4351
CHIANG_LIVER_CANCER_SUBCLASS_INTERFERON_UP	16	-0.543291	-1.43197	0	0.633155	1	2570
GO_SAGA_TYPE_COMPLEX	23	-0.462921	-1.43169	0	0.632878	1	1521
WILCOX_RESPONSE_TO_PROGESTERONE_DN	40	-0.465196	-1.43122	0	0.633141	1	4906
PID_IL12_2PATHWAY	56	-0.383708	-1.43077	0.119205	0.633791	1	3116
GO_ENDOPLASMIC_RETICULUM_UNFOLDED_PROTEIN_RESPONSE	106	-0.33315	-1.43069	0	0.631833	1	2306
PID_TGFBR_PATHWAY	50	-0.413012	-1.43036	0.0500928	0.632082	1	2213
PID_CASPASE_PATHWAY	50	-0.374577	-1.43034	0.0643939	0.63001	1	2251
PLASARI_NFIC_TARGETS_BASAL_DN	16	-0.534774	-1.42985	0.0344828	0.631354	1	6247
GO_PROTEIN_K48_LINKED_UBIQUITINATION	52	-0.355617	-1.42975	0.0295652	0.629621	1	6957
LA_MEN1_TARGETS	20	-0.521578	-1.42973	0.0642978	0.627703	1	4140
REACTOME_CD28_DEPENDENT_PI3K_AKT_SIGNALING	22	-0.45639	-1.42922	0	0.627992	1	2299
GO_MRNA_TRANSCRIPTION	17	-0.422957	-1.42861	0.0935114	0.629074	1	1519
GO_NEGATIVE_REGULATION_OF_HEMOPOIESIS	114	-0.337124	-1.42798	0	0.630029	1	3297
GO_NEGATIVE_REGULATION_OF_CYTOKINE_BIOSYNTHETIC_PROCESS	25	-0.516802	-1.42798	0.0541082	0.628012	1	7025
BERNARD_PPAPDC1B_TARGETS_DN	48	-0.418539	-1.42792	0	0.626088	1	4868
GO_ENZYME_ACTIVATOR_ACTIVITY	413	-0.292155	-1.42736	0	0.626394	1	3262
GO_HISTONE_H3_K9_MODIFICATION	42	-0.384897	-1.42704	0	0.626282	1	3286
PID_HIF1_TFPATHWAY	54	-0.375151	-1.4268	0	0.625192	1	3109
GO_CELLULAR_RESPONSE_TO_VITAMIN_D	15	-0.555069	-1.42658	0	0.623759	1	6700
GO_T_HELPER_17_TYPE_IMMUNE_RESPONSE	26	-0.448715	-1.42608	0.0655738	0.624805	1	1295
BIOCARTA_TOB1_PATHWAY	19	-0.492193	-1.42583	0.0304114	0.62453	1	2562
GO_REGULATION_OF_CARTILAGE_DEVELOPMENT	46	-0.429129	-1.42568	0.0599315	0.623067	1	4310
GO_SNRNA_3_END_PROCESSING	18	-0.540546	-1.42541	0.168443	0.622183	1	6097
MCGARVEY_SILENCED_BY_METHYLATION_IN_COLON_CANCER	20	-0.504205	-1.425	0.110155	0.622252	1	6151
REACTOME_GLUTATHIONE_CONJUGATION	28	-0.529972	-1.42449	0.0749543	0.623253	1	2438
GO_SCHWANN_CELL_DIFFERENTIATION	32	-0.515408	-1.42443	0.0514286	0.621412	1	5995
BEIER_GLIOMA_STEM_CELL_DN	45	-0.391811	-1.42433	0	0.620019	1	1540
GO_GENERAL_TRANSCRIPTION_INITIATION_FACTOR_ACTIVITY	18	-0.495697	-1.424	0	0.619139	1	2702
BOSCO_TH1_CYTOTOXIC_MODULE	87	-0.43171	-1.42387	0.0664062	0.617986	1	3055
GO_ANDROGEN_RECEPTOR_BINDING	43	-0.438213	-1.42331	0.107368	0.618888	1	2431
GO_REGULATION_OF_LIPOPOLYSACCHARIDE_MEDIATED_SIGNALING_PATHWAY	19	-0.490936	-1.42319	0.102616	0.617477	1	7066
REACTOME_SYNTHESIS_OF_PA	28	-0.46977	-1.42235	0	0.620316	1	3302
GO_POSITIVE_REGULATION_OF_TRANSCRIPTION_OF_NOTCH_RECEPTOR_TARGET	16	-0.609745	-1.41999	0	0.631518	1	3018
JOHNSTONE_PARVB_TARGETS_1_DN	45	-0.417423	-1.41989	0.042885	0.630254	1	2458
GO_CELLULAR_RESPONSE_TO_XENOBIOTIC_STIMULUS	109	-0.346968	-1.41977	0	0.628881	1	3300
GO_SMAD_PROTEIN_SIGNAL_TRANSDUCTION	47	-0.443104	-1.41974	0	0.627163	1	4255
GO_REGULATION_OF_SMAD_PROTEIN_SIGNAL_TRANSDUCTION	16	-0.582491	-1.41916	0	0.628951	1	6861
MAYBURD_RESPONSE_TO_L663536_UP	21	-0.434454	-1.41915	0	0.627223	1	2235
KEGG_LEISHMANIA_INFECTION	48	-0.356831	-1.41869	0	0.628132	1	2049
BURTON_ADIPOGENESIS_9	72	-0.386021	-1.41851	0	0.627118	1	6351
REACTOME_VASOPRESSIN_REGULATES_RENAL_WATER_HOMEOSTASIS_VIA_AQUAPORINS	34	-0.495282	-1.41751	0	0.629978	1	3775
GO_RESPONSE_TO_FATTY_ACID	59	-0.385376	-1.41712	0.0448505	0.629703	1	3242
GO_REGULATION_OF_SYSTEMIC_ARTERIAL_BLOOD_PRESSURE_MEDIATED_BY_A_CHEMICAL_SIGNAL	28	-0.46757	-1.41673	0	0.630341	1	2360
GO_NEGATIVE_REGULATION_OF_BONE_MINERALIZATION	16	-0.539564	-1.41667	0.0962264	0.628632	1	6505
GO_REGULATION_OF_B_CELL_PROLIFERATION	55	-0.44509	-1.41538	0	0.634513	1	3074
GO_CELLULAR_RESPONSE_TO_CALCIUM_ION	58	-0.348308	-1.41452	0.0475113	0.636779	1	1292
BIOCARTA_NKT_PATHWAY	24	-0.477507	-1.41411	0.0703934	0.636894	1	3040
DACOSTA_UV_RESPONSE_VIA_ERCC3_TTD_DN	77	-0.393501	-1.41405	0.0450751	0.635148	1	7241
GO_AXONAL_GROWTH_CONE	23	-0.491379	-1.41396	0.0597302	0.633647	1	3752
GO_HOMOLOGOUS_RECOMBINATION	43	-0.466149	-1.4135	0	0.634029	1	3079
GO_EXTRINSIC_COMPONENT_OF_CYTOPLASMIC_SIDE_OF_PLASMA_MEMBRANE	77	-0.371566	-1.41298	0.0436975	0.633803	1	3303
ACEVEDO_LIVER_CANCER_WITH_H3K27ME3_UP	168	-0.375444	-1.41291	0	0.63211	1	4885
ACEVEDO_LIVER_CANCER_WITH_H3K9ME3_DN	59	-0.452321	-1.41263	0	0.63192	1	3740
GO_NEGATIVE_REGULATION_OF_LEUKOCYTE_PROLIFERATION	60	-0.374512	-1.4126	0	0.630327	1	2624
GO_REGULATION_OF_RESPIRATORY_GASEOUS_EXCHANGE	16	-0.5803	-1.41249	0.0581655	0.6291	1	4875
GO_MRNA_CLEAVAGE_FACTOR_COMPLEX	20	-0.448285	-1.41229	0.0992647	0.628284	1	2154
REACTOME_HDMS_DEMETHYLATE_HISTONES	23	-0.51004	-1.41187	0.139415	0.62861	1	6962
GO_REGULATION_OF_T_HELPER_CELL_DIFFERENTIATION	30	-0.444379	-1.41176	0.0466019	0.627791	1	665
GO_CELLULAR_RESPONSE_TO_LIPOPROTEIN_PARTICLE_STIMULUS	27	-0.464936	-1.41155	0	0.627405	1	2033
IIZUKA_LIVER_CANCER_PROGRESSION_G2_G3_UP	23	-0.492201	-1.41123	0.0686869	0.627225	1	4233
GO_CONNECTIVE_TISSUE_DEVELOPMENT	185	-0.395951	-1.41058	0.0437158	0.628199	1	4325
GO_KINASE_ACTIVATOR_ACTIVITY	71	-0.341713	-1.41014	0	0.628943	1	3262
CHUNG_BLISTER_CYTOTOXICITY_UP	122	-0.346185	-1.41013	0	0.627212	1	2624
GO_RESPONSE_TO_TOPOLOGICALLY_INCORRECT_PROTEIN	174	-0.299874	-1.41	0	0.626485	1	2306
GO_NEGATIVE_REGULATION_OF_BLOOD_VESSEL_ENDOTHELIAL_CELL_MIGRATION	27	-0.483045	-1.41	0.0564854	0.624772	1	5806
GO_OUTER_MITOCHONDRIAL_MEMBRANE_PROTEIN_COMPLEX	15	-0.410538	-1.40985	0	0.624178	1	583
GO_IMMUNE_RESPONSE_REGULATING_CELL_SURFACE_RECEPTOR_SIGNALING_PATHWAY	323	-0.276966	-1.40979	0	0.62276	1	2523
PID_FRA_PATHWAY	29	-0.482058	-1.40965	0.0660194	0.621888	1	4139
GO_REGULATION_OF_GLUCOSE_METABOLIC_PROCESS	89	-0.340712	-1.40965	0	0.620207	1	3101
GO_SNRNA_METABOLIC_PROCESS	33	-0.454579	-1.40916	0.15625	0.620441	1	2653
GO_POSITIVE_REGULATION_OF_EXCITATORY_POSTSYNAPTIC_POTENTIAL	18	-0.520611	-1.40888	0.113553	0.620575	1	6497
REACTOME_MET_PROMOTES_CELL_MOTILITY	34	-0.475347	-1.40844	0	0.622116	1	4720
GO_POSITIVE_REGULATION_OF_B_CELL_ACTIVATION	77	-0.422842	-1.40757	0.0318352	0.624741	1	2523
FARMER_BREAST_CANCER_CLUSTER_1	37	-0.497215	-1.40722	0.0731183	0.623858	1	2523
GO_RESPONSE_TO_ESTROGEN	47	-0.439301	-1.40713	0	0.622366	1	4338
GO_CHROMOSOME_ORGANIZATION_INVOLVED_IN_MEIOTIC_CELL_CYCLE	47	-0.423623	-1.407	0.0525328	0.621278	1	2636
RUTELLA_RESPONSE_TO_HGF_DN	208	-0.29962	-1.40613	0	0.622951	1	3278
GO_RNA_POLYMERASE_II_TRANSCRIPTION_FACTOR_BINDING	50	-0.398082	-1.40586	0.0452174	0.622146	1	5925
GO_REGULATION_OF_LIPID_LOCALIZATION	96	-0.33405	-1.4058	0	0.620785	1	3047
HALLMARK_ALLOGRAFT_REJECTION	160	-0.312664	-1.40569	0	0.61962	1	2967
HALLMARK_HYPOXIA	162	-0.357772	-1.40449	0	0.623468	1	3167
TANG_SENESCENCE_TP53_TARGETS_UP	23	-0.499757	-1.40411	0.189247	0.624521	1	3262
GAZDA_DIAMOND_BLACKFAN_ANEMIA_MYELOID_UP	27	-0.46057	-1.40376	0	0.624091	1	3076
SPIRA_SMOKERS_LUNG_CANCER_UP	31	-0.37632	-1.40366	0	0.622859	1	1697
GO_REGULATION_OF_ESTABLISHMENT_OR_MAINTENANCE_OF_CELL_POLARITY	22	-0.441935	-1.4035	0.125245	0.622289	1	7460
GO_PERIPHERAL_NERVOUS_SYSTEM_DEVELOPMENT	49	-0.459208	-1.40315	0	0.623062	1	5995
MCBRYAN_PUBERTAL_BREAST_3_4WK_UP	152	-0.387003	-1.40214	0	0.626433	1	4384
GO_PROTEIN_LIPID_COMPLEX_ASSEMBLY	22	-0.522863	-1.40207	0.144981	0.625456	1	7335
GO_CARTILAGE_DEVELOPMENT	140	-0.426425	-1.40128	0	0.62783	1	4325
REACTOME_SIGNALING_BY_NOTCH3	43	-0.418937	-1.40126	0	0.626406	1	5868
VECCHI_GASTRIC_CANCER_EARLY_DN	204	-0.420629	-1.40123	0	0.624975	1	4179
WIEDERSCHAIN_TARGETS_OF_BMI1_AND_PCGF2	42	-0.412728	-1.40108	0	0.623883	1	6016
GO_NEGATIVE_REGULATION_OF_ORGANELLE_ASSEMBLY	34	-0.44412	-1.40096	0	0.62264	1	3132
ELVIDGE_HYPOXIA_UP	134	-0.352574	-1.40047	0	0.623587	1	6212
GO_PROTEOGLYCAN_BINDING	29	-0.477094	-1.40015	0.0273312	0.62332	1	2914
GO_REGULATION_OF_NATURAL_KILLER_CELL_MEDIATED_IMMUNITY	26	-0.406217	-1.39987	0.0418848	0.622653	1	338
REACTOME_AQUAPORIN_MEDIATED_TRANSPORT	36	-0.449369	-1.39987	0.0428016	0.621093	1	3775
SIG_REGULATION_OF_THE_ACTIN_CYTOSKELETON_BY_RHO_GTPASES	29	-0.409869	-1.39951	0	0.621122	1	2295
REACTOME_GAP_JUNCTION_ASSEMBLY	16	-0.50275	-1.39947	0.0692168	0.619963	1	6348
PID_CMYB_PATHWAY	72	-0.383725	-1.39905	0	0.620619	1	7313
WEINMANN_ADAPTATION_TO_HYPOXIA_DN	31	-0.467793	-1.39888	0	0.620203	1	3167
DAZARD_UV_RESPONSE_CLUSTER_G4	16	-0.478937	-1.39882	0.103175	0.618871	1	679
SATO_SILENCED_BY_DEACETYLATION_IN_PANCREATIC_CANCER	25	-0.445488	-1.39866	0.0715631	0.618475	1	5823
GO_HORMONE_ACTIVITY	39	-0.519379	-1.39839	0.05625	0.61885	1	4225
GO_PHAGOCYTOSIS_RECOGNITION	19	-0.590925	-1.39831	0.034	0.61765	1	4138
GO_REGULATION_OF_EXTRACELLULAR_MATRIX_DISASSEMBLY	15	-0.522852	-1.39761	0	0.61964	1	2597
FUJII_YBX1_TARGETS_UP	30	-0.53438	-1.39697	0	0.620688	1	2518
REACTOME_PHASE_I_FUNCTIONALIZATION_OF_COMPOUNDS	51	-0.47972	-1.3969	0	0.61959	1	4174
GO_LIPID_STORAGE	56	-0.378852	-1.39689	0	0.618085	1	2317
REACTOME_G_ALPHA_S_SIGNALLING_EVENTS	90	-0.381012	-1.39629	0	0.619525	1	3303
LEIN_CHOROID_PLEXUS_MARKERS	68	-0.428553	-1.39586	0	0.620753	1	7032
BIOCARTA_EICOSANOID_PATHWAY	16	-0.667096	-1.39546	0	0.62123	1	2674
KEGG_VASCULAR_SMOOTH_MUSCLE_CONTRACTION	83	-0.329512	-1.39507	0	0.621809	1	3688
GO_POSITIVE_REGULATION_OF_INSULIN_SECRETION	52	-0.396901	-1.39455	0	0.623156	1	4159
GO_REGULATION_OF_TISSUE_REMODELING	54	-0.354314	-1.39421	0	0.62353	1	4137
GO_POSITIVE_REGULATION_OF_LYMPHOCYTE_MEDIATED_IMMUNITY	75	-0.338066	-1.39392	0	0.623412	1	665
GROSS_HYPOXIA_VIA_ELK3_ONLY_UP	27	-0.399384	-1.39368	0.0532544	0.62303	1	6388
ELVIDGE_HIF1A_AND_HIF2A_TARGETS_UP	40	-0.425162	-1.39302	0.111475	0.624335	1	3219
HUTTMANN_B_CLL_POOR_SURVIVAL_DN	50	-0.379567	-1.39299	0	0.623088	1	3103
GO_N_TERMINAL_PROTEIN_AMINO_ACID_ACETYLATION	15	-0.503715	-1.39294	0.0633484	0.622012	1	1942
GO_REGULATION_OF_B_CELL_ACTIVATION	117	-0.354478	-1.39189	0.0315399	0.624402	1	2523
GO_BIOMINERALIZATION	105	-0.386227	-1.39187	0	0.623083	1	6505
REACTOME_ROLE_OF_PHOSPHOLIPIDS_IN_PHAGOCYTOSIS	24	-0.460121	-1.39185	0	0.621621	1	1038
PID_ARF6_TRAFFICKING_PATHWAY	45	-0.389018	-1.39108	0	0.623872	1	6756
GO_INOSITOL_TRISPHOSPHATE_METABOLIC_PROCESS	20	-0.554445	-1.39103	0.0364807	0.622627	1	3242
ZHAN_MULTIPLE_MYELOMA_HP_UP	37	-0.404452	-1.39078	0.0645161	0.622181	1	2064
LEIN_ASTROCYTE_MARKERS	30	-0.448122	-1.39032	0.0655106	0.622467	1	5613
GO_NONRIBOSOMAL_PEPTIDE_BIOSYNTHETIC_PROCESS	17	-0.665709	-1.38974	0	0.623205	1	2995
GO_LYMPHOCYTE_DIFFERENTIATION	288	-0.292481	-1.38973	0	0.621763	1	2562
GO_TAU_PROTEIN_KINASE_ACTIVITY	19	-0.422778	-1.38898	0.109615	0.624511	1	878
GO_ENDOTHELIAL_CELL_PROLIFERATION	106	-0.386929	-1.38871	0	0.624329	1	4402
GO_AMMONIUM_TRANSMEMBRANE_TRANSPORTER_ACTIVITY	15	-0.665132	-1.38817	0	0.626054	1	3206
GO_REGULATION_OF_ENDOTHELIAL_CELL_DIFFERENTIATION	27	-0.427736	-1.38779	0.071028	0.625724	1	2859
GO_LIPID_HOMEOSTASIS	89	-0.404536	-1.38773	0	0.624606	1	2867
GO_RECEPTOR_TYROSINE_KINASE_BINDING	53	-0.315432	-1.38769	0	0.623281	1	2464
GO_GOLGI_CISTERNA_MEMBRANE	58	-0.346889	-1.38765	0	0.621863	1	3202
GO_NEGATIVE_REGULATION_OF_VASCULAR_SMOOTH_MUSCLE_CELL_PROLIFERATION	17	-0.527587	-1.3871	0.0636704	0.62296	1	4387
PETROVA_PROX1_TARGETS_UP	21	-0.531629	-1.38669	0.068	0.623982	1	6715
GO_REGULATION_OF_AMYLOID_BETA_FORMATION	26	-0.385571	-1.38639	0	0.623985	1	2545
GO_NEGATIVE_REGULATION_OF_EPITHELIAL_CELL_PROLIFERATION	99	-0.380116	-1.3861	0	0.624019	1	6564
GO_RESPONSE_TO_STEROID_HORMONE	279	-0.312349	-1.38603	0	0.623062	1	6688
GO_SITE_OF_POLARIZED_GROWTH	153	-0.31616	-1.38582	0.0476191	0.6224	1	4406
GO_MEMBRANE_PROTEIN_ECTODOMAIN_PROTEOLYSIS	40	-0.384925	-1.38572	0	0.621348	1	3106
GO_STEROL_HOMEOSTASIS	52	-0.446953	-1.38534	0	0.622242	1	2867
GO_POSITIVE_REGULATION_OF_BLOOD_CIRCULATION	37	-0.385908	-1.38525	0	0.621172	1	2655
GO_ENERGY_HOMEOSTASIS	29	-0.478941	-1.38506	0	0.620395	1	5830
GO_POSITIVE_REGULATION_OF_RECEPTOR_SIGNALING_PATHWAY_VIA_STAT	66	-0.380023	-1.38469	0	0.620109	1	6497
SHAFFER_IRF4_TARGETS_IN_MYELOMA_VS_MATURE_B_LYMPHOCYTE	87	-0.346054	-1.38398	0.0678643	0.622058	1	5808
GO_ENDODERM_DEVELOPMENT	54	-0.446259	-1.38337	0	0.624216	1	6709
GO_SLEEP	15	-0.519805	-1.38305	0	0.624705	1	1379
GO_FIBROBLAST_MIGRATION	36	-0.447273	-1.38302	0.0341365	0.623636	1	4126
GO_NEGATIVE_REGULATION_OF_LYMPHOCYTE_ACTIVATION	116	-0.349089	-1.38273	0	0.624472	1	2624
GO_REGULATION_OF_LEUKOCYTE_PROLIFERATION	168	-0.34389	-1.38264	0	0.623425	1	3074
BIOCARTA_INFLAM_PATHWAY	16	-0.625166	-1.38247	0.0955882	0.623015	1	2938
GO_POSITIVE_REGULATION_OF_PEPTIDE_HORMONE_SECRETION	60	-0.376399	-1.38219	0	0.623391	1	4159
GO_REGULATION_OF_CAMP_MEDIATED_SIGNALING	29	-0.451843	-1.38201	0	0.623023	1	4324
GO_TOLL_LIKE_RECEPTOR_4_SIGNALING_PATHWAY	33	-0.43621	-1.38176	0.0446097	0.622737	1	4152
GO_MHC_PROTEIN_BINDING	19	-0.450626	-1.38175	0.0488246	0.62139	1	1297
GNATENKO_PLATELET_SIGNATURE	35	-0.379144	-1.38161	0.150659	0.6211	1	1743
GO_RECEPTOR_REGULATOR_ACTIVITY	235	-0.348856	-1.38123	0	0.621631	1	4406
GO_REGULATION_OF_GASTRULATION	28	-0.560181	-1.38109	0.0428016	0.620929	1	6688
GO_IMMUNOGLOBULIN_COMPLEX	16	-0.621655	-1.38097	0.0805861	0.619905	1	2523
GO_REGULATION_OF_OXIDATIVE_STRESS_INDUCED_INTRINSIC_APOPTOTIC_SIGNALING_PATHWAY	23	-0.380009	-1.38	0.0729367	0.623182	1	3112
REACTOME_FORMATION_OF_TUBULIN_FOLDING_INTERMEDIATES_BY_CCT_TRIC	20	-0.512	-1.38	0.0826087	0.621852	1	7095
BURTON_ADIPOGENESIS_2	64	-0.391038	-1.37979	0	0.621849	1	4356
GO_PEPTIDE_HORMONE_SECRETION	172	-0.308998	-1.37952	0	0.622021	1	5556
REACTOME_RORA_ACTIVATES_GENE_EXPRESSION	17	-0.487755	-1.37948	0.105085	0.621001	1	7738
GO_NEUROMUSCULAR_SYNAPTIC_TRANSMISSION	17	-0.525454	-1.3793	0.102888	0.620506	1	575
ELVIDGE_HIF1A_TARGETS_DN	69	-0.353395	-1.37852	0.0597015	0.62274	1	4363
GO_LEUKOCYTE_CELL_CELL_ADHESION	268	-0.297682	-1.37829	0.0705394	0.622731	1	2671
GO_COLLAGEN_BINDING	52	-0.445417	-1.37829	0.0596421	0.621423	1	5589
GAVIN_FOXP3_TARGETS_CLUSTER_T4	88	-0.34342	-1.37795	0	0.622488	1	3019
GO_ENDODERM_FORMATION	35	-0.461788	-1.37783	0	0.621597	1	4923
REACTOME_DOWNREGULATION_OF_TGF_BETA_RECEPTOR_SIGNALING	25	-0.383839	-1.37773	0.0315399	0.620819	1	8900
GO_PHAGOCYTIC_CUP	24	-0.4152	-1.3777	0.0721063	0.619766	1	589
GO_REGULATION_OF_CARBOHYDRATE_METABOLIC_PROCESS	159	-0.316316	-1.37765	0	0.61875	1	2665
GO_REGULATION_OF_PEPTIDE_SECRETION	338	-0.288362	-1.3775	0	0.618096	1	3271
GO_ENDOSOME_ORGANIZATION	72	-0.367309	-1.37745	0.0998081	0.617195	1	2512
GO_REGULATION_OF_CILIUM_ASSEMBLY	46	-0.445331	-1.37731	0	0.616425	1	2777
GO_NEGATIVE_REGULATION_OF_T_CELL_PROLIFERATION	43	-0.418966	-1.37682	0	0.617109	1	2624
REACTOME_SIGNALING_BY_NUCLEAR_RECEPTORS	192	-0.28917	-1.3765	0.0533333	0.617301	1	2722
GO_HUMORAL_IMMUNE_RESPONSE_MEDIATED_BY_CIRCULATING_IMMUNOGLOBULIN	37	-0.466022	-1.37636	0.0382023	0.616908	1	3016
GO_AMMONIUM_ION_METABOLIC_PROCESS	139	-0.352516	-1.37623	0	0.616578	1	3058
GO_MEIOTIC_CHROMOSOME_SEGREGATION	66	-0.373685	-1.37623	0.0881834	0.615319	1	3279
GO_POSITIVE_REGULATION_OF_LIPID_STORAGE	18	-0.517659	-1.37584	0	0.615727	1	1760
KOHOUTEK_CCNT1_TARGETS	41	-0.385117	-1.37581	0	0.614542	1	3585
GO_RENAL_FILTRATION	16	-0.499081	-1.37531	0.0928571	0.616225	1	6619
GO_DYNEIN_LIGHT_INTERMEDIATE_CHAIN_BINDING	26	-0.50736	-1.37468	0.108779	0.617222	1	6532
BOQUEST_STEM_CELL_UP	161	-0.410351	-1.37463	0.0294118	0.616431	1	5379
NAKAYAMA_SOFT_TISSUE_TUMORS_PCA2_DN	46	-0.463847	-1.37438	0.0500928	0.616785	1	5334
GO_REGULATION_OF_PROTEIN_SUMOYLATION	19	-0.503734	-1.37435	0.0982659	0.615611	1	5959
GO_RIBONUCLEOSIDE_MONOPHOSPHATE_METABOLIC_PROCESS	44	-0.391795	-1.37406	0	0.615687	1	2410
GO_ANDROGEN_RECEPTOR_SIGNALING_PATHWAY	53	-0.384225	-1.37399	0.10124	0.614517	1	6902
REACTOME_SYNTHESIS_OF_IP3_AND_IP4_IN_THE_CYTOSOL	22	-0.448615	-1.37392	0	0.613753	1	3235
GO_POSITIVE_REGULATION_OF_CELL_ACTIVATION	272	-0.284554	-1.37373	0	0.6134	1	2562
HALLMARK_ANDROGEN_RESPONSE	85	-0.348515	-1.37317	0	0.615252	1	3071
HOEBEKE_LYMPHOID_STEM_CELL_UP	78	-0.407453	-1.37275	0	0.615947	1	2523
GO_RESPONSE_TO_VITAMIN_D	25	-0.528303	-1.37267	0	0.61509	1	6700
RICKMAN_HEAD_AND_NECK_CANCER_A	52	-0.487307	-1.37251	0	0.615356	1	4177
REACTOME_G_BETA_GAMMA_SIGNALLING_THROUGH_PI3KGAMMA	21	-0.482694	-1.37211	0.0546559	0.615626	1	3303
GO_REGULATION_OF_LYMPHOCYTE_ACTIVATION	343	-0.285182	-1.37204	0	0.614787	1	2624
GO_INTERLEUKIN_2_BIOSYNTHETIC_PROCESS	22	-0.431045	-1.37159	0	0.615272	1	1861
GO_POSITIVE_REGULATION_OF_MICROTUBULE_POLYMERIZATION_OR_DEPOLYMERIZATION	31	-0.428008	-1.37111	0.0718816	0.61628	1	6611
GO_NEUTRAL_AMINO_ACID_TRANSMEMBRANE_TRANSPORTER_ACTIVITY	24	-0.451026	-1.37093	0.032381	0.615831	1	6314
GO_PEPTIDYL_ARGININE_MODIFICATION	23	-0.465272	-1.37093	0.137667	0.614628	1	3682
REACTOME_AMINO_ACID_TRANSPORT_ACROSS_THE_PLASMA_MEMBRANE	23	-0.454717	-1.3708	0.130785	0.614301	1	2231
GO_REGULATION_OF_OSSIFICATION	149	-0.359696	-1.37057	0.0628684	0.614456	1	6853
GO_NEGATIVE_REGULATION_OF_DEFENSE_RESPONSE	153	-0.33048	-1.37027	0	0.614166	1	6742
REACTOME_TRIGLYCERIDE_METABOLISM	23	-0.466152	-1.37027	0	0.612975	1	7007
GO_REGULATION_OF_CELL_ACTIVATION	435	-0.267711	-1.37011	0	0.612426	1	2624
GO_ALPHA_BETA_T_CELL_ACTIVATION	121	-0.31486	-1.37006	0.0448598	0.611408	1	2501
PID_NFAT_3PATHWAY	51	-0.314372	-1.37005	0	0.61023	1	2499
GO_DENDRITIC_SPINE_DEVELOPMENT	80	-0.343186	-1.36976	0.0564663	0.61009	1	3067
FERRANDO_T_ALL_WITH_MLL_ENL_FUSION_UP	75	-0.352182	-1.36972	0.072407	0.608994	1	2761
GO_ACTIVATION_OF_IMMUNE_RESPONSE	483	-0.273237	-1.36965	0	0.608094	1	2689
IZADPANAH_STEM_CELL_ADIPOSE_VS_BONE_UP	103	-0.350355	-1.36964	0	0.606975	1	5630
MA_MYELOID_DIFFERENTIATION_UP	34	-0.41794	-1.36956	0.118881	0.606466	1	2761
GO_POSITIVE_REGULATION_OF_ADAPTIVE_IMMUNE_RESPONSE	81	-0.325806	-1.36955	0	0.605312	1	665
HALLMARK_COMPLEMENT	164	-0.361172	-1.36944	0	0.604617	1	3828
GO_RESPONSE_TO_VITAMIN	61	-0.434124	-1.3691	0	0.604762	1	7184
GO_CYTOKINE_ACTIVITY	106	-0.383258	-1.36894	0	0.604077	1	3293
RODRIGUES_THYROID_CARCINOMA_DN	66	-0.38858	-1.36849	0.0742188	0.604813	1	6044
GO_MESENCHYME_MORPHOGENESIS	35	-0.465181	-1.36836	0	0.603993	1	5806
GO_BLOOD_MICROPARTICLE	69	-0.367722	-1.36836	0	0.602858	1	1796
GO_CELLULAR_RESPONSE_TO_CARBOHYDRATE_STIMULUS	109	-0.316711	-1.36798	0	0.603413	1	3264
NAKAMURA_METASTASIS_MODEL_UP	33	-0.464231	-1.36779	0.0381283	0.603199	1	3548
KEGG_ETHER_LIPID_METABOLISM	21	-0.535738	-1.36771	0.0507519	0.602275	1	2361
MCBRYAN_PUBERTAL_BREAST_5_6WK_DN	115	-0.344374	-1.36758	0	0.601495	1	3134
MARTORIATI_MDM4_TARGETS_NEUROEPITHELIUM_DN	115	-0.409799	-1.36751	0.0489796	0.600745	1	3820
YAO_TEMPORAL_RESPONSE_TO_PROGESTERONE_CLUSTER_6	61	-0.440451	-1.36739	0.0524194	0.600196	1	3047
REACTOME_COPI_INDEPENDENT_GOLGI_TO_ER_RETROGRADE_TRAFFIC	44	-0.379933	-1.36735	0.0693431	0.599436	1	2282
WANG_LMO4_TARGETS_UP	298	-0.278221	-1.36704	0	0.599686	1	3101
GO_REGULATION_OF_NUCLEOTIDE_BIOSYNTHETIC_PROCESS	32	-0.508432	-1.36653	0.20396	0.601823	1	2002
INGRAM_SHH_TARGETS_DN	51	-0.423004	-1.3664	0.138739	0.601486	1	5177
LIEN_BREAST_CARCINOMA_METAPLASTIC_VS_DUCTAL_UP	60	-0.392607	-1.36632	0	0.600675	1	5382
SCHLOSSER_MYC_TARGETS_AND_SERUM_RESPONSE_DN	48	-0.332085	-1.36598	0	0.600931	1	3012
GO_OXIDOREDUCTASE_ACTIVITY_ACTING_ON_THE_CH_CH_GROUP_OF_DONORS_NAD_OR_NADP_AS_ACCEPTOR	22	-0.431533	-1.36574	0.109515	0.600983	1	2005
GO_C_C_CHEMOKINE_BINDING	20	-0.466139	-1.36538	0	0.60143	1	113
GO_PHAGOCYTOSIS	226	-0.310945	-1.36473	0	0.603346	1	3242
HAHTOLA_MYCOSIS_FUNGOIDES_CD4_DN	109	-0.307574	-1.36444	0	0.603527	1	7765
GO_REGULATION_OF_KERATINOCYTE_PROLIFERATION	23	-0.453775	-1.36438	0.0590219	0.602491	1	6408
GO_GLYCOSYL_COMPOUND_BIOSYNTHETIC_PROCESS	33	-0.400778	-1.36405	0	0.602621	1	7963
GO_ANATOMICAL_STRUCTURE_HOMEOSTASIS	317	-0.288674	-1.36397	0	0.601817	1	3264
MARTENS_TRETINOIN_RESPONSE_UP	356	-0.331333	-1.36375	0	0.601258	1	5925
GO_MEMBRANE_PROTEIN_PROTEOLYSIS	54	-0.366642	-1.36366	0	0.600672	1	3106
GO_NEGATIVE_REGULATION_OF_INTERLEUKIN_2_PRODUCTION	21	-0.523513	-1.36343	0.0579399	0.600304	1	6763
HOLLEMAN_PREDNISOLONE_RESISTANCE_ALL_UP	17	-0.491823	-1.36342	0.0947581	0.599313	1	2412
GO_T_CELL_DIFFERENTIATION	201	-0.312551	-1.36327	0	0.598903	1	2562
GO_PATHWAY_RESTRICTED_SMAD_PROTEIN_PHOSPHORYLATION	45	-0.418771	-1.36318	0	0.598083	1	7030
GO_ENDOPLASMIC_RETICULUM_LUMEN	206	-0.322884	-1.36317	0	0.597068	1	5730
GO_ESTROGEN_METABOLIC_PROCESS	16	-0.598194	-1.36316	0	0.596002	1	2839
GO_IRE1_MEDIATED_UNFOLDED_PROTEIN_RESPONSE	57	-0.345822	-1.36314	0	0.595125	1	2306
REACTOME_SIGNALING_BY_VEGF	96	-0.34229	-1.36282	0	0.59562	1	3812
ONO_FOXP3_TARGETS_DN	39	-0.389821	-1.36244	0.0511073	0.595926	1	2972
GO_FAT_CELL_DIFFERENTIATION	171	-0.343172	-1.36232	0	0.59525	1	6853
GO_SCHWANN_CELL_DEVELOPMENT	24	-0.514998	-1.36224	0.0538922	0.594512	1	5782
GO_G_PROTEIN_COUPLED_CHEMOATTRACTANT_RECEPTOR_ACTIVITY	20	-0.435098	-1.36205	0	0.59418	1	113
IVANOVSKA_MIR106B_TARGETS	75	-0.364187	-1.36201	0.0317164	0.593189	1	2852
LIAN_LIPA_TARGETS_6M	61	-0.457905	-1.36194	0	0.592439	1	4391
LINDSTEDT_DENDRITIC_CELL_MATURATION_A	52	-0.467287	-1.36182	0.0530303	0.591818	1	5382
GO_RESPONSE_TO_TRANSFORMING_GROWTH_FACTOR_BETA	187	-0.341323	-1.36173	0	0.591196	1	6193
ADDYA_ERYTHROID_DIFFERENTIATION_BY_HEMIN	59	-0.410449	-1.36123	0	0.592081	1	3219
GO_KERATINOCYTE_PROLIFERATION	30	-0.455942	-1.36117	0.118919	0.5914	1	5630
GO_HOMOLOGOUS_CHROMOSOME_SEGREGATION	37	-0.449025	-1.361	0	0.591457	1	3276
WIERENGA_STAT5A_TARGETS_GROUP2	44	-0.480721	-1.36088	0.106299	0.590795	1	3040
BIOCARTA_NUCLEARRS_PATHWAY	17	-0.577293	-1.3607	0	0.590447	1	2867
GO_P53_BINDING	52	-0.362081	-1.36068	0.0834753	0.589425	1	3045
GO_NUCLEAR_EXOSOME_RNASE_COMPLEX	15	-0.440539	-1.36056	0.0773931	0.588935	1	7487
GO_INTRINSIC_APOPTOTIC_SIGNALING_PATHWAY_IN_RESPONSE_TO_DNA_DAMAGE_BY_P53_CLASS_MEDIATOR	37	-0.356482	-1.36051	0	0.587918	1	2518
GO_XENOBIOTIC_METABOLIC_PROCESS	58	-0.393219	-1.3605	0	0.587	1	3684
GO_REGULATION_OF_CELL_MATRIX_ADHESION	100	-0.383042	-1.35976	0	0.588515	1	6147
GO_REGULATION_OF_PEPTIDE_HORMONE_SECRETION	138	-0.324912	-1.35963	0	0.587958	1	5556
GO_PRESYNAPTIC_MEMBRANE	96	-0.388669	-1.35937	0.0470588	0.58807	1	5895
BIOCARTA_WNT_PATHWAY	22	-0.483497	-1.35892	0.0609481	0.589547	1	2049
PID_NFKAPPAB_CANONICAL_PATHWAY	22	-0.471535	-1.35814	0	0.592208	1	7924
ELVIDGE_HIF1A_AND_HIF2A_TARGETS_DN	81	-0.364311	-1.35798	0	0.591945	1	4363
REACTOME_LEISHMANIA_INFECTION	174	-0.339585	-1.35767	0	0.592397	1	2869
GO_PEPTIDYL_LYSINE_TRIMETHYLATION	36	-0.326732	-1.35736	0.0770642	0.591916	1	3286
GO_STEREOCILIUM_BUNDLE	43	-0.415021	-1.35707	0.0661157	0.591898	1	2418
HALLMARK_UNFOLDED_PROTEIN_RESPONSE	106	-0.331275	-1.35643	0	0.593656	1	2380
GO_LYMPHOCYTE_CHEMOTAXIS	35	-0.461352	-1.35625	0.0660194	0.593301	1	6533
BROWNE_HCMV_INFECTION_1HR_UP	38	-0.44742	-1.35606	0	0.592995	1	3153
GO_NEURON_CELLULAR_HOMEOSTASIS	22	-0.451577	-1.356	0.0319865	0.592345	1	3214
CHIANG_LIVER_CANCER_SUBCLASS_POLYSOMY7_DN	18	-0.505114	-1.35575	0.048913	0.592461	1	1775
GO_CYTOPLASMIC_DYNEIN_COMPLEX	18	-0.439202	-1.35554	0.0513308	0.592601	1	2282
GO_ADIPOSE_TISSUE_DEVELOPMENT	33	-0.408761	-1.35524	0.0758377	0.592317	1	2867
SA_CASPASE_CASCADE	17	-0.574033	-1.35484	0.14664	0.592654	1	2251
STOSSI_RESPONSE_TO_ESTRADIOL	28	-0.516381	-1.35389	0.0508475	0.595301	1	6788
REACTOME_ANTI_INFLAMMATORY_RESPONSE_FAVOURING_LEISHMANIA_PARASITE_INFECTION	100	-0.384772	-1.35385	0	0.594484	1	2869
HALLMARK_IL2_STAT5_SIGNALING	193	-0.364349	-1.35373	0	0.594024	1	2911
PID_P38_MKK3_6PATHWAY	25	-0.396618	-1.35371	0.0291096	0.593156	1	3278
GO_ACTIVIN_RECEPTOR_SIGNALING_PATHWAY	29	-0.428086	-1.35367	0.0615385	0.59221	1	6688
GO_RESPONSE_TO_BMP	105	-0.375374	-1.35304	0.0326296	0.593866	1	5323
GO_POSITIVE_REGULATION_OF_ANION_TRANSPORT	30	-0.444353	-1.353	0.1936	0.593068	1	2545
GAVIN_FOXP3_TARGETS_CLUSTER_P3	150	-0.353545	-1.35283	0	0.593131	1	3035
BURTON_ADIPOGENESIS_11	40	-0.417436	-1.35182	0.163964	0.597279	1	2967
MIKKELSEN_ES_HCP_WITH_H3K27ME3	16	-0.57968	-1.35145	0.160976	0.598349	1	4916
GO_REGULATION_OF_CD4_POSITIVE_ALPHA_BETA_T_CELL_DIFFERENTIATION	42	-0.398356	-1.35135	0.0458891	0.597642	1	665
GO_RESPONSE_TO_TOXIC_SUBSTANCE	372	-0.282651	-1.3512	0	0.597175	1	3300
LIU_VAV3_PROSTATE_CARCINOGENESIS_UP	67	-0.403695	-1.35082	0.0493601	0.5982	1	5725
BURTON_ADIPOGENESIS_PEAK_AT_8HR	36	-0.408032	-1.35076	0	0.597318	1	6742
XU_GH1_AUTOCRINE_TARGETS_UP	127	-0.313804	-1.35008	0	0.599423	1	2043
ZHAN_MULTIPLE_MYELOMA_CD2_UP	37	-0.451816	-1.34959	0	0.600461	1	6032
GO_POSITIVE_REGULATION_OF_VASOCONSTRICTION	17	-0.48142	-1.34941	0.0719697	0.600596	1	6361
SWEET_LUNG_CANCER_KRAS_DN	288	-0.306447	-1.34928	0	0.600089	1	4406
GO_POSITIVE_REGULATION_OF_CHROMATIN_ORGANIZATION	94	-0.331601	-1.34898	0.0588235	0.600213	1	3101
GO_CELLULAR_CARBOHYDRATE_METABOLIC_PROCESS	212	-0.297183	-1.34885	0	0.599505	1	2707
GO_MITOPHAGY	21	-0.512771	-1.34837	0.0719844	0.600828	1	1936
KEGG_SYSTEMIC_LUPUS_ERYTHEMATOSUS	30	-0.443275	-1.34828	0.127376	0.599988	1	2347
GO_PEPTIDE_HORMONE_PROCESSING	22	-0.468565	-1.34758	0.0692168	0.602533	1	4880
GO_NEGATIVE_REGULATION_OF_CELL_MATRIX_ADHESION	34	-0.49229	-1.34728	0	0.602494	1	6147
GO_PROTEIN_TARGETING_TO_LYSOSOME	18	-0.57598	-1.34726	0.057732	0.601621	1	7540
GO_REGULATION_OF_T_CELL_RECEPTOR_SIGNALING_PATHWAY	35	-0.38866	-1.34718	0.0657084	0.600919	1	2490
GRYDER_PAX3FOXO1_ENHANCERS_KO_DOWN	374	-0.312111	-1.34717	0.0494506	0.60008	1	2704
GO_SMOOTH_MUSCLE_CELL_PROLIFERATION	111	-0.366383	-1.34701	0	0.599721	1	4912
GO_ANATOMICAL_STRUCTURE_MATURATION	121	-0.363065	-1.34674	0	0.600262	1	3300
GO_POSITIVE_REGULATION_OF_BLOOD_VESSEL_ENDOTHELIAL_CELL_MIGRATION	44	-0.388868	-1.34662	0	0.599752	1	3551
GO_NEURON_PROJECTION_ARBORIZATION	17	-0.525125	-1.34591	0.10998	0.602404	1	4927
GO_REGULATION_OF_T_CELL_DIFFERENTIATION	112	-0.318964	-1.34587	0	0.601724	1	2562
JISON_SICKLE_CELL_DISEASE_DN	162	-0.265057	-1.34583	0.0525253	0.600822	1	2550
TONKS_TARGETS_OF_RUNX1_RUNX1T1_FUSION_GRANULOCYTE_DN	15	-0.540297	-1.34578	0.177258	0.600144	1	3237
REACTOME_COOPERATION_OF_PREFOLDIN_AND_TRIC_CCT_IN_ACTIN_AND_TUBULIN_FOLDING	27	-0.401592	-1.34571	0.142582	0.599635	1	1362
GO_PROTEIN_K48_LINKED_DEUBIQUITINATION	31	-0.449201	-1.34522	0.111111	0.600585	1	1929
GO_HISTONE_H4_K16_ACETYLATION	20	-0.449096	-1.34519	0.0635593	0.599806	1	3101
REACTOME_NOTCH4_INTRACELLULAR_DOMAIN_REGULATES_TRANSCRIPTION	18	-0.557243	-1.34517	0	0.598976	1	3845
GO_MESODERM_MORPHOGENESIS	50	-0.375633	-1.34516	0	0.598038	1	5323
GO_SYMPORTER_ACTIVITY	92	-0.385059	-1.34512	0.0868055	0.597468	1	4850
GO_FAT_SOLUBLE_VITAMIN_METABOLIC_PROCESS	26	-0.522488	-1.34511	0	0.596536	1	4162
GO_SKELETAL_MUSCLE_ORGAN_DEVELOPMENT	117	-0.320341	-1.34496	0.0880989	0.596388	1	5995
SMID_BREAST_CANCER_NORMAL_LIKE_UP	343	-0.285953	-1.34486	0	0.595941	1	2564
MATSUDA_NATURAL_KILLER_DIFFERENTIATION	398	-0.30402	-1.34485	0	0.595016	1	3240
GO_LIPID_LOCALIZATION	263	-0.309703	-1.34458	0	0.595287	1	3058
GO_POSITIVE_REGULATION_OF_INTERLEUKIN_1_SECRETION	19	-0.49748	-1.34409	0.10034	0.596558	1	1472
FONTAINE_PAPILLARY_THYROID_CARCINOMA_DN	50	-0.396449	-1.34406	0.0451128	0.595808	1	3094
GO_EXCITATORY_SYNAPSE	33	-0.491237	-1.34384	0.0385965	0.595667	1	7149
GO_NEGATIVE_REGULATION_OF_BMP_SIGNALING_PATHWAY	28	-0.454913	-1.34371	0.116438	0.595245	1	6193
GO_METALLOAMINOPEPTIDASE_ACTIVITY	18	-0.547617	-1.34362	0.100179	0.594562	1	2109
GO_PULMONARY_VALVE_MORPHOGENESIS	16	-0.543248	-1.34337	0.0634328	0.594518	1	6564
GO_WATER_HOMEOSTASIS	41	-0.410176	-1.34336	0.122772	0.593666	1	4751
GO_SYNAPTONEMAL_COMPLEX_ORGANIZATION	17	-0.487889	-1.34329	0.0514286	0.593039	1	4302
MARTINEZ_RB1_TARGETS_DN	423	-0.284226	-1.34326	0	0.592263	1	3241
GO_TRNA_WOBBLE_BASE_MODIFICATION	20	-0.441475	-1.34312	0.12529	0.592087	1	539
BHAT_ESR1_TARGETS_NOT_VIA_AKT1_UP	172	-0.303794	-1.3429	0.0309091	0.591799	1	3241
GO_RENAL_WATER_HOMEOSTASIS	23	-0.49101	-1.34283	0	0.591255	1	7844
KEGG_ABC_TRANSPORTERS	28	-0.383071	-1.34271	0.100352	0.590769	1	2545
KEGG_CHEMOKINE_SIGNALING_PATHWAY	153	-0.321248	-1.34256	0	0.59058	1	3303
RASHI_RESPONSE_TO_IONIZING_RADIATION_2	106	-0.321907	-1.34252	0.032381	0.589932	1	2656
BHAT_ESR1_TARGETS_VIA_AKT1_UP	232	-0.291906	-1.34193	0	0.591585	1	2695
TAKEDA_TARGETS_OF_NUP98_HOXA9_FUSION_8D_DN	144	-0.337028	-1.34186	0	0.590743	1	5834
REACTOME_SEALING_OF_THE_NUCLEAR_ENVELOPE_NE_BY_ESCRT_III	23	-0.438324	-1.34182	0.139806	0.590155	1	5306
GO_REGULATION_OF_ALPHA_BETA_T_CELL_DIFFERENTIATION	56	-0.355349	-1.34128	0.102421	0.591532	1	665
PICCALUGA_ANGIOIMMUNOBLASTIC_LYMPHOMA_DN	123	-0.307382	-1.34118	0.0857741	0.590972	1	2541
IVANOVA_HEMATOPOIESIS_STEM_CELL	148	-0.324288	-1.34113	0.0996732	0.590266	1	7380
GO_NEGATIVE_REGULATION_OF_CYCLIN_DEPENDENT_PROTEIN_KINASE_ACTIVITY	29	-0.437877	-1.34088	0	0.590656	1	6541
GO_REGULATION_OF_LYMPHOCYTE_MEDIATED_IMMUNITY	105	-0.302604	-1.34001	0	0.594292	1	665
GO_POSITIVE_REGULATION_OF_SECRETION	289	-0.280045	-1.34	0	0.593406	1	3040
PID_PS1_PATHWAY	41	-0.380123	-1.3398	0.107955	0.593751	1	5806
MEISSNER_BRAIN_HCP_WITH_H3K4ME2	15	-0.483097	-1.33929	0.0522244	0.594731	1	5949
GO_NEGATIVE_REGULATION_OF_LEUKOCYTE_DIFFERENTIATION	81	-0.365941	-1.33864	0.0698152	0.596669	1	3172
GO_CELLULAR_RESPONSE_TO_TOPOLOGICALLY_INCORRECT_PROTEIN	140	-0.30489	-1.3383	0	0.597211	1	2306
TURASHVILI_BREAST_DUCTAL_CARCINOMA_VS_DUCTAL_NORMAL_UP	37	-0.48162	-1.33813	0	0.597309	1	5701
GALLUZZI_PERMEABILIZE_MITOCHONDRIA	36	-0.386413	-1.33779	0.058427	0.597356	1	2168
GO_POSITIVE_REGULATION_OF_TRANSCRIPTION_FROM_RNA_POLYMERASE_II_PROMOTER_IN_RESPONSE_TO_STRESS	22	-0.452322	-1.33772	0.0733945	0.596646	1	6468
SASSON_RESPONSE_TO_GONADOTROPHINS_DN	76	-0.31721	-1.33711	0	0.597838	1	1817
GO_NEGATIVE_REGULATION_OF_T_CELL_APOPTOTIC_PROCESS	15	-0.5885	-1.33696	0.102669	0.59735	1	6488
BRACHAT_RESPONSE_TO_CISPLATIN	20	-0.453284	-1.33665	0	0.597532	1	5760
GO_RESPONSE_TO_ANTINEOPLASTIC_AGENT	76	-0.35642	-1.3366	0.110211	0.596783	1	6103
GO_ANTIGEN_BINDING	34	-0.456709	-1.33641	0.0420792	0.59647	1	3018
LU_IL4_SIGNALING	78	-0.347579	-1.33622	0.124481	0.59641	1	2576
TAKEDA_TARGETS_OF_NUP98_HOXA9_FUSION_6HR_DN	35	-0.412715	-1.33621	0.0305755	0.595539	1	3109
GO_RESPONSE_TO_ALCOHOL	168	-0.297789	-1.33613	0	0.595237	1	3548
KEGG_SELENOAMINO_ACID_METABOLISM	21	-0.399665	-1.33578	0	0.595779	1	3004
GO_GLUTAMATE_RECEPTOR_BINDING	35	-0.444407	-1.33549	0.0623557	0.59606	1	7163
LIU_COMMON_CANCER_GENES	53	-0.380737	-1.33472	0.111607	0.598638	1	7351
GO_NEGATIVE_REGULATION_OF_CAMP_MEDIATED_SIGNALING	17	-0.450381	-1.33466	0	0.59803	1	3153
JIANG_TIP30_TARGETS_DN	17	-0.445099	-1.33439	0.0645833	0.598396	1	1026
GUILLAUMOND_KLF10_TARGETS_UP	32	-0.437744	-1.3341	0.11597	0.598695	1	2500
EPPERT_LSC_R	34	-0.448702	-1.33377	0.150424	0.598947	1	7951
PID_BMP_PATHWAY	33	-0.398391	-1.33375	0.161793	0.598244	1	4313
GO_POSITIVE_REGULATION_OF_PATHWAY_RESTRICTED_SMAD_PROTEIN_PHOSPHORYLATION	33	-0.430174	-1.33347	0.0535714	0.598031	1	7030
GO_REGULATION_OF_PROTEIN_STABILITY	243	-0.288003	-1.33336	0	0.597518	1	3156
PID_ENDOTHELIN_PATHWAY	54	-0.367416	-1.33325	0.0653061	0.597	1	2674
KEGG_CALCIUM_SIGNALING_PATHWAY	120	-0.376898	-1.33316	0.124473	0.596483	1	6731
GO_MESODERM_DEVELOPMENT	82	-0.362682	-1.33311	0	0.595955	1	7235
NUMATA_CSF3_SIGNALING_VIA_STAT3	16	-0.484884	-1.33276	0.154135	0.596572	1	7094
GO_NEUTRAL_LIPID_BIOSYNTHETIC_PROCESS	30	-0.463923	-1.33225	0.043088	0.597429	1	1583
GO_POSITIVE_REGULATION_OF_CARBOHYDRATE_METABOLIC_PROCESS	57	-0.373802	-1.33205	0.0632411	0.597298	1	2148
HALLMARK_PI3K_AKT_MTOR_SIGNALING	97	-0.306135	-1.33176	0.0691145	0.597285	1	2758
GO_IMMUNE_RESPONSE_REGULATING_SIGNALING_PATHWAY	468	-0.261477	-1.33163	0	0.596891	1	2716
KEGG_FOCAL_ADHESION	160	-0.325993	-1.33154	0.0693431	0.596245	1	4720
MOOTHA_GLUCONEOGENESIS	20	-0.514129	-1.33151	0.139535	0.595491	1	7730
ROSS_LEUKEMIA_WITH_MLL_FUSIONS	61	-0.321782	-1.3315	0	0.594751	1	2982
KIM_LIVER_CANCER_POOR_SURVIVAL_UP	20	-0.475612	-1.33141	0.0514286	0.594233	1	507
GO_DIGESTIVE_SYSTEM_DEVELOPMENT	85	-0.419086	-1.33137	0.0546075	0.593538	1	4907
GO_TRANSMEMBRANE_RECEPTOR_PROTEIN_SERINE_THREONINE_KINASE_SIGNALING_PATHWAY	239	-0.312549	-1.33091	0	0.594658	1	6193
GO_OXIDOREDUCTASE_ACTIVITY_ACTING_ON_PEROXIDE_AS_ACCEPTOR	30	-0.437931	-1.33091	0.0944123	0.59387	1	2157
GO_POSITIVE_REGULATION_OF_OSSIFICATION	69	-0.407055	-1.33086	0.0882883	0.593214	1	3601
RUTELLA_RESPONSE_TO_HGF_VS_CSF2RB_AND_IL4_DN	217	-0.287484	-1.33044	0	0.594413	1	3299
GO_NUCLEAR_TRANSCRIBED_MRNA_CATABOLIC_PROCESS_EXONUCLEOLYTIC	34	-0.346085	-1.33041	0.114173	0.593624	1	7157
GO_POSITIVE_REGULATION_OF_INTERLEUKIN_1_PRODUCTION	34	-0.465659	-1.33038	0.0445269	0.592876	1	1472
GO_POSITIVE_REGULATION_OF_DENDRITIC_SPINE_DEVELOPMENT	36	-0.402467	-1.33034	0	0.592261	1	2464
GO_NEGATIVE_REGULATION_OF_IMMUNE_SYSTEM_PROCESS	347	-0.28793	-1.3303	0.0466786	0.591594	1	2656
BEIER_GLIOMA_STEM_CELL_UP	25	-0.508614	-1.32965	0.180894	0.59351	1	5962
MCCLUNG_CREB1_TARGETS_UP	73	-0.341247	-1.32959	0.0940032	0.593086	1	3294
GO_POSITIVE_REGULATION_OF_FAT_CELL_DIFFERENTIATION	51	-0.365974	-1.32928	0.0919118	0.593518	1	5271
ZHU_SKIL_TARGETS_UP	16	-0.458094	-1.32829	0.0868113	0.596854	1	4691
GO_ANTIGEN_RECEPTOR_MEDIATED_SIGNALING_PATHWAY	212	-0.28585	-1.32816	0.0549898	0.596431	1	2523
GO_ADRENAL_GLAND_DEVELOPMENT	15	-0.47921	-1.32798	0.196078	0.596151	1	2388
GO_REGULATION_OF_ADENYLATE_CYCLASE_ACTIVITY	19	-0.433057	-1.32787	0.0539216	0.595827	1	5909
GO_CHONDROCYTE_DIFFERENTIATION	88	-0.432758	-1.32786	0	0.59508	1	4310
FORTSCHEGGER_PHF8_TARGETS_UP	215	-0.302869	-1.32779	0	0.594343	1	2647
GO_POSITIVE_REGULATION_OF_CELLULAR_CARBOHYDRATE_METABOLIC_PROCESS	41	-0.388044	-1.32738	0	0.595649	1	2098
REACTOME_VXPX_CARGO_TARGETING_TO_CILIUM	16	-0.501989	-1.32718	0.123845	0.595365	1	3041
SMITH_LIVER_CANCER	43	-0.359471	-1.32694	0.0281457	0.595648	1	3764
HEIDENBLAD_AMPLICON_12P11_12_DN	19	-0.465342	-1.32679	0	0.595465	1	6961
DEURIG_T_CELL_PROLYMPHOCYTIC_LEUKEMIA_DN	274	-0.29599	-1.32662	0	0.595114	1	2655
GO_POSITIVE_REGULATION_OF_PRI_MIRNA_TRANSCRIPTION_BY_RNA_POLYMERASE_II	25	-0.541495	-1.3266	0.114228	0.594303	1	4313
GO_MODULATION_OF_EXCITATORY_POSTSYNAPTIC_POTENTIAL	28	-0.461886	-1.32635	0.0602151	0.594349	1	6497
GO_POSITIVE_REGULATION_OF_LEUKOCYTE_CELL_CELL_ADHESION	176	-0.270581	-1.32604	0	0.594888	1	2597
GO_RESPONSE_TO_TESTOSTERONE	30	-0.471209	-1.3259	0.128755	0.594794	1	2275
GO_SEGMENTATION	58	-0.419651	-1.32568	0.0289116	0.594892	1	5933
FOSTER_TOLERANT_MACROPHAGE_DN	368	-0.316221	-1.3255	0	0.595078	1	3168
GO_POSITIVE_REGULATION_OF_LEUKOCYTE_MEDIATED_IMMUNITY	98	-0.312345	-1.32513	0	0.595814	1	665
REACTOME_NOTCH3_INTRACELLULAR_DOMAIN_REGULATES_TRANSCRIPTION	22	-0.543212	-1.3251	0	0.595095	1	3845
GO_T_CELL_PROLIFERATION	141	-0.32311	-1.32508	0.0714286	0.59448	1	2988
REACTOME_BIOLOGICAL_OXIDATIONS	108	-0.384478	-1.32506	0.0945946	0.593737	1	3155
GO_CYTOPLASMIC_MICROTUBULE_ORGANIZATION	49	-0.351811	-1.32502	0.0492813	0.593011	1	2686
WHITFIELD_CELL_CYCLE_M_G1	118	-0.295063	-1.3249	0	0.592888	1	2595
PLASARI_TGFB1_SIGNALING_VIA_NFIC_1HR_DN	84	-0.342685	-1.32485	0	0.592195	1	2213
OUYANG_PROSTATE_CANCER_MARKERS	19	-0.519668	-1.32469	0.201271	0.59258	1	5538
RAY_TARGETS_OF_P210_BCR_ABL_FUSION_DN	15	-0.527864	-1.32467	0.195122	0.591885	1	3240
PID_IFNG_PATHWAY	40	-0.406573	-1.32459	0.074364	0.591488	1	864
GO_RESPONSE_TO_PH	25	-0.41831	-1.32457	0.106498	0.590837	1	7352
GO_NEGATIVE_REGULATION_OF_MACROAUTOPHAGY	29	-0.441349	-1.32454	0.136364	0.590132	1	3109
LEE_LIVER_CANCER_CIPROFIBRATE_UP	42	-0.460234	-1.32427	0.113383	0.589916	1	2981
MARTIN_NFKB_TARGETS_UP	36	-0.43174	-1.32407	0	0.589744	1	2859
GO_DENDRITIC_CELL_MIGRATION	23	-0.380315	-1.32397	0.0512195	0.589294	1	271
GO_FC_RECEPTOR_SIGNALING_PATHWAY	175	-0.264904	-1.32382	0	0.5893	1	2394
REACTOME_PLASMA_LIPOPROTEIN_ASSEMBLY_REMODELING_AND_CLEARANCE	51	-0.388864	-1.32374	0.150094	0.588869	1	7335
GO_REGULATION_OF_UBIQUITIN_PROTEIN_TRANSFERASE_ACTIVITY	48	-0.341099	-1.32364	0.0333919	0.588506	1	1937
GO_REGULATION_OF_INTERLEUKIN_1_SECRETION	27	-0.413323	-1.32326	0.0633147	0.589272	1	4806
GO_REGULATION_OF_ANTIGEN_RECEPTOR_MEDIATED_SIGNALING_PATHWAY	56	-0.367684	-1.32313	0.0465116	0.588768	1	2490
GO_PROTEIN_MANNOSYLATION	19	-0.468978	-1.32292	0.148148	0.588823	1	3069
WIELAND_UP_BY_HBV_INFECTION	78	-0.365339	-1.32284	0.0666667	0.58851	1	811
OSWALD_HEMATOPOIETIC_STEM_CELL_IN_COLLAGEN_GEL_UP	183	-0.287045	-1.32233	0.0545455	0.5897	1	3167
HINATA_NFKB_TARGETS_KERATINOCYTE_UP	66	-0.404248	-1.32189	0.059448	0.590267	1	6650
GO_LIPOPROTEIN_PARTICLE_RECEPTOR_BINDING	19	-0.534583	-1.32179	0.19084	0.5898	1	3015
GO_GASTRULATION	127	-0.358449	-1.32178	0	0.589073	1	6788
BUCKANOVICH_T_LYMPHOCYTE_HOMING_ON_TUMOR_DN	16	-0.490339	-1.32169	0	0.58896	1	2331
MEDINA_SMARCA4_TARGETS	28	-0.396659	-1.32158	0.0635514	0.588573	1	2380
GO_INFLAMMATORY_CELL_APOPTOTIC_PROCESS	19	-0.450292	-1.32138	0.124	0.588557	1	6502
LIN_NPAS4_TARGETS_UP	139	-0.328086	-1.32033	0.0696721	0.591927	1	7362
GO_SPROUTING_ANGIOGENESIS	90	-0.364973	-1.32003	0.0915493	0.592415	1	6845
PID_PI3K_PLC_TRK_PATHWAY	31	-0.3438	-1.31998	0.0559702	0.591757	1	3559
REACTOME_CARGO_RECOGNITION_FOR_CLATHRIN_MEDIATED_ENDOCYTOSIS	85	-0.274676	-1.31993	0	0.591307	1	2685
GO_REGULATION_OF_CHOLESTEROL_METABOLIC_PROCESS	52	-0.366373	-1.31937	0	0.592243	1	2867
REACTOME_TRANSPORT_OF_BILE_SALTS_AND_ORGANIC_ACIDS_METAL_IONS_AND_AMINE_COMPOUNDS	50	-0.402935	-1.31926	0	0.591871	1	4849
GO_RESPONSE_TO_GONADOTROPIN	22	-0.454349	-1.3189	0	0.592272	1	5806
GO_SYNAPTIC_TRANSMISSION_GABAERGIC	27	-0.543949	-1.31799	0	0.595105	1	2852
GO_CELLULAR_GLUCOSE_HOMEOSTASIS	112	-0.306477	-1.31797	0	0.59439	1	5382
GO_NUCLEAR_MATRIX	96	-0.357501	-1.31736	0	0.595578	1	2380
GO_GLYCEROLIPID_CATABOLIC_PROCESS	39	-0.402166	-1.3166	0.0602637	0.597241	1	2988
GO_EOSINOPHIL_MIGRATION	15	-0.623087	-1.31654	0.161345	0.596871	1	6336
GO_REGULATION_OF_INSULIN_SECRETION	123	-0.309151	-1.31647	0	0.59617	1	5556
BROWN_MYELOID_CELL_DEVELOPMENT_DN	108	-0.323334	-1.31609	0.116858	0.597145	1	3230
GO_FC_RECEPTOR_MEDIATED_STIMULATORY_SIGNALING_PATHWAY	83	-0.330733	-1.31603	0.0600414	0.596678	1	2347
LU_TUMOR_ANGIOGENESIS_UP	21	-0.472016	-1.31568	0.109848	0.59732	1	6166
REACTOME_SIGNALING_BY_MET	71	-0.384709	-1.31564	0.0607477	0.59678	1	5702
STANELLE_E2F1_TARGETS	24	-0.497553	-1.31552	0.160243	0.596613	1	2239
GO_LYMPHOCYTE_MEDIATED_IMMUNITY	188	-0.281357	-1.31531	0	0.596644	1	1700
GO_AMELOGENESIS	16	-0.474503	-1.31483	0.0594406	0.597591	1	3561
GO_LEUKOCYTE_PROLIFERATION	217	-0.294183	-1.31462	0.063197	0.597545	1	3074
BACOLOD_RESISTANCE_TO_ALKYLATING_AGENTS_DN	43	-0.416852	-1.3144	0.104208	0.597947	1	6319
PID_TAP63_PATHWAY	44	-0.373846	-1.3144	0	0.597235	1	2518
GO_RESPONSE_TO_BACTERIUM	422	-0.286793	-1.31438	0	0.596483	1	3074
GO_AMMONIUM_TRANSPORT	54	-0.392461	-1.31424	0	0.596271	1	2427
GO_NUCLEAR_PERIPHERY	118	-0.322366	-1.31401	0.0697674	0.596689	1	2665
BILBAN_B_CLL_LPL_UP	53	-0.394522	-1.31396	0.103659	0.596077	1	3211
GO_BONE_MINERALIZATION	78	-0.353859	-1.31386	0	0.595739	1	6505
GO_DENDRITE_EXTENSION	25	-0.497195	-1.31338	0.121673	0.59704	1	3127
GO_INTEGRATOR_COMPLEX	15	-0.537996	-1.31322	0.197782	0.596927	1	1767
GO_INSULIN_SECRETION	148	-0.292412	-1.3132	0	0.596182	1	6057
ZHAN_LATE_DIFFERENTIATION_GENES_UP	29	-0.39287	-1.31318	0.139721	0.595439	1	3082
GO_CELLULAR_RESPONSE_TO_DEXAMETHASONE_STIMULUS	27	-0.468259	-1.31311	0	0.594938	1	2319
STAMBOLSKY_RESPONSE_TO_VITAMIN_D3_UP	54	-0.337054	-1.31306	0	0.594456	1	3580
BAELDE_DIABETIC_NEPHROPATHY_DN	373	-0.26626	-1.31305	0.0503597	0.593718	1	6645
GO_MALE_SEX_DIFFERENTIATION	115	-0.340524	-1.31297	0	0.593249	1	5919
GO_LOCOMOTORY_BEHAVIOR	130	-0.321945	-1.31276	0	0.592999	1	4919
GO_RNA_POLYADENYLATION	44	-0.334711	-1.31276	0.107965	0.592266	1	3045
REACTOME_RNA_POLYMERASE_II_TRANSCRIPTION_TERMINATION	61	-0.313087	-1.31275	0.156463	0.591535	1	3082
GO_HORMONE_BIOSYNTHETIC_PROCESS	51	-0.428764	-1.3126	0.124046	0.591514	1	4145
GO_POSITIVE_REGULATION_OF_ENDOTHELIAL_CELL_MIGRATION	77	-0.334647	-1.31248	0.125683	0.591512	1	3812
GO_POSITIVE_REGULATION_OF_TRANSMEMBRANE_RECEPTOR_PROTEIN_SERINE_THREONINE_KINASE_SIGNALING_PATHWAY	80	-0.370949	-1.31229	0	0.5913	1	5830
GO_CELLULAR_PROTEIN_CONTAINING_COMPLEX_LOCALIZATION	19	-0.470709	-1.31214	0.0584795	0.591396	1	2484
HALLMARK_ANGIOGENESIS	27	-0.474053	-1.31203	0.0555556	0.591155	1	5702
GO_TRANSCRIPTION_INITIATION_FROM_RNA_POLYMERASE_I_PROMOTER	34	-0.30458	-1.31186	0.0515267	0.591139	1	2702
GO_CHEMOATTRACTANT_ACTIVITY	17	-0.629859	-1.31184	0.200787	0.590549	1	3040
GO_POST_TRANSLATIONAL_PROTEIN_MODIFICATION	307	-0.269613	-1.31165	0	0.590617	1	6513
GO_COLLAGEN_FIBRIL_ORGANIZATION	39	-0.474856	-1.3116	0	0.590188	1	5460
PLASARI_TGFB1_SIGNALING_VIA_NFIC_10HR_DN	22	-0.464345	-1.3115	0.0614203	0.589701	1	6247
COATES_MACROPHAGE_M1_VS_M2_DN	69	-0.422661	-1.3113	0.04	0.589603	1	5392
MEISSNER_NPC_HCP_WITH_H3K4ME3_AND_H3K27ME3	85	-0.410236	-1.31123	0.0426288	0.589044	1	4873
GO_TERMINATION_OF_RNA_POLYMERASE_II_TRANSCRIPTION	34	-0.338346	-1.31086	0.189753	0.589817	1	2612
GO_POSITIVE_REGULATION_OF_B_CELL_MEDIATED_IMMUNITY	29	-0.37387	-1.31079	0.0846561	0.589467	1	1442
ONDER_CDH1_SIGNALING_VIA_CTNNB1	66	-0.392162	-1.31078	0.0594406	0.588753	1	4906
LIU_TARGETS_OF_VMYB_VS_CMYB_DN	34	-0.460333	-1.31074	0.157549	0.588244	1	6752
GO_RESPONSE_TO_FLUID_SHEAR_STRESS	28	-0.485342	-1.31057	0.170732	0.588036	1	4912
GO_POSITIVE_REGULATION_OF_SMOOTH_MUSCLE_CELL_MIGRATION	31	-0.524253	-1.31024	0.0854369	0.588617	1	4401
RODRIGUES_NTN1_AND_DCC_TARGETS	24	-0.398454	-1.31012	0.0851064	0.588548	1	3237
GO_DEMETHYLASE_ACTIVITY	35	-0.449881	-1.31003	0.0327553	0.588231	1	6962
GO_POSITIVE_REGULATION_OF_INTERLEUKIN_17_PRODUCTION	17	-0.485897	-1.30986	0.0758929	0.588286	1	5255
GREGORY_SYNTHETIC_LETHAL_WITH_IMATINIB	110	-0.283951	-1.30947	0	0.589327	1	3055
GO_GRANULOCYTE_DIFFERENTIATION	29	-0.360492	-1.30937	0.0427481	0.589143	1	3172
RUTELLA_RESPONSE_TO_HGF_UP	351	-0.276456	-1.30912	0	0.58948	1	2669
GO_UBIQUITIN_LIKE_PROTEIN_LIGASE_BINDING	270	-0.269799	-1.30889	0.0711297	0.589892	1	3156
GO_BLOOD_VESSEL_ENDOTHELIAL_CELL_MIGRATION	92	-0.341359	-1.30875	0.131749	0.589945	1	5806
HEDENFALK_BREAST_CANCER_BRACX_DN	19	-0.449859	-1.30861	0.0957643	0.589938	1	1794
GARGALOVIC_RESPONSE_TO_OXIDIZED_PHOSPHOLIPIDS_GREY_DN	54	-0.384322	-1.30838	0.172414	0.590067	1	3845
GO_CELL_CORTEX_REGION	35	-0.426002	-1.30835	0.0603774	0.589623	1	1284
LINDGREN_BLADDER_CANCER_CLUSTER_2A_DN	116	-0.32251	-1.3079	0	0.590524	1	2694
TIEN_INTESTINE_PROBIOTICS_24HR_DN	183	-0.279485	-1.30768	0.131959	0.59077	1	2533
GO_HETEROPHILIC_CELL_CELL_ADHESION_VIA_PLASMA_MEMBRANE_CELL_ADHESION_MOLECULES	30	-0.456491	-1.30723	0.112652	0.59163	1	8629
REACTOME_INOSITOL_PHOSPHATE_METABOLISM	40	-0.393621	-1.30667	0	0.592959	1	3235
GO_POSITIVE_REGULATION_OF_PROTEIN_DEPOLYMERIZATION	17	-0.599005	-1.30659	0.0556586	0.592692	1	2918
PID_INTEGRIN2_PATHWAY	21	-0.445438	-1.30649	0.114695	0.592448	1	5382
VART_KSHV_INFECTION_ANGIOGENIC_MARKERS_DN	79	-0.383236	-1.30645	0.0578512	0.591886	1	5484
WHITFIELD_CELL_CYCLE_S	122	-0.320771	-1.3064	0.0567951	0.591317	1	7232
GO_REGULATION_OF_LYMPHOCYTE_DIFFERENTIATION	137	-0.296501	-1.30617	0	0.591784	1	2109
DARWICHE_PAPILLOMA_PROGRESSION_RISK	51	-0.364515	-1.30591	0	0.592378	1	859
VALK_AML_WITH_CEBPA	34	-0.491934	-1.30583	0.0474517	0.592016	1	4855
REACTOME_SIGNALING_BY_BMP	18	-0.45263	-1.30523	0	0.594096	1	4313
GO_VASCULAR_PROCESS_IN_CIRCULATORY_SYSTEM	101	-0.364718	-1.30476	0.0630252	0.595524	1	4854
GO_REGULATION_OF_TUBE_SIZE	78	-0.375487	-1.30464	0.0636943	0.595151	1	4854
BIOCARTA_IL6_PATHWAY	20	-0.39388	-1.30461	0	0.594619	1	305
VECCHI_GASTRIC_CANCER_ADVANCED_VS_EARLY_UP	119	-0.371144	-1.30436	0	0.595048	1	4897
GO_PROTEIN_LOCALIZATION_TO_GOLGI_APPARATUS	26	-0.376094	-1.30422	0.0517241	0.594996	1	2780
DAZARD_RESPONSE_TO_UV_NHEK_DN	259	-0.307149	-1.30416	0.0488889	0.594342	1	3018
LIN_NPAS4_TARGETS_DN	52	-0.427418	-1.30407	0.0478088	0.594141	1	3562
GO_REGULATION_OF_INFLAMMATORY_RESPONSE_TO_ANTIGENIC_STIMULUS	18	-0.483229	-1.30402	0.0542299	0.593678	1	2347
GO_POSITIVE_REGULATION_OF_CHEMOKINE_PRODUCTION	42	-0.376003	-1.30387	0.0874317	0.593354	1	3193
REACTOME_MHC_CLASS_II_ANTIGEN_PRESENTATION	94	-0.310411	-1.30379	0.0333919	0.59286	1	2555
GO_SNARE_BINDING	83	-0.355757	-1.3037	0.114919	0.59237	1	4304
GO_POSITIVE_REGULATION_OF_CELL_DIVISION	55	-0.419022	-1.30328	0.162879	0.593715	1	4109
GO_PIGMENT_METABOLIC_PROCESS	52	-0.319584	-1.30325	0	0.593205	1	3109
GO_REGULATION_OF_TRANSMEMBRANE_RECEPTOR_PROTEIN_SERINE_THREONINE_KINASE_SIGNALING_PATHWAY	161	-0.328165	-1.30262	0	0.595419	1	6901
GO_ATPASE_DEPENDENT_TRANSMEMBRANE_TRANSPORT_COMPLEX	15	-0.506842	-1.30253	0.0541667	0.595276	1	4166
WENG_POR_TARGETS_LIVER_DN	15	-0.480631	-1.30251	0.149675	0.594644	1	3055
GO_FEAR_RESPONSE	24	-0.418448	-1.3025	0.114437	0.593996	1	5477
XU_HGF_TARGETS_REPRESSED_BY_AKT1_DN	53	-0.379223	-1.30247	0.0706402	0.59345	1	4393
GO_MULTICELLULAR_ORGANISMAL_HOMEOSTASIS	330	-0.312918	-1.30234	0	0.593185	1	4389
GO_DOPAMINE_TRANSPORT	21	-0.408432	-1.30193	0	0.594281	1	3727
KEGG_STEROID_HORMONE_BIOSYNTHESIS	15	-0.466566	-1.30189	0.100162	0.593744	1	2839
JAEGER_METASTASIS_DN	146	-0.309346	-1.30176	0.0420315	0.593688	1	4356
BRUECKNER_TARGETS_OF_MIRLET7A3_DN	59	-0.370524	-1.30155	0.0545073	0.59416	1	3812
GO_LEUKOCYTE_CHEMOTAXIS	154	-0.341801	-1.30149	0.103571	0.59374	1	3040
RUTELLA_RESPONSE_TO_CSF2RB_AND_IL4_UP	293	-0.293642	-1.30148	0	0.593065	1	2669
REACTOME_EXTRA_NUCLEAR_ESTROGEN_SIGNALING	60	-0.344634	-1.30141	0.0829016	0.592566	1	3303
GO_ICOSANOID_BIOSYNTHETIC_PROCESS	31	-0.385936	-1.29997	0	0.596619	1	2460
REACTOME_ACTIVATION_OF_GENE_EXPRESSION_BY_SREBF_SREBP	39	-0.401452	-1.2994	0.0714286	0.598387	1	8411
LEIN_MEDULLA_MARKERS	57	-0.344011	-1.29868	0.0322581	0.600436	1	6716
WIERENGA_STAT5A_TARGETS_UP	165	-0.297193	-1.2979	0	0.602815	1	3040
GO_POSITIVE_REGULATION_OF_HORMONE_SECRETION	77	-0.319802	-1.29783	0.0789474	0.602361	1	4226
GO_ISOPRENOID_METABOLIC_PROCESS	73	-0.381892	-1.2973	0.0633147	0.604283	1	5578
SAKAI_CHRONIC_HEPATITIS_VS_LIVER_CANCER_DN	23	-0.422125	-1.29724	0.0510806	0.604065	1	3820
WINTER_HYPOXIA_METAGENE	186	-0.333779	-1.29703	0.078341	0.604077	1	3109
GO_NEGATIVE_REGULATION_OF_OXIDATIVE_STRESS_INDUCED_NEURON_DEATH	18	-0.480981	-1.29676	0.227074	0.604384	1	7122
ABE_VEGFA_TARGETS_30MIN	23	-0.505828	-1.29676	0.126638	0.603705	1	5720
GO_NEGATIVE_REGULATION_OF_ALPHA_BETA_T_CELL_DIFFERENTIATION	22	-0.466504	-1.29675	0.115768	0.603064	1	1756
GO_IMMUNE_RESPONSE_TO_TUMOR_CELL	15	-0.540136	-1.29673	0.0591716	0.602555	1	518
ONDER_CDH1_TARGETS_3_UP	15	-0.532789	-1.29646	0.0796646	0.602796	1	2694
KAYO_CALORIE_RESTRICTION_MUSCLE_UP	75	-0.37345	-1.2963	0.128257	0.602494	1	4840
GO_REGULATION_OF_SMALL_MOLECULE_METABOLIC_PROCESS	337	-0.286159	-1.29618	0	0.602534	1	2685
GO_REGULATION_OF_PROTEIN_MODIFICATION_BY_SMALL_PROTEIN_CONJUGATION_OR_REMOVAL	209	-0.259551	-1.29614	0.065764	0.601939	1	3156
GARY_CD5_TARGETS_DN	410	-0.265659	-1.29575	0.0591966	0.602686	1	3149
GO_REGULATION_OF_ENDOTHELIAL_CELL_MIGRATION	125	-0.320713	-1.2956	0.0542169	0.602731	1	3817
GO_POSITIVE_REGULATION_OF_COLD_INDUCED_THERMOGENESIS	76	-0.372488	-1.29539	0.0709812	0.603133	1	3665
KEGG_MTOR_SIGNALING_PATHWAY	46	-0.325009	-1.29512	0.0719697	0.603514	1	2988
GO_REGULATION_OF_CHOLESTEROL_BIOSYNTHETIC_PROCESS	41	-0.375568	-1.29504	0	0.60314	1	2362
GO_B_CELL_PROLIFERATION	70	-0.376019	-1.29498	0	0.603033	1	3074
GO_TOXIN_TRANSPORT	35	-0.412503	-1.29489	0.100205	0.602583	1	7711
GO_POSITIVE_REGULATION_OF_ENDOTHELIAL_CELL_PROLIFERATION	69	-0.365751	-1.29483	0.0862944	0.601959	1	6091
GO_REGULATION_OF_FIBROBLAST_MIGRATION	28	-0.476088	-1.29476	0.20122	0.601473	1	8571
GO_REGULATION_OF_CALCIUM_MEDIATED_SIGNALING	71	-0.345153	-1.29422	0.0565657	0.602912	1	3291
GO_FOREBRAIN_GENERATION_OF_NEURONS	43	-0.399808	-1.29422	0.0882353	0.602248	1	6782
PID_FOXO_PATHWAY	47	-0.35362	-1.29366	0	0.603819	1	2506
GO_ALCOHOL_BIOSYNTHETIC_PROCESS	134	-0.303733	-1.29314	0.0551876	0.605386	1	3242
GO_VIRAL_RNA_GENOME_REPLICATION	25	-0.479251	-1.29303	0.0979592	0.605081	1	8064
GO_REGULATION_OF_OSTEOBLAST_DIFFERENTIATION	87	-0.332146	-1.29258	0.0549828	0.606713	1	7392
GO_AMYLOID_BETA_FORMATION	32	-0.360013	-1.29217	0.0667976	0.607267	1	3106
FARDIN_HYPOXIA_11	30	-0.381871	-1.29213	0.143426	0.606706	1	600
REACTOME_SIGNALING_BY_ERBB2	45	-0.429759	-1.292	0.186538	0.60646	1	3262
GO_CELLULAR_CARBOHYDRATE_BIOSYNTHETIC_PROCESS	62	-0.327014	-1.29175	0	0.606858	1	878
GO_KERATINIZATION	32	-0.433578	-1.2916	0.0730838	0.606687	1	3827
HOWLIN_CITED1_TARGETS_1_DN	31	-0.366105	-1.29131	0.105788	0.607286	1	620
GAVIN_IL2_RESPONSIVE_FOXP3_TARGETS_UP	16	-0.490555	-1.29125	0.0550098	0.606891	1	5972
HAHTOLA_SEZARY_SYNDROM_DN	33	-0.417755	-1.2907	0.172043	0.608419	1	2459
GO_MONOSACCHARIDE_METABOLIC_PROCESS	217	-0.286342	-1.29068	0	0.607957	1	7340
UEDA_PERIFERAL_CLOCK	144	-0.296779	-1.29058	0	0.607517	1	1874
GO_OXIDOREDUCTASE_ACTIVITY_ACTING_ON_SINGLE_DONORS_WITH_INCORPORATION_OF_MOLECULAR_OXYGEN	16	-0.581819	-1.29054	0.11575	0.60699	1	8132
GO_MULTICELLULAR_ORGANISMAL_RESPONSE_TO_STRESS	45	-0.369355	-1.29045	0.153846	0.606777	1	5477
WAMUNYOKOLI_OVARIAN_CANCER_GRADES_1_2_UP	119	-0.274343	-1.2904	0	0.606278	1	4128
GO_CELLULAR_RESPONSE_TO_STEROID_HORMONE_STIMULUS	195	-0.286155	-1.29017	0	0.606369	1	6688
GO_ACID_SECRETION	62	-0.355642	-1.29015	0.0481283	0.605826	1	3261
DURCHDEWALD_SKIN_CARCINOGENESIS_DN	225	-0.280124	-1.28978	0	0.606486	1	2710
GO_REGULATION_OF_ATP_BIOSYNTHETIC_PROCESS	17	-0.526663	-1.28958	0.278351	0.60647	1	1894
AFFAR_YY1_TARGETS_UP	131	-0.33356	-1.28948	0.0640301	0.606109	1	3572
OLSSON_E2F3_TARGETS_UP	19	-0.503373	-1.28934	0.0973451	0.606098	1	7811
ZHENG_FOXP3_TARGETS_IN_T_LYMPHOCYTE_DN	36	-0.428595	-1.28921	0.188679	0.606072	1	7519
ZHAN_MULTIPLE_MYELOMA_PR_DN	43	-0.427617	-1.28855	0.0813492	0.608584	1	6076
REACTOME_MET_ACTIVATES_PTK2_SIGNALING	25	-0.503668	-1.28854	0.0637899	0.607932	1	5702
BAKKER_FOXO3_TARGETS_DN	139	-0.309235	-1.28807	0	0.608971	1	2997
GO_ADENYLATE_CYCLASE_ACTIVATING_G_PROTEIN_COUPLED_RECEPTOR_SIGNALING_PATHWAY	76	-0.374319	-1.28732	0.0547945	0.611228	1	2593
RUTELLA_RESPONSE_TO_HGF_VS_CSF2RB_AND_IL4_UP	342	-0.280982	-1.28731	0	0.610576	1	2840
PAPASPYRIDONOS_UNSTABLE_ATEROSCLEROTIC_PLAQUE_UP	46	-0.318631	-1.28712	0.0591497	0.610982	1	6544
GO_REGULATION_OF_FAT_CELL_DIFFERENTIATION	99	-0.332071	-1.2871	0.0542636	0.610378	1	3768
MCBRYAN_PUBERTAL_BREAST_6_7WK_UP	163	-0.319681	-1.28709	0	0.60996	1	3134
HALLMARK_TNFA_SIGNALING_VIA_NFKB	187	-0.31838	-1.28702	0.0636704	0.609565	1	2656
VERHAAK_GLIOBLASTOMA_CLASSICAL	119	-0.318371	-1.28692	0	0.609572	1	5513
BONOME_OVARIAN_CANCER_POOR_SURVIVAL_UP	27	-0.433952	-1.28691	0.20442	0.608967	1	3099
GO_CELLULAR_RESPONSE_TO_STEROL	19	-0.446516	-1.28663	0.0537262	0.609574	1	2565
GO_NCRNA_3_END_PROCESSING	35	-0.429119	-1.28659	0.173536	0.609038	1	2653
GO_REGULATION_OF_CYCLASE_ACTIVITY	28	-0.379069	-1.28655	0.0653061	0.608676	1	2085
GO_POSITIVE_REGULATION_OF_EPITHELIAL_CELL_MIGRATION	114	-0.299069	-1.28615	0.0578231	0.609405	1	3116
REACTOME_CONSTITUTIVE_SIGNALING_BY_AKT1_E17K_IN_CANCER	25	-0.431918	-1.28595	0.162896	0.6099	1	2518
KEGG_P53_SIGNALING_PATHWAY	58	-0.32181	-1.28586	0.071579	0.609774	1	2518
RODRIGUES_DCC_TARGETS_DN	105	-0.311397	-1.2858	0	0.609325	1	2576
REACTOME_GLYCEROPHOSPHOLIPID_BIOSYNTHESIS	100	-0.316629	-1.28559	0.0531496	0.609413	1	3615
PID_IL12_STAT4_PATHWAY	31	-0.411823	-1.28533	0	0.609343	1	1606
REACTOME_TRANSLOCATION_OF_SLC2A4_GLUT4_TO_THE_PLASMA_MEMBRANE	60	-0.390926	-1.28513	0.122736	0.609586	1	7084
CROONQUIST_NRAS_VS_STROMAL_STIMULATION_UP	34	-0.423459	-1.28512	0.0490909	0.608948	1	5638
GO_POSITIVE_REGULATION_OF_BLOOD_VESSEL_DIAMETER	36	-0.381916	-1.28459	0	0.610327	1	4751
GO_ARTERY_MORPHOGENESIS	43	-0.419252	-1.28459	0	0.609689	1	5806
GO_SCHAFFER_COLLATERAL_CA1_SYNAPSE	66	-0.38043	-1.28428	0.0704846	0.610129	1	6870
MCCLUNG_CREB1_TARGETS_DN	40	-0.383551	-1.2832	0	0.614092	1	4356
HALLMARK_HEME_METABOLISM	173	-0.287565	-1.28309	0	0.613884	1	2661
ROZANOV_MMP14_TARGETS_SUBSET	23	-0.456531	-1.28304	0.042065	0.613408	1	6752
GO_REGULATION_OF_HORMONE_LEVELS	323	-0.279778	-1.28303	0	0.613015	1	5578
BREDEMEYER_RAG_SIGNALING_VIA_ATM_NOT_VIA_NFKB_DN	30	-0.355068	-1.28252	0	0.614474	1	1983
GO_TRANSCRIPTION_FACTOR_COMPLEX	280	-0.27297	-1.28233	0.0272873	0.614459	1	6714
GO_POSITIVE_REGULATION_OF_RESPONSE_TO_EXTERNAL_STIMULUS	484	-0.254912	-1.2819	0	0.615794	1	3040
GO_POSITIVE_REGULATION_OF_B_CELL_PROLIFERATION	37	-0.461401	-1.28183	0	0.615389	1	2972
GO_POSITIVE_REGULATION_OF_SMALL_GTPASE_MEDIATED_SIGNAL_TRANSDUCTION	55	-0.349199	-1.28181	0.0299296	0.614791	1	8206
PID_S1P_META_PATHWAY	19	-0.471842	-1.28169	0.103926	0.61446	1	3058
GO_PLATELET_ALPHA_GRANULE_LUMEN	47	-0.354023	-1.28168	0.0587084	0.613826	1	4854
PRAMOONJAGO_SOX4_TARGETS_UP	47	-0.345418	-1.28098	0.0454545	0.615899	1	655
GO_KINASE_REGULATOR_ACTIVITY	175	-0.294552	-1.28097	0	0.615335	1	2601
GO_TRANSFORMING_GROWTH_FACTOR_BETA_RECEPTOR_SIGNALING_PATHWAY	146	-0.332513	-1.28077	0	0.615706	1	6193
GO_REGULATION_OF_T_CELL_ACTIVATION	249	-0.29428	-1.2806	0.0813397	0.615865	1	2624
GO_NEGATIVE_REGULATION_OF_CELL_CELL_ADHESION	137	-0.317101	-1.28044	0	0.615761	1	3126
GO_PLATELET_DENSE_GRANULE	17	-0.45879	-1.28001	0.15614	0.616948	1	8155
GO_RESPONSE_TO_MOLECULE_OF_BACTERIAL_ORIGIN	268	-0.287085	-1.27976	0.102041	0.617086	1	3056
GO_ASTROCYTE_DEVELOPMENT	36	-0.450681	-1.2797	0.172147	0.616662	1	5985
AKL_HTLV1_INFECTION_DN	60	-0.315094	-1.27955	0.195556	0.61651	1	2570
GO_PROTEIN_HETERODIMERIZATION_ACTIVITY	311	-0.28506	-1.27951	0	0.616139	1	7335
GO_REGULATION_OF_CELL_SUBSTRATE_ADHESION	161	-0.333056	-1.27948	0.0316574	0.615925	1	6147
BROWNE_HCMV_INFECTION_10HR_UP	72	-0.333303	-1.27942	0.204239	0.615729	1	8108
GO_TISSUE_HOMEOSTASIS	147	-0.325627	-1.27937	0	0.615328	1	4389
SERVITJA_ISLET_HNF1A_TARGETS_UP	119	-0.349632	-1.27933	0.064	0.614915	1	4875
GO_STEROID_HORMONE_RECEPTOR_BINDING	84	-0.323489	-1.27918	0.0489796	0.614602	1	2431
SCHAEFFER_PROSTATE_DEVELOPMENT_6HR_UP	126	-0.300653	-1.27896	0.0549273	0.614834	1	7707
GO_PRC1_COMPLEX	15	-0.392934	-1.27889	0.178218	0.614549	1	5687
GO_CELLULAR_RESPONSE_TO_FATTY_ACID	38	-0.410169	-1.27869	0.0446247	0.614497	1	1662
GO_RESPONSE_TO_ESTRADIOL	98	-0.324125	-1.27863	0	0.614109	1	4306
GO_REGULATION_OF_METANEPHROS_DEVELOPMENT	15	-0.615666	-1.2786	0.0998152	0.613583	1	3047
THUM_SYSTOLIC_HEART_FAILURE_DN	159	-0.309958	-1.27856	0.123827	0.613165	1	6783
WATANABE_COLON_CANCER_MSI_VS_MSS_UP	21	-0.421202	-1.27848	0.16609	0.612986	1	3230
HALLMARK_KRAS_SIGNALING_DN	104	-0.369547	-1.27839	0.115596	0.61284	1	3173
GO_SYNTAXIN_BINDING	55	-0.386885	-1.2783	0.054	0.612402	1	3730
LI_DCP2_BOUND_MRNA	81	-0.276292	-1.27825	0.113095	0.611934	1	2363
GO_POSITIVE_REGULATION_OF_TYROSINE_PHOSPHORYLATION_OF_STAT_PROTEIN	52	-0.353587	-1.2782	0.0454545	0.611582	1	6249
GO_SECONDARY_METABOLIC_PROCESS	38	-0.358428	-1.2781	0.0666667	0.611484	1	3048
GARGALOVIC_RESPONSE_TO_OXIDIZED_PHOSPHOLIPIDS_GREEN_UP	24	-0.489998	-1.27799	0.124744	0.611282	1	2348
GO_INTRAMOLECULAR_TRANSFERASE_ACTIVITY	24	-0.401003	-1.27786	0.166375	0.611247	1	6230
GO_CCR_CHEMOKINE_RECEPTOR_BINDING	18	-0.535991	-1.27752	0.198131	0.61181	1	5795
GO_CELL_CHEMOTAXIS	206	-0.317439	-1.27746	0.0535714	0.611457	1	3040
GO_REGULATION_OF_ACTIVIN_RECEPTOR_SIGNALING_PATHWAY	19	-0.428806	-1.27736	0.0691145	0.611211	1	6688
GO_TRIGLYCERIDE_METABOLIC_PROCESS	61	-0.379976	-1.27716	0	0.611465	1	3302
BIOCARTA_ERAD_PATHWAY	17	-0.396685	-1.27696	0.0874752	0.611697	1	2550
GO_REGULATION_OF_ANTIGEN_PROCESSING_AND_PRESENTATION	15	-0.456928	-1.27665	0.20985	0.612185	1	5351
PEDERSEN_METASTASIS_BY_ERBB2_ISOFORM_7	304	-0.289579	-1.27647	0	0.612044	1	2525
BRUINS_UVC_RESPONSE_VIA_TP53_GROUP_D	187	-0.304088	-1.27643	0	0.611437	1	3213
NIKOLSKY_BREAST_CANCER_8Q23_Q24_AMPLICON	112	-0.290378	-1.27625	0	0.611423	1	2395
REACTOME_POTASSIUM_CHANNELS	60	-0.426907	-1.27606	0	0.611501	1	4413
SMID_BREAST_CANCER_RELAPSE_IN_LUNG_UP	16	-0.519255	-1.27584	0.138702	0.611892	1	4828
GO_REGULATION_OF_VACUOLE_ORGANIZATION	38	-0.373641	-1.27578	0.092081	0.611527	1	3077
GO_NEGATIVE_REGULATION_OF_RESPONSE_TO_EXTERNAL_STIMULUS	270	-0.296111	-1.27576	0	0.611003	1	6742
REACTOME_INTERLEUKIN_10_SIGNALING	36	-0.444011	-1.27549	0	0.611272	1	3040
GO_DENDRITE_MORPHOGENESIS	120	-0.307319	-1.27546	0	0.610806	1	6721
PID_CD8_TCR_DOWNSTREAM_PATHWAY	50	-0.364679	-1.27539	0	0.610642	1	1895
BOYLAN_MULTIPLE_MYELOMA_PCA1_UP	95	-0.351265	-1.27524	0	0.61036	1	2671
GO_REGULATION_OF_MESENCHYMAL_CELL_PROLIFERATION	24	-0.542792	-1.2751	0.231855	0.610296	1	4310
GO_REGULATION_OF_NERVOUS_SYSTEM_PROCESS	85	-0.35577	-1.27509	0.0709812	0.609698	1	5575
GO_NEUROTRANSMITTER_TRANSMEMBRANE_TRANSPORTER_ACTIVITY	29	-0.414559	-1.27494	0.0526316	0.609714	1	4849
GO_MYELOID_CELL_APOPTOTIC_PROCESS	29	-0.399356	-1.27486	0.144689	0.609359	1	6502
SWEET_KRAS_TARGETS_UP	64	-0.338366	-1.27482	0	0.609045	1	3585
GO_POSITIVE_REGULATION_OF_REACTIVE_OXYGEN_SPECIES_BIOSYNTHETIC_PROCESS	36	-0.347928	-1.27458	0.0562249	0.609302	1	5484
GO_REGULATION_OF_HORMONE_SECRETION	168	-0.282405	-1.27415	0	0.610437	1	4356
GO_PEPTIDE_SECRETION	430	-0.25807	-1.27415	0	0.609842	1	2517
REACTOME_POST_CHAPERONIN_TUBULIN_FOLDING_PATHWAY	17	-0.410853	-1.27407	0.145383	0.609414	1	1362
GO_REGULATION_OF_BONE_REMODELING	33	-0.356618	-1.2736	0.05	0.610156	1	2091
GO_UBIQUITIN_LIKE_PROTEIN_BINDING	90	-0.296884	-1.27339	0.0625	0.610313	1	6622
GO_CHOLESTEROL_EFFLUX	29	-0.469154	-1.27315	0	0.610446	1	3047
GO_EMBRYONIC_CRANIAL_SKELETON_MORPHOGENESIS	33	-0.438545	-1.2729	0.128692	0.610882	1	2109
RIGGINS_TAMOXIFEN_RESISTANCE_DN	182	-0.319142	-1.27287	0.113636	0.610545	1	4404
KEGG_DRUG_METABOLISM_CYTOCHROME_P450	24	-0.547801	-1.27281	0.19573	0.610254	1	1197
GO_POLYSACCHARIDE_BIOSYNTHETIC_PROCESS	59	-0.308493	-1.27263	0	0.610507	1	2422
GO_REGULATION_OF_VASCULAR_SMOOTH_MUSCLE_CELL_PROLIFERATION	43	-0.428843	-1.27248	0.0775047	0.610339	1	4387
FONTAINE_THYROID_TUMOR_UNCERTAIN_MALIGNANCY_DN	19	-0.398076	-1.27234	0.105023	0.610274	1	2562
GO_RESPONSE_TO_ALKALOID	78	-0.304644	-1.27229	0.037037	0.609794	1	3595
GO_PURINE_NUCLEOSIDE_BIOSYNTHETIC_PROCESS	17	-0.467475	-1.27206	0.223881	0.610211	1	2410
GO_NEGATIVE_REGULATION_OF_NF_KAPPAB_TRANSCRIPTION_FACTOR_ACTIVITY	70	-0.301843	-1.27198	0.0737527	0.609959	1	7295
MIKKELSEN_IPS_ICP_WITH_H3K27ME3	27	-0.470773	-1.27195	0.184	0.609373	1	4723
PID_P53_REGULATION_PATHWAY	57	-0.316176	-1.27181	0.0456432	0.609471	1	2189
GO_CELLULAR_RESPONSE_TO_ORGANIC_CYCLIC_COMPOUND	451	-0.255494	-1.27163	0	0.60957	1	3263
GENTILE_UV_RESPONSE_CLUSTER_D7	34	-0.366468	-1.27148	0.136691	0.609668	1	8017
GO_INTERMEDIATE_FILAMENT_CYTOSKELETON	81	-0.340721	-1.27146	0.0855705	0.609238	1	6939
KEGG_DILATED_CARDIOMYOPATHY	72	-0.365322	-1.2714	0.0581395	0.608943	1	4416
HORTON_SREBF_TARGETS	21	-0.46487	-1.27138	0.2	0.608437	1	1810
GO_RHYTHMIC_BEHAVIOR	28	-0.397778	-1.27138	0.0530421	0.607856	1	1379
DACOSTA_UV_RESPONSE_VIA_ERCC3_XPCS_DN	80	-0.333564	-1.27087	0.0459184	0.609246	1	3601
GO_REGULATION_OF_SMOOTH_MUSCLE_CONTRACTION	38	-0.387866	-1.27068	0.0659164	0.609262	1	4869
DAVICIONI_TARGETS_OF_PAX_FOXO1_FUSIONS_DN	52	-0.400354	-1.27061	0.0758483	0.608942	1	4385
GO_POSITIVE_REGULATION_OF_LEUKOCYTE_PROLIFERATION	105	-0.342916	-1.27059	0.103189	0.608409	1	2972
DE_YY1_TARGETS_DN	86	-0.29224	-1.27043	0.092081	0.608503	1	2537
GO_NEGATIVE_REGULATION_OF_TELOMERE_MAINTENANCE	34	-0.370413	-1.27028	0.1587	0.608293	1	3079
PID_S1P_S1P3_PATHWAY	27	-0.415452	-1.27025	0.0737527	0.607868	1	3550
GO_DEVELOPMENT_OF_PRIMARY_SEXUAL_CHARACTERISTICS	160	-0.297818	-1.27005	0	0.60842	1	4422
HSIAO_LIVER_SPECIFIC_GENES	130	-0.333685	-1.26987	0	0.608584	1	4179
MARTIN_VIRAL_GPCR_SIGNALING_UP	65	-0.347541	-1.2698	0	0.60838	1	3568
GO_GLUTATHIONE_TRANSFERASE_ACTIVITY	19	-0.477465	-1.26968	0.163166	0.608132	1	884
GO_NEUROMUSCULAR_PROCESS	66	-0.327025	-1.26948	0	0.608284	1	3767
GO_LIPID_TRANSLOCATION	34	-0.445166	-1.26943	0.0930233	0.607881	1	2845
MIKKELSEN_NPC_LCP_WITH_H3K4ME3	35	-0.368085	-1.26935	0	0.607648	1	4702
GO_HISTONE_BINDING	176	-0.284236	-1.26918	0.0562852	0.607864	1	3122
GO_POSITIVE_REGULATION_OF_CELL_SUBSTRATE_ADHESION	86	-0.336673	-1.26917	0.107584	0.607294	1	5473
GO_QUATERNARY_AMMONIUM_GROUP_BINDING	20	-0.400879	-1.26908	0.0904255	0.607026	1	2523
GO_REGULATION_OF_EPITHELIAL_CELL_DIFFERENTIATION	96	-0.334134	-1.26898	0.0723809	0.606697	1	6084
GO_14_3_3_PROTEIN_BINDING	29	-0.359727	-1.26888	0.115942	0.606259	1	735
PLASARI_TGFB1_TARGETS_1HR_UP	31	-0.44069	-1.26879	0.157303	0.606089	1	3168
GO_POSITIVE_REGULATION_OF_TRANSCRIPTION_FROM_RNA_POLYMERASE_II_PROMOTER_INVOLVED_IN_CELLULAR_RESPONSE_TO_CHEMICAL_STIMULUS	19	-0.465777	-1.26878	0.122483	0.605563	1	6468
GO_NEGATIVE_REGULATION_OF_CELL_ACTIVATION	153	-0.305056	-1.26854	0	0.605768	1	2624
GO_NEURON_PROJECTION_TERMINUS	93	-0.329977	-1.26844	0.0505618	0.605543	1	4885
GO_CELL_PROLIFERATION_IN_FOREBRAIN	17	-0.509114	-1.26833	0.0357815	0.605271	1	5829
GO_REGULATION_OF_MACROPHAGE_DERIVED_FOAM_CELL_DIFFERENTIATION	21	-0.424797	-1.26829	0.14845	0.604807	1	3047
GO_ARF_GUANYL_NUCLEOTIDE_EXCHANGE_FACTOR_ACTIVITY	19	-0.517022	-1.26822	0.25283	0.604595	1	6813
GO_ACTIN_MONOMER_BINDING	19	-0.520903	-1.26814	0.307692	0.604409	1	1050
GUTIERREZ_CHRONIC_LYMPHOCYTIC_LEUKEMIA_DN	43	-0.388445	-1.26801	0.0326296	0.604282	1	2490
GO_REGULATION_OF_CHONDROCYTE_DIFFERENTIATION	36	-0.415731	-1.26788	0.0706402	0.604316	1	4310
REACTOME_PEPTIDE_HORMONE_METABOLISM	57	-0.366619	-1.26753	0.0654397	0.60507	1	6065
GO_METHYLTRANSFERASE_COMPLEX	99	-0.358023	-1.26751	0	0.604694	1	2675
GO_COGNITION	210	-0.292364	-1.26725	0	0.604965	1	3836
GO_RESPONSE_TO_ISCHEMIA	38	-0.379446	-1.26718	0.0465116	0.604526	1	7122
REACTOME_DOPAMINE_NEUROTRANSMITTER_RELEASE_CYCLE	16	-0.533689	-1.26712	0.124464	0.604168	1	5556
GO_LUNG_ALVEOLUS_DEVELOPMENT	32	-0.377338	-1.26711	0.0517241	0.603673	1	5328
GO_CHEMOKINE_PRODUCTION	68	-0.348788	-1.26709	0.152941	0.603183	1	5484
FOSTER_TOLERANT_MACROPHAGE_UP	134	-0.314593	-1.26692	0.0630631	0.603254	1	2506
GARGALOVIC_RESPONSE_TO_OXIDIZED_PHOSPHOLIPIDS_YELLOW_UP	28	-0.419169	-1.26686	0.0335306	0.602885	1	5492
OUELLET_CULTURED_OVARIAN_CANCER_INVASIVE_VS_LMP_UP	60	-0.296649	-1.26673	0.0671937	0.603044	1	2984
PID_IL2_STAT5_PATHWAY	29	-0.417759	-1.26638	0.245473	0.603871	1	3116
PID_CXCR4_PATHWAY	95	-0.293691	-1.2661	0.0574713	0.604209	1	4416
KANG_DOXORUBICIN_RESISTANCE_DN	19	-0.506268	-1.26607	0.165605	0.603745	1	6638
MIKKELSEN_MCV6_ICP_WITH_H3K27ME3	29	-0.412165	-1.26602	0.153979	0.603322	1	4265
ZHAN_MULTIPLE_MYELOMA_LB_DN	34	-0.425683	-1.266	0.208696	0.602826	1	864
CHEN_ETV5_TARGETS_SERTOLI	20	-0.493103	-1.26586	0.204545	0.6029	1	2594
REACTOME_ACTIVATION_OF_KAINATE_RECEPTORS_UPON_GLUTAMATE_BINDING	25	-0.474305	-1.2658	0.154426	0.602493	1	3303
HOLLEMAN_VINCRISTINE_RESISTANCE_ALL_UP	24	-0.368119	-1.26571	0.0941385	0.602237	1	1793
LEE_LIVER_CANCER_MYC_UP	48	-0.295077	-1.26526	0.140598	0.603494	1	2694
CAIRO_LIVER_DEVELOPMENT_DN	158	-0.331629	-1.26465	0	0.60499	1	2671
JOSEPH_RESPONSE_TO_SODIUM_BUTYRATE_DN	48	-0.413926	-1.26459	0.183128	0.604707	1	6192
GOTTWEIN_TARGETS_OF_KSHV_MIR_K12_11	58	-0.336278	-1.26444	0.103093	0.604919	1	4388
GO_DYNEIN_INTERMEDIATE_CHAIN_BINDING	24	-0.438124	-1.26432	0.166667	0.605106	1	4125
SMID_BREAST_CANCER_RELAPSE_IN_LUNG_DN	16	-0.563649	-1.26419	0.101727	0.604969	1	3047
GO_EARLY_ENDOSOME_MEMBRANE	116	-0.3051	-1.26395	0.0357143	0.605721	1	3261
RAO_BOUND_BY_SALL4_ISOFORM_B	414	-0.267151	-1.26366	0	0.606086	1	6933
HOSHIDA_LIVER_CANCER_LATE_RECURRENCE_UP	50	-0.37817	-1.26359	0.109228	0.605792	1	6742
GO_NEGATIVE_REGULATION_OF_AUTOPHAGY	72	-0.331582	-1.26359	0.117202	0.605276	1	3109
GO_LYMPH_NODE_DEVELOPMENT	17	-0.478792	-1.26346	0.129524	0.605273	1	7849
GO_EMBRYONIC_SKELETAL_SYSTEM_DEVELOPMENT	77	-0.377123	-1.26282	0.0894942	0.606939	1	6709
GO_POSITIVE_REGULATION_OF_CELL_ADHESION	310	-0.271873	-1.26279	0	0.606499	1	3240
GO_ACTININ_BINDING	27	-0.372173	-1.26249	0.134494	0.607594	1	7126
REACTOME_TP53_REGULATES_TRANSCRIPTION_OF_GENES_INVOLVED_IN_G2_CELL_CYCLE_ARREST	16	-0.534	-1.26249	0.243187	0.607048	1	568
HAN_SATB1_TARGETS_DN	297	-0.273684	-1.26249	0	0.606503	1	6354
GO_POSITIVE_REGULATION_OF_DEFENSE_RESPONSE	396	-0.257244	-1.26225	0	0.606636	1	3040
GO_CELL_FATE_COMMITMENT	157	-0.307369	-1.26217	0.0290102	0.606461	1	5178
GO_REGULATION_OF_MEMBRANE_INVAGINATION	15	-0.557473	-1.26211	0.0706861	0.606102	1	628
GO_VASCULAR_SMOOTH_MUSCLE_CONTRACTION	16	-0.425612	-1.26198	0.0418605	0.605982	1	1674
BIOCARTA_VDR_PATHWAY	23	-0.426553	-1.26167	0.180894	0.606234	1	2331
GO_POSITIVE_REGULATION_OF_T_CELL_PROLIFERATION	73	-0.353539	-1.26167	0.0752212	0.605715	1	2972
GO_PROTEIN_HETEROOLIGOMERIZATION	61	-0.336254	-1.26163	0.066055	0.605271	1	5893
LEE_AGING_NEOCORTEX_UP	68	-0.327098	-1.26135	0.149378	0.605709	1	5997
GO_VITAMIN_D_METABOLIC_PROCESS	17	-0.524833	-1.26131	0.0647773	0.605253	1	6650
GO_REGULATION_OF_DENDRITIC_SPINE_MORPHOGENESIS	38	-0.370734	-1.26103	0.108456	0.605801	1	9182
GO_MRNA_3_END_PROCESSING	91	-0.28838	-1.26092	0.119588	0.605828	1	3082
GO_MODULATION_BY_HOST_OF_VIRAL_PROCESS	20	-0.413322	-1.26061	0.182741	0.606355	1	7341
LIU_CMYB_TARGETS_UP	135	-0.299836	-1.26057	0	0.605957	1	3129
GO_GLUTATHIONE_DERIVATIVE_METABOLIC_PROCESS	16	-0.519532	-1.26054	0.174688	0.605644	1	884
KEGG_CYTOSOLIC_DNA_SENSING_PATHWAY	37	-0.314489	-1.26053	0.137168	0.605149	1	271
REACTOME_METABOLISM_OF_STEROID_HORMONES	22	-0.494487	-1.26049	0.150338	0.604784	1	3105
GO_POSITIVE_REGULATION_OF_PHOSPHATIDYLINOSITOL_3_KINASE_SIGNALING	63	-0.326699	-1.26047	0.142857	0.604304	1	6642
GO_ANION_CHANNEL_ACTIVITY	42	-0.377215	-1.26034	0.0648464	0.604195	1	5347
BERNARD_PPAPDC1B_TARGETS_UP	35	-0.322401	-1.26004	0.0597015	0.604854	1	5980
GO_REGULATION_OF_HETEROTYPIC_CELL_CELL_ADHESION	19	-0.457547	-1.25989	0.05625	0.604605	1	4912
GO_T_CELL_ACTIVATION	365	-0.264802	-1.25981	0.0586207	0.604474	1	2624
REACTOME_ESTROGEN_DEPENDENT_GENE_EXPRESSION	84	-0.29377	-1.2597	0.0634921	0.604554	1	2592
GO_ACROSOME_REACTION	18	-0.469797	-1.25965	0.227626	0.604122	1	4728
GARY_CD5_TARGETS_UP	416	-0.247396	-1.25965	0	0.603631	1	2663
GO_LYTIC_VACUOLE_ORGANIZATION	54	-0.380248	-1.25946	0.172906	0.603839	1	2324
GO_REGULATION_OF_LEUKOCYTE_MEDIATED_IMMUNITY	144	-0.271745	-1.25936	0.0671937	0.603575	1	665
GO_INTERLEUKIN_2_PRODUCTION	60	-0.347589	-1.25889	0.0851064	0.605225	1	2213
HALLMARK_BILE_ACID_METABOLISM	82	-0.338813	-1.2587	0.0944882	0.605105	1	3205
REACTOME_SLC_MEDIATED_TRANSMEMBRANE_TRANSPORT	166	-0.314009	-1.25855	0.0337972	0.605119	1	5761
REACTOME_TCF_DEPENDENT_SIGNALING_IN_RESPONSE_TO_WNT	149	-0.241963	-1.25838	0	0.605472	1	4310
GO_CALCIUM_DEPENDENT_PHOSPHOLIPID_BINDING	34	-0.373603	-1.25836	0.104361	0.605044	1	2078
GO_ORGANIC_CATION_TRANSPORT	18	-0.43939	-1.25831	0.163993	0.604629	1	3741
REACTOME_NEUREXINS_AND_NEUROLIGINS	38	-0.424223	-1.25825	0.104762	0.604268	1	5556
KEGG_VASOPRESSIN_REGULATED_WATER_REABSORPTION	37	-0.352707	-1.25824	0.109312	0.603772	1	2593
GO_NEURON_DEATH_IN_RESPONSE_TO_OXIDATIVE_STRESS	26	-0.387298	-1.25819	0.0715631	0.603418	1	7122
GO_NEGATIVE_REGULATION_OF_INTRINSIC_APOPTOTIC_SIGNALING_PATHWAY	80	-0.293508	-1.25805	0.103571	0.603361	1	3212
GO_PROTEIN_O_LINKED_MANNOSYLATION	15	-0.466924	-1.25762	0.145349	0.604538	1	3069
HOLLERN_SOLID_NODULAR_BREAST_TUMOR_DN	25	-0.438528	-1.25735	0.10101	0.604999	1	6739
GAVIN_FOXP3_TARGETS_CLUSTER_P4	96	-0.335126	-1.25734	0	0.604523	1	2562
SCHLESINGER_METHYLATED_DE_NOVO_IN_CANCER	50	-0.354296	-1.25732	0.0841924	0.60406	1	7265
GO_POSITIVE_REGULATION_OF_MESENCHYMAL_CELL_PROLIFERATION	17	-0.545497	-1.25732	0.228033	0.603571	1	4310
PID_WNT_NONCANONICAL_PATHWAY	26	-0.419368	-1.25695	0.0608519	0.604873	1	2642
GO_PROTEIN_METHYLATION	152	-0.268117	-1.2569	0	0.604464	1	3286
HASLINGER_B_CLL_WITH_13Q14_DELETION	20	-0.491404	-1.25688	0	0.603976	1	5818
GO_ALCOHOL_METABOLIC_PROCESS	265	-0.277011	-1.25656	0	0.604861	1	3242
GO_CELLULAR_MODIFIED_AMINO_ACID_BIOSYNTHETIC_PROCESS	41	-0.367738	-1.25647	0.0381125	0.604516	1	2995
GO_VASCULAR_ENDOTHELIAL_GROWTH_FACTOR_PRODUCTION	25	-0.456557	-1.25639	0.250842	0.604167	1	1377
GO_ENTRY_INTO_HOST	102	-0.356251	-1.25631	0.105495	0.603936	1	2458
REACTOME_PRESYNAPTIC_FUNCTION_OF_KAINATE_RECEPTORS	17	-0.556373	-1.25604	0.159844	0.604279	1	3303
BRUECKNER_TARGETS_OF_MIRLET7A3_UP	88	-0.35377	-1.25599	0.076	0.603891	1	5315
JIANG_TIP30_TARGETS_UP	38	-0.404259	-1.25586	0.123232	0.603771	1	6505
CASTELLANO_NRAS_TARGETS_UP	52	-0.331308	-1.25583	0	0.60334	1	4254
GO_SIGNAL_RELEASE	312	-0.271771	-1.25524	0	0.605401	1	5556
GO_REGULATION_OF_TRANS_SYNAPTIC_SIGNALING	310	-0.276283	-1.25509	0	0.605542	1	4928
GO_COMPLEMENT_ACTIVATION	43	-0.429398	-1.25498	0.229645	0.605307	1	3233
GO_RESPONSE_TO_CHEMOKINE	61	-0.386382	-1.25492	0	0.605032	1	2349
GO_PRESYNAPTIC_ACTIVE_ZONE	48	-0.420063	-1.2545	0.0632319	0.605796	1	7149
GO_POSITIVE_REGULATION_OF_HISTONE_H3_K4_METHYLATION	17	-0.442926	-1.25443	0.226449	0.605565	1	1752
GO_POSITIVE_REGULATION_OF_SMOOTH_MUSCLE_CELL_PROLIFERATION	68	-0.363109	-1.25435	0.05	0.605616	1	3601
KIM_WT1_TARGETS_8HR_UP	139	-0.303964	-1.25361	0.0665362	0.607658	1	3551
REACTOME_TRAFFICKING_OF_AMPA_RECEPTORS	28	-0.374274	-1.25354	0.154143	0.60742	1	7923
GO_VIRION_ASSEMBLY	37	-0.298349	-1.25353	0.0900735	0.606905	1	1689
GO_SECOND_MESSENGER_MEDIATED_SIGNALING	288	-0.279917	-1.25344	0	0.606498	1	4406
GO_NEGATIVE_REGULATION_OF_G_PROTEIN_COUPLED_RECEPTOR_SIGNALING_PATHWAY	32	-0.357275	-1.25342	0.195122	0.606079	1	3153
GO_CILIARY_MEMBRANE	41	-0.378392	-1.2529	0.236791	0.607238	1	5921
GO_EPITHELIAL_CELL_PROLIFERATION	283	-0.286476	-1.25275	0.0428571	0.607119	1	6788
GO_MLL1_2_COMPLEX	27	-0.402917	-1.25261	0.122153	0.607109	1	2622
WHITFIELD_CELL_CYCLE_G1_S	114	-0.310354	-1.25245	0.107861	0.607258	1	6098
RUTELLA_RESPONSE_TO_CSF2RB_AND_IL4_DN	266	-0.272823	-1.25218	0	0.607766	1	2694
GO_RECEPTOR_MEDIATED_ENDOCYTOSIS	198	-0.297832	-1.2521	0.12758	0.607565	1	4152
KUROZUMI_RESPONSE_TO_ONCOCYTIC_VIRUS	38	-0.379649	-1.25205	0	0.607255	1	271
GO_BEHAVIOR	395	-0.276707	-1.2519	0	0.60706	1	4919
FLECHNER_BIOPSY_KIDNEY_TRANSPLANT_REJECTED_VS_OK_UP	75	-0.301032	-1.25177	0.146045	0.607009	1	2840
PID_FCER1_PATHWAY	58	-0.330577	-1.25158	0.10084	0.607387	1	3033
GO_CELLULAR_LIPID_CATABOLIC_PROCESS	155	-0.308885	-1.25128	0	0.607904	1	3047
BOYLAN_MULTIPLE_MYELOMA_PCA3_DN	59	-0.380223	-1.25118	0.0574949	0.607659	1	2645
GO_NEUROBLAST_PROLIFERATION	40	-0.38983	-1.25089	0.0566372	0.608003	1	3784
GO_POSITIVE_REGULATION_OF_CANONICAL_WNT_SIGNALING_PATHWAY	120	-0.27497	-1.25056	0.0390764	0.608565	1	3745
GO_FACE_DEVELOPMENT	38	-0.36765	-1.25022	0.137143	0.609583	1	4838
GO_VASCULAR_ASSOCIATED_SMOOTH_MUSCLE_CELL_MIGRATION	21	-0.522005	-1.25005	0.126394	0.609634	1	4401
PANGAS_TUMOR_SUPPRESSION_BY_SMAD1_AND_SMAD5_UP	96	-0.313424	-1.24983	0	0.609902	1	5473
GO_POSITIVE_REGULATION_OF_NERVOUS_SYSTEM_PROCESS	40	-0.402634	-1.24946	0.0714286	0.610931	1	3717
BIOCARTA_PAR1_PATHWAY	18	-0.473046	-1.24944	0.0939457	0.610478	1	8726
GO_CELLULAR_RESPONSE_TO_GONADOTROPIN_STIMULUS	15	-0.429335	-1.24935	0.0625	0.610151	1	5806
HOFFMANN_PRE_BI_TO_LARGE_PRE_BII_LYMPHOCYTE_DN	68	-0.303854	-1.24889	0.0599251	0.611701	1	4234
PID_IL8_CXCR1_PATHWAY	23	-0.424947	-1.24863	0.21063	0.612276	1	2988
GO_REACTIVE_OXYGEN_SPECIES_BIOSYNTHETIC_PROCESS	80	-0.328056	-1.24856	0.0565657	0.612135	1	5808
GO_POSITIVE_REGULATION_OF_CATABOLIC_PROCESS	360	-0.24768	-1.24847	0	0.611846	1	3156
REACTOME_CHONDROITIN_SULFATE_BIOSYNTHESIS	16	-0.523134	-1.24844	0.109405	0.611364	1	596
REACTOME_NITRIC_OXIDE_STIMULATES_GUANYLATE_CYCLASE	16	-0.427879	-1.2484	0.0484653	0.611095	1	4878
GO_TELOMERE_CAPPING	37	-0.346532	-1.24767	0.0780952	0.613591	1	2048
FULCHER_INFLAMMATORY_RESPONSE_LECTIN_VS_LPS_DN	352	-0.277213	-1.24762	0	0.613256	1	3237
GO_PHOSPHATIDYLETHANOLAMINE_METABOLIC_PROCESS	16	-0.445343	-1.24748	0.0721248	0.613282	1	3556
GO_CELLULAR_RESPONSE_TO_OXYGEN_LEVELS	193	-0.273437	-1.24742	0.0682731	0.613072	1	6059
GO_HYDROLASE_ACTIVITY_HYDROLYZING_O_GLYCOSYL_COMPOUNDS	61	-0.366032	-1.24719	0.136276	0.613187	1	6948
PID_IL2_1PATHWAY	54	-0.343661	-1.24712	0.187919	0.612772	1	3116
SAKAI_TUMOR_INFILTRATING_MONOCYTES_UP	22	-0.433018	-1.24706	0.126335	0.612457	1	3262
PID_HDAC_CLASSIII_PATHWAY	21	-0.536232	-1.24695	0.17226	0.612164	1	3155
GO_ENDOPLASMIC_RETICULUM_TUBULAR_NETWORK	21	-0.41767	-1.24692	0.162544	0.61176	1	1869
GO_DNA_TEMPLATED_TRANSCRIPTION_TERMINATION	71	-0.289737	-1.24689	0.106061	0.611415	1	2702
GO_CELL_DIFFERENTIATION_INVOLVED_IN_METANEPHROS_DEVELOPMENT	17	-0.529078	-1.24669	0.178571	0.611725	1	4409
GO_POSITIVE_REGULATION_OF_CELL_CELL_ADHESION	200	-0.265294	-1.24668	0	0.611223	1	2972
GO_PLACENTA_DEVELOPMENT	115	-0.323788	-1.24666	0.0806452	0.610851	1	4255
GO_CIRCULATORY_SYSTEM_PROCESS	342	-0.294583	-1.24663	0	0.610558	1	4914
GO_SOMITE_DEVELOPMENT	50	-0.366216	-1.24646	0.0311927	0.610777	1	6126
GO_REGULATION_OF_PLASMA_LIPOPROTEIN_PARTICLE_LEVELS	65	-0.352205	-1.24644	0.145299	0.61045	1	7335
GO_NATURAL_KILLER_CELL_MEDIATED_IMMUNITY	40	-0.333117	-1.24625	0.113718	0.610474	1	687
REACTOME_TRANSCRIPTIONAL_REGULATION_OF_PLURIPOTENT_STEM_CELLS	17	-0.453262	-1.24619	0.158664	0.610202	1	4912
BILD_E2F3_ONCOGENIC_SIGNATURE	197	-0.291406	-1.24588	0	0.611092	1	3110
GRUETZMANN_PANCREATIC_CANCER_DN	161	-0.252311	-1.24561	0.0536398	0.611368	1	2652
GO_PHOSPHOLIPID_TRANSPORT	62	-0.343407	-1.24557	0.0375587	0.611005	1	2845
GO_H4_HISTONE_ACETYLTRANSFERASE_COMPLEX	40	-0.302358	-1.24535	0.125483	0.611502	1	3049
GO_DIGESTIVE_TRACT_MORPHOGENESIS	30	-0.437565	-1.24522	0.0983607	0.611539	1	6984
CHEOK_RESPONSE_TO_MERCAPTOPURINE_DN	17	-0.440307	-1.24511	0.234714	0.611353	1	2102
HOFMANN_MYELODYSPLASTIC_SYNDROM_RISK_DN	15	-0.571033	-1.2448	0.0590476	0.611856	1	2988
GO_AMMONIUM_ION_BINDING	33	-0.365241	-1.24453	0.0867347	0.612543	1	2523
REACTOME_PROTEIN_PROTEIN_INTERACTIONS_AT_SYNAPSES	63	-0.394895	-1.2445	0.106178	0.612255	1	5895
GO_MAINTENANCE_OF_CELL_NUMBER	132	-0.292669	-1.24443	0	0.612181	1	7156
STARK_HYPPOCAMPUS_22Q11_DELETION_UP	43	-0.376413	-1.24423	0.179191	0.612423	1	3202
GO_INORGANIC_ANION_TRANSMEMBRANE_TRANSPORTER_ACTIVITY	76	-0.327101	-1.24402	0.0512334	0.612504	1	5750
PASINI_SUZ12_TARGETS_UP	76	-0.347736	-1.24402	0.0581197	0.612146	1	6231
REACTOME_INTERLEUKIN_4_AND_INTERLEUKIN_13_SIGNALING	87	-0.320204	-1.24397	0.0956522	0.611768	1	3156
GO_ENERGY_RESERVE_METABOLIC_PROCESS	64	-0.294159	-1.24377	0	0.61212	1	7266
BRACHAT_RESPONSE_TO_METHOTREXATE_UP	20	-0.468909	-1.24329	0.191011	0.613557	1	5760
PID_TCPTP_PATHWAY	38	-0.347079	-1.24326	0.107075	0.613209	1	4351
GAJATE_RESPONSE_TO_TRABECTEDIN_UP	49	-0.357057	-1.24317	0.094	0.613085	1	2518
SIG_CHEMOTAXIS	43	-0.313687	-1.24311	0.063981	0.612795	1	3240
GO_P38MAPK_CASCADE	39	-0.365285	-1.24305	0.151351	0.612634	1	2859
GO_TRANSMEMBRANE_RECEPTOR_PROTEIN_KINASE_ACTIVITY	58	-0.410711	-1.24302	0.114053	0.612143	1	5460
WARTERS_RESPONSE_TO_IR_SKIN	60	-0.41685	-1.24285	0.17094	0.612331	1	6136
GO_DECIDUALIZATION	16	-0.412434	-1.24283	0.152212	0.611923	1	6420
GO_HOST_CELL_PART	18	-0.421073	-1.24281	0.106498	0.611495	1	4253
REACTOME_CARGO_TRAFFICKING_TO_THE_PERICILIARY_MEMBRANE	43	-0.36048	-1.24269	0.166972	0.611306	1	5414
HAMAI_APOPTOSIS_VIA_TRAIL_DN	147	-0.314793	-1.24257	0.0788177	0.611215	1	5725
BIOCARTA_ALK_PATHWAY	28	-0.425425	-1.24242	0.191147	0.611255	1	5460
BENPORATH_ES_1	313	-0.278712	-1.24223	0.056338	0.611479	1	3828
GO_NEGATIVE_REGULATION_OF_VASCULATURE_DEVELOPMENT	85	-0.352744	-1.2422	0.0677291	0.611154	1	5984
GO_POSITIVE_REGULATION_OF_CELLULAR_RESPONSE_TO_INSULIN_STIMULUS	19	-0.464779	-1.24214	0.117647	0.61085	1	3240
DAZARD_UV_RESPONSE_CLUSTER_G6	121	-0.283088	-1.24211	0.138889	0.610426	1	7119
GO_GLUTATHIONE_METABOLIC_PROCESS	39	-0.431982	-1.24199	0.150826	0.610382	1	2995
GO_RAC_GTPASE_BINDING	57	-0.344984	-1.2418	0.0893246	0.610527	1	3777
GO_MONOSACCHARIDE_BIOSYNTHETIC_PROCESS	72	-0.36501	-1.24166	0.0636704	0.610595	1	6669
GRAESSMANN_APOPTOSIS_BY_SERUM_DEPRIVATION_UP	442	-0.272874	-1.24136	0.0325671	0.61159	1	3231
GO_REGULATION_OF_CELL_CYCLE_G1_S_PHASE_TRANSITION	146	-0.294273	-1.24107	0.104882	0.612043	1	3153
GO_NEGATIVE_REGULATION_OF_SIGNAL_TRANSDUCTION_BY_P53_CLASS_MEDIATOR	26	-0.452348	-1.24093	0.125237	0.612116	1	6385
GO_LEUKOCYTE_DIFFERENTIATION	421	-0.258957	-1.2409	0	0.611704	1	2562
GO_PROTEIN_KINASE_A_REGULATORY_SUBUNIT_BINDING	17	-0.483677	-1.24063	0.143154	0.612012	1	2025
GO_NEGATIVE_REGULATION_OF_UBIQUITIN_PROTEIN_TRANSFERASE_ACTIVITY	16	-0.428247	-1.24039	0.28125	0.61251	1	1774
NIKOLSKY_BREAST_CANCER_8P12_P11_AMPLICON	41	-0.381491	-1.24037	0.0930233	0.612058	1	6975
GO_ADHERENS_JUNCTION_ORGANIZATION	53	-0.325313	-1.24026	0.115942	0.611945	1	5563
PID_AR_TF_PATHWAY	44	-0.332141	-1.2402	0.160633	0.611601	1	3156
GO_PULMONARY_VALVE_DEVELOPMENT	20	-0.421589	-1.24011	0.0518135	0.611469	1	6564
LEIN_NEURON_MARKERS	57	-0.345947	-1.23999	0.0909091	0.611405	1	6893
KEGG_PATHWAYS_IN_CANCER	254	-0.24332	-1.23998	0	0.610956	1	3156
PID_PI3KCI_AKT_PATHWAY	34	-0.385851	-1.23997	0.123482	0.610477	1	3156
GO_APOPTOTIC_CELL_CLEARANCE	36	-0.410416	-1.23972	0.109029	0.610806	1	4156
FRASOR_RESPONSE_TO_ESTRADIOL_UP	25	-0.407106	-1.23964	0.199226	0.610584	1	4406
CUI_GLUCOSE_DEPRIVATION	51	-0.355028	-1.23921	0.17103	0.611711	1	3070
KEGG_ACUTE_MYELOID_LEUKEMIA	56	-0.304035	-1.23871	0.0778689	0.613464	1	7924
REACTOME_SHC1_EVENTS_IN_ERBB2_SIGNALING	18	-0.492259	-1.23864	0.256619	0.613308	1	5353
GO_CELL_DEATH_IN_RESPONSE_TO_OXIDATIVE_STRESS	68	-0.280502	-1.23854	0.0326296	0.613193	1	7122
GO_CORE_PROMOTER_SEQUENCE_SPECIFIC_DNA_BINDING	30	-0.342151	-1.23848	0.152425	0.612887	1	2380
GO_STEROID_HORMONE_BIOSYNTHETIC_PROCESS	36	-0.435873	-1.2383	0.165736	0.613086	1	3105
GO_INFLAMMATORY_RESPONSE_TO_ANTIGENIC_STIMULUS	38	-0.40336	-1.23814	0.0778589	0.613213	1	2645
PID_ECADHERIN_STABILIZATION_PATHWAY	36	-0.358776	-1.23808	0.140725	0.613007	1	2484
GO_NEUROTRANSMITTER_TRANSPORT	179	-0.298493	-1.2375	0	0.614736	1	4919
GO_REGULATION_OF_HUMORAL_IMMUNE_RESPONSE	46	-0.438075	-1.23745	0.271605	0.614417	1	3233
GO_METHYLATION	296	-0.252672	-1.23742	0	0.61401	1	3286
BIOCARTA_P38MAPK_PATHWAY	33	-0.354114	-1.23703	0.103328	0.61473	1	2049
NABA_SECRETED_FACTORS	162	-0.331376	-1.23702	0.0724947	0.614352	1	4390
GO_MRNA_MODIFICATION	21	-0.432814	-1.23688	0.286902	0.614365	1	2531
REACTOME_NEGATIVE_REGULATION_OF_MET_ACTIVITY	20	-0.439444	-1.23684	0.229645	0.614121	1	1963
VERRECCHIA_RESPONSE_TO_TGFB1_C2	18	-0.43462	-1.23676	0.158363	0.614043	1	5382
SENESE_HDAC3_TARGETS_UP	400	-0.260855	-1.23674	0.113523	0.613612	1	3106
GO_NEGATIVE_REGULATION_OF_GROWTH	175	-0.315868	-1.23647	0.0509434	0.614131	1	6616
APPIERTO_RESPONSE_TO_FENRETINIDE_UP	31	-0.347182	-1.23643	0.0880829	0.613805	1	3235
GO_PERICENTRIOLAR_MATERIAL	20	-0.511359	-1.23631	0.268102	0.613658	1	7579
BIOCARTA_SPPA_PATHWAY	15	-0.388666	-1.23591	0.107023	0.614869	1	1470
REACTOME_ATF4_ACTIVATES_GENES_IN_RESPONSE_TO_ENDOPLASMIC_RETICULUM_STRESS	23	-0.407878	-1.23554	0.216152	0.615672	1	6098
GO_POSITIVE_REGULATION_OF_SMALL_MOLECULE_METABOLIC_PROCESS	96	-0.330217	-1.2354	0.104129	0.615654	1	3242
GO_KINASE_INHIBITOR_ACTIVITY	59	-0.342212	-1.23515	0	0.616055	1	6147
GO_HISTONE_DEUBIQUITINATION	20	-0.34938	-1.23508	0.143396	0.61589	1	474
GO_BLOOD_VESSEL_MORPHOGENESIS	427	-0.29963	-1.23504	0	0.615506	1	4923
GO_CHROMATIN_BINDING	433	-0.251179	-1.2349	0.105051	0.615468	1	3297
BROWNE_HCMV_INFECTION_14HR_UP	123	-0.285048	-1.23434	0.115942	0.61711	1	3260
GO_EMBRYONIC_DIGESTIVE_TRACT_DEVELOPMENT	20	-0.472415	-1.23416	0.294586	0.61724	1	1251
GO_GLIAL_CELL_DIFFERENTIATION	161	-0.282419	-1.23371	0.0982287	0.618572	1	6221
SENESE_HDAC2_TARGETS_DN	89	-0.340863	-1.23344	0.100977	0.619119	1	5168
GO_NEGATIVE_REGULATION_OF_LEUKOCYTE_MIGRATION	34	-0.401868	-1.23341	0.156317	0.618703	1	1802
CHIANG_LIVER_CANCER_SUBCLASS_POLYSOMY7_UP	47	-0.37669	-1.2333	0.101754	0.618778	1	4293
GO_CELLULAR_RESPONSE_TO_TOXIC_SUBSTANCE	179	-0.280132	-1.23326	0.048474	0.618421	1	3112
GO_DETOXIFICATION	83	-0.321295	-1.23316	0.0507519	0.618258	1	2671
REACTOME_COOPERATION_OF_PDCL_PHLP1_AND_TRIC_CCT_IN_G_PROTEIN_BETA_FOLDING	35	-0.394227	-1.23309	0.110887	0.618111	1	3303
GO_DEMETHYLATION	52	-0.362027	-1.23308	0.0841889	0.617674	1	3286
GEISS_RESPONSE_TO_DSRNA_UP	33	-0.356923	-1.23289	0.179775	0.618143	1	7723
GO_GLUCOSE_CATABOLIC_PROCESS	28	-0.373953	-1.23228	0.0907473	0.619224	1	5708
GO_POSITIVE_REGULATION_OF_T_HELPER_CELL_DIFFERENTIATION	18	-0.454065	-1.23225	0.172608	0.618825	1	665
GO_REGULATION_OF_EPITHELIAL_CELL_MIGRATION	179	-0.275331	-1.23225	0.102867	0.618356	1	3263
GO_PRESYNAPSE	355	-0.28669	-1.23216	0	0.618302	1	4896
GO_PROTEIN_KINASE_C_ACTIVATING_G_PROTEIN_COUPLED_RECEPTOR_SIGNALING_PATHWAY	21	-0.541298	-1.23206	0.120332	0.618099	1	6870
GO_INTERLEUKIN_6_SECRETION	33	-0.350763	-1.23197	0.133333	0.617978	1	1472
REACTOME_GLUCONEOGENESIS	23	-0.402382	-1.23123	0.241636	0.619887	1	5726
HOLLERN_MICROACINAR_BREAST_TUMOR_UP	31	-0.371497	-1.23116	0.130653	0.619712	1	3155
GO_POSITIVE_REGULATION_OF_GLUCOSE_METABOLIC_PROCESS	28	-0.362104	-1.23106	0	0.619556	1	1624
MORI_SMALL_PRE_BII_LYMPHOCYTE_DN	71	-0.297996	-1.23096	0.178998	0.619501	1	3016
GO_CELLULAR_RESPONSE_TO_CORTICOSTEROID_STIMULUS	47	-0.325842	-1.23092	0.0544355	0.619138	1	2319
DURAND_STROMA_NS_UP	121	-0.301908	-1.23066	0.085	0.619957	1	3777
GO_NEGATIVE_REGULATION_OF_CELL_MOTILITY	214	-0.307288	-1.23064	0.0828283	0.619564	1	6141
BERENJENO_ROCK_SIGNALING_NOT_VIA_RHOA_DN	43	-0.349896	-1.23044	0.158974	0.620048	1	3586
BASSO_CD40_SIGNALING_DN	57	-0.336005	-1.23	0.135135	0.621185	1	2490
MIKKELSEN_NPC_HCP_WITH_H3K4ME3_AND_H3K27ME3	116	-0.362524	-1.22998	0.15283	0.620796	1	4879
WANG_CLIM2_TARGETS_DN	155	-0.277065	-1.22997	0.143443	0.62035	1	2692
RUAN_RESPONSE_TO_TROGLITAZONE_UP	19	-0.445239	-1.22979	0.194286	0.620862	1	2460
NAGASHIMA_NRG1_SIGNALING_DN	37	-0.370275	-1.22961	0.0614754	0.621169	1	2794
GO_ENDOTHELIAL_CELL_MIGRATION	161	-0.291099	-1.22959	0.122984	0.620726	1	5997
CHENG_IMPRINTED_BY_ESTRADIOL	77	-0.337189	-1.22956	0.129237	0.620361	1	3225
GO_B_CELL_RECEPTOR_SIGNALING_PATHWAY	62	-0.367394	-1.22954	0.167355	0.619897	1	2523
GO_FOREBRAIN_NEURON_DIFFERENTIATION	32	-0.41705	-1.22932	0.129808	0.620359	1	6782
GO_HISTONE_METHYLTRANSFERASE_COMPLEX	72	-0.395592	-1.22875	0.188184	0.622215	1	2675
GO_REGULATION_OF_SYSTEM_PROCESS	371	-0.293105	-1.22859	0.0613636	0.622384	1	5927
KEGG_T_CELL_RECEPTOR_SIGNALING_PATHWAY	102	-0.267394	-1.22806	0	0.623682	1	3240
GO_POSITIVE_REGULATION_OF_ACTIVATED_T_CELL_PROLIFERATION	16	-0.518333	-1.22802	0.198165	0.623396	1	2562
REACTOME_SPHINGOLIPID_DE_NOVO_BIOSYNTHESIS	36	-0.341176	-1.2274	0.112766	0.625037	1	6068
GO_EMBRYONIC_SKELETAL_SYSTEM_MORPHOGENESIS	56	-0.377588	-1.22704	0.0529197	0.625954	1	6139
GO_MYOSIN_BINDING	58	-0.358247	-1.22701	0.166667	0.625643	1	3267
DORN_ADENOVIRUS_INFECTION_12HR_DN	28	-0.410541	-1.22679	0.185484	0.625965	1	5277
WANG_MLL_TARGETS	185	-0.304624	-1.22664	0	0.626047	1	5158
LEE_METASTASIS_AND_ALTERNATIVE_SPLICING_DN	34	-0.360882	-1.22633	0.0762565	0.62693	1	7140
GO_NEUROTRANSMITTER_SECRETION	114	-0.31853	-1.22544	0.0627615	0.629786	1	5556
BIOCARTA_IL2_PATHWAY	22	-0.386079	-1.22516	0.207459	0.630315	1	3116
GO_T_CELL_DIFFERENTIATION_INVOLVED_IN_IMMUNE_RESPONSE	62	-0.332062	-1.22486	0.049896	0.630923	1	1613
GO_RESPONSE_TO_OXIDATIVE_STRESS	352	-0.251941	-1.22449	0	0.631832	1	3112
KEGG_ARRHYTHMOGENIC_RIGHT_VENTRICULAR_CARDIOMYOPATHY_ARVC	61	-0.322621	-1.22444	0.0470219	0.63146	1	4416
GO_CELLULAR_RESPONSE_TO_PH	15	-0.465246	-1.2243	0.170956	0.631633	1	7352
GO_ENDOCYTIC_PATCH	15	-0.45729	-1.22426	0.179104	0.631227	1	2540
REACTOME_CARBOXYTERMINAL_POST_TRANSLATIONAL_MODIFICATIONS_OF_TUBULIN	28	-0.376353	-1.22385	0.131078	0.632582	1	6348
BOYLAN_MULTIPLE_MYELOMA_C_CLUSTER_DN	28	-0.414597	-1.2236	0.161002	0.63327	1	4847
SANSOM_APC_TARGETS_DN	263	-0.284913	-1.22351	0.0965251	0.633208	1	1845
GO_POSITIVE_REGULATION_OF_CD4_POSITIVE_ALPHA_BETA_T_CELL_DIFFERENTIATION	26	-0.41421	-1.22331	0.0868687	0.633695	1	665
FOSTER_KDM1A_TARGETS_UP	156	-0.300876	-1.223	0	0.634452	1	2598
WALLACE_PROSTATE_CANCER_RACE_UP	217	-0.294713	-1.22282	0.266376	0.634601	1	2570
GO_RESPONSE_TO_NUTRIENT	159	-0.325277	-1.22239	0.0909091	0.635928	1	3826
KEGG_PPAR_SIGNALING_PATHWAY	43	-0.408608	-1.2222	0.111789	0.63615	1	3047
GO_TUMOR_NECROSIS_FACTOR_SECRETION	23	-0.404968	-1.22204	0.0750552	0.636361	1	3271
GO_STEROID_HORMONE_MEDIATED_SIGNALING_PATHWAY	144	-0.288098	-1.22202	0.0549898	0.636025	1	6942
WANG_SMARCE1_TARGETS_UP	219	-0.315979	-1.22202	0.0855148	0.63559	1	5868
PID_IL23_PATHWAY	32	-0.341628	-1.22197	0.0555556	0.635298	1	1310
ZHANG_RESPONSE_TO_IKK_INHIBITOR_AND_TNF_UP	175	-0.296382	-1.22172	0.0618182	0.635575	1	2676
GO_REGULATION_OF_AUTOPHAGOSOME_ASSEMBLY	32	-0.377829	-1.22169	0.161426	0.63517	1	3077
GO_REGULATION_OF_INTRINSIC_APOPTOTIC_SIGNALING_PATHWAY	137	-0.267526	-1.22168	0.0656304	0.634707	1	3212
GO_POSITIVE_REGULATION_OF_CELLULAR_RESPONSE_TO_TRANSFORMING_GROWTH_FACTOR_BETA_STIMULUS	28	-0.384491	-1.22166	0.122605	0.634354	1	1947
AMIT_EGF_RESPONSE_60_HELA	43	-0.370604	-1.2215	0.132472	0.634596	1	2859
TSAI_RESPONSE_TO_RADIATION_THERAPY	23	-0.422742	-1.22139	0.0604982	0.634746	1	872
GO_CYCLIC_NUCLEOTIDE_METABOLIC_PROCESS	28	-0.36881	-1.22135	0.0322581	0.634424	1	5268
LIU_SMARCA4_TARGETS	34	-0.411007	-1.22125	0.224719	0.63434	1	2201
KIM_GLIS2_TARGETS_UP	60	-0.348635	-1.2212	0.100604	0.634	1	1407
PID_INSULIN_GLUCOSE_PATHWAY	22	-0.421634	-1.22115	0.180608	0.633727	1	674
SIG_IL4RECEPTOR_IN_B_LYPHOCYTES	25	-0.347339	-1.22111	0.12334	0.633336	1	3123
GO_ATP_DEPENDENT_MICROTUBULE_MOTOR_ACTIVITY	38	-0.438696	-1.22104	0.205374	0.633033	1	4125
GO_REGULATION_OF_EPITHELIAL_CELL_APOPTOTIC_PROCESS	60	-0.344968	-1.22103	0.117431	0.632645	1	4151
GO_ERYTHROCYTE_HOMEOSTASIS	103	-0.308082	-1.22103	0.119231	0.632188	1	3109
GO_GOLGI_STACK	110	-0.28584	-1.22099	0.0502793	0.631963	1	3230
GO_PRESPLICEOSOME	16	-0.397131	-1.22088	0.196498	0.631756	1	2584
GO_MRNA_CLEAVAGE_AND_POLYADENYLATION_SPECIFICITY_FACTOR_COMPLEX	16	-0.427409	-1.22076	0.18259	0.631896	1	2154
GO_REGULATION_OF_BLOOD_PRESSURE	103	-0.326566	-1.22071	0.0662526	0.631597	1	5147
GO_REPRODUCTIVE_SYSTEM_DEVELOPMENT	311	-0.27615	-1.22055	0	0.63168	1	5919
LEE_AGING_MUSCLE_DN	32	-0.350139	-1.2202	0.0740741	0.632104	1	861
VALK_AML_CLUSTER_15	26	-0.39161	-1.22019	0.192691	0.631686	1	6638
GO_PURINE_NUCLEOSIDE_MONOPHOSPHATE_METABOLIC_PROCESS	32	-0.396574	-1.22017	0.110057	0.631312	1	2410
GO_REGIONALIZATION	209	-0.305992	-1.22013	0.0770578	0.631243	1	5460
GO_NUCLEOSIDE_MONOPHOSPHATE_KINASE_ACTIVITY	18	-0.467542	-1.22002	0.0636793	0.631294	1	1924
REACTOME_DOWNSTREAM_SIGNAL_TRANSDUCTION	29	-0.387986	-1.21985	0.205339	0.631406	1	1895
STREICHER_LSM1_TARGETS_UP	35	-0.401163	-1.21982	0.13278	0.631135	1	3813
YANG_BREAST_CANCER_ESR1_BULK_DN	19	-0.409304	-1.21973	0.178908	0.631034	1	6624
CADWELL_ATG16L1_TARGETS_UP	63	-0.328717	-1.21961	0.066129	0.6312	1	5561
GO_RECYCLING_ENDOSOME	144	-0.259577	-1.21945	0.0533597	0.631255	1	3228
ZWANG_EGF_PERSISTENTLY_DN	51	-0.333029	-1.21942	0.192623	0.630937	1	736
SCHMIDT_POR_TARGETS_IN_LIMB_BUD_UP	22	-0.434132	-1.21927	0.201735	0.631229	1	8411
GO_MESENCHYMAL_CELL_PROLIFERATION	26	-0.549791	-1.2191	0.207059	0.631678	1	4310
GO_ADAPTIVE_THERMOGENESIS	120	-0.325925	-1.21908	0.117871	0.631306	1	6803
PID_HDAC_CLASSII_PATHWAY	34	-0.343765	-1.21903	0.193684	0.630975	1	3156
GO_NEURON_PROJECTION_MEMBRANE	37	-0.37546	-1.21893	0.0730769	0.63102	1	6616
GO_REGULATION_OF_ORGANELLE_ASSEMBLY	170	-0.287811	-1.21875	0.130435	0.631108	1	3284
REACTOME_RESPONSE_TO_ELEVATED_PLATELET_CYTOSOLIC_CA2	102	-0.291403	-1.2187	0.0512821	0.630764	1	5797
LE_EGR2_TARGETS_DN	80	-0.321133	-1.21853	0.0928571	0.631023	1	3217
GO_DEFENSE_RESPONSE_TO_BACTERIUM	140	-0.326804	-1.21829	0.0989209	0.631659	1	2867
GO_PROTEIN_ACYLATION	212	-0.256902	-1.21827	0	0.631244	1	3171
CREIGHTON_ENDOCRINE_THERAPY_RESISTANCE_5	386	-0.260634	-1.2182	0.0291096	0.631046	1	3103
TIAN_BHLHA15_TARGETS	15	-0.428868	-1.21804	0.174292	0.631246	1	1853
GO_RESPONSE_TO_MINERALOCORTICOID	19	-0.439762	-1.21801	0.283972	0.630892	1	3548
GO_POSITIVE_REGULATION_OF_LAMELLIPODIUM_ASSEMBLY	16	-0.44902	-1.21796	0.162264	0.630544	1	2342
GO_MACROMOLECULE_METHYLATION	259	-0.253197	-1.21767	0.0589474	0.631215	1	6789
GO_AORTA_MORPHOGENESIS	23	-0.429694	-1.21744	0.1787	0.631587	1	963
GO_T_CELL_CHEMOTAXIS	19	-0.454874	-1.21733	0.197339	0.631407	1	3040
IKEDA_MIR133_TARGETS_UP	40	-0.359619	-1.2173	0.123404	0.63111	1	3580
BENPORATH_OCT4_TARGETS	238	-0.305966	-1.21696	0.18427	0.632179	1	3849
GO_REGULATION_OF_CELLULAR_RESPONSE_TO_TRANSFORMING_GROWTH_FACTOR_BETA_STIMULUS	91	-0.284808	-1.21693	0.110902	0.631833	1	6901
GO_CYTOKINETIC_PROCESS	38	-0.377006	-1.21653	0.126629	0.632774	1	2686
GO_NEGATIVE_REGULATION_OF_CELL_ADHESION	215	-0.294017	-1.21646	0.0588235	0.632571	1	5868
GO_ENDOTHELIUM_DEVELOPMENT	96	-0.299455	-1.21628	0.115063	0.63269	1	5895
GO_POSITIVE_REGULATION_OF_STEROID_METABOLIC_PROCESS	17	-0.450509	-1.21625	0.126984	0.632425	1	5484
BROWNE_HCMV_INFECTION_1HR_DN	160	-0.270593	-1.21593	0.0762565	0.63302	1	4159
GO_PHOSPHOLIPID_BINDING	325	-0.25779	-1.21592	0.0535714	0.63265	1	2860
BLUM_RESPONSE_TO_SALIRASIB_UP	217	-0.226358	-1.21584	0	0.632425	1	2621
KEGG_GLUTATHIONE_METABOLISM	38	-0.444083	-1.21581	0.131765	0.632206	1	2438
GO_INORGANIC_ANION_TRANSPORT	94	-0.318834	-1.21555	0.0518234	0.632682	1	5750
GO_SEX_DIFFERENTIATION	186	-0.282005	-1.21546	0.0364026	0.632618	1	4422
PID_AP1_PATHWAY	59	-0.320847	-1.21545	0.161355	0.632282	1	525
LI_INDUCED_T_TO_NATURAL_KILLER_DN	123	-0.352829	-1.21536	0.339286	0.632292	1	2597
GO_EXTRINSIC_COMPONENT_OF_PLASMA_MEMBRANE	128	-0.319228	-1.21524	0.0487805	0.632353	1	4159
GO_METAL_ION_HOMEOSTASIS	454	-0.262947	-1.21521	0	0.632009	1	3301
HWANG_PROSTATE_CANCER_MARKERS	21	-0.442053	-1.21514	0.174009	0.631763	1	6336
GO_TOLL_LIKE_RECEPTOR_SIGNALING_PATHWAY	124	-0.31834	-1.21504	0.130795	0.631796	1	3193
GO_HORMONE_TRANSPORT	208	-0.267097	-1.21489	0	0.631889	1	4356
GO_SOMITOGENESIS	38	-0.355114	-1.21471	0.131757	0.632321	1	5933
SASSON_RESPONSE_TO_FORSKOLIN_DN	75	-0.278981	-1.21458	0.0884956	0.632323	1	1817
GO_SECRETION_BY_TISSUE	21	-0.405292	-1.21387	0.141199	0.634508	1	958
BROWNE_HCMV_INFECTION_48HR_UP	139	-0.277314	-1.21383	0	0.634207	1	2057
GO_GOLGI_LUMEN	47	-0.365491	-1.21348	0.111498	0.634911	1	5995
GO_POSITIVE_REGULATION_OF_MEIOTIC_CELL_CYCLE	17	-0.447707	-1.21344	0.156576	0.634611	1	5261
GO_REGULATION_OF_HEMOPOIESIS	368	-0.233304	-1.21332	0.045283	0.634758	1	3074
PODAR_RESPONSE_TO_ADAPHOSTIN_UP	123	-0.294279	-1.21331	0.173913	0.634319	1	3273
GO_POSITIVE_REGULATION_OF_TISSUE_REMODELING	26	-0.351628	-1.21322	0.17623	0.634093	1	6408
GO_BONE_RESORPTION	47	-0.340956	-1.21291	0.108	0.634514	1	1108
GO_NEGATIVE_REGULATION_OF_MYOBLAST_DIFFERENTIATION	20	-0.519761	-1.21261	0.174538	0.635124	1	7008
GO_REGULATION_OF_NUCLEAR_CELL_CYCLE_DNA_REPLICATION	15	-0.362605	-1.21253	0.120408	0.635091	1	3551
GO_POSITIVE_REGULATION_OF_INFLAMMATORY_RESPONSE	107	-0.294951	-1.21252	0.0743034	0.63479	1	4929
GO_PROTEIN_KINASE_C_SIGNALING	20	-0.491333	-1.21214	0.183398	0.63577	1	2859
GO_CULLIN_FAMILY_PROTEIN_BINDING	17	-0.469567	-1.21204	0.166667	0.635622	1	3093
GO_CYTOPLASMIC_SIDE_OF_MEMBRANE	147	-0.277038	-1.21199	0.18543	0.635297	1	3002
GO_MAINTENANCE_OF_LOCATION	267	-0.278734	-1.21189	0.12326	0.635437	1	3723
KANG_AR_TARGETS_DN	15	-0.506564	-1.21145	0.224696	0.636648	1	4720
GO_NUCLEUS_ORGANIZATION	114	-0.260629	-1.21114	0.0416667	0.637278	1	2686
DACOSTA_ERCC3_ALLELE_XPCS_VS_TTD_DN	28	-0.454131	-1.21097	0.112676	0.637525	1	4827
XU_CREBBP_TARGETS_UP	18	-0.389903	-1.21095	0.155844	0.637165	1	6441
GO_SYNAPTIC_SIGNALING	482	-0.265707	-1.21091	0.0517241	0.636926	1	4928
PID_TXA2PATHWAY	49	-0.323845	-1.2104	0.164179	0.638201	1	3299
GO_POSITIVE_REGULATION_OF_PROTEIN_MATURATION	21	-0.39811	-1.21038	0.0512821	0.637888	1	6137
PASQUALUCCI_LYMPHOMA_BY_GC_STAGE_UP	254	-0.274542	-1.21028	0.0958188	0.637822	1	3204
TAKEDA_TARGETS_OF_NUP98_HOXA9_FUSION_10D_DN	95	-0.360857	-1.21025	0.143403	0.637426	1	4349
VART_KSHV_INFECTION_ANGIOGENIC_MARKERS_UP	115	-0.318065	-1.21015	0.0574713	0.6372	1	3812
PHONG_TNF_RESPONSE_VIA_P38_PARTIAL	139	-0.308615	-1.21015	0	0.636788	1	2518
GO_ENDOSOME_TRANSPORT_VIA_MULTIVESICULAR_BODY_SORTING_PATHWAY	25	-0.384679	-1.21011	0.27674	0.636558	1	5981
GAVIN_FOXP3_TARGETS_CLUSTER_P2	67	-0.3311	-1.21	0.0981964	0.63647	1	7182
CUI_TCF21_TARGETS_UP	26	-0.437351	-1.20994	0.110912	0.636257	1	2436
GO_PEPTIDYL_CYSTEINE_MODIFICATION	39	-0.393283	-1.20977	0.210714	0.636294	1	3229
GO_PITUITARY_GLAND_DEVELOPMENT	18	-0.485566	-1.20956	0.228102	0.636639	1	4106
SHEDDEN_LUNG_CANCER_GOOD_SURVIVAL_A12	198	-0.269453	-1.20948	0.0967742	0.636494	1	6363
GO_NEURON_MATURATION	38	-0.389259	-1.20947	0.172477	0.636155	1	2564
GO_MITOTIC_SPINDLE_POLE	25	-0.40858	-1.20943	0.251273	0.635851	1	3132
GO_FIBRONECTIN_BINDING	19	-0.378783	-1.20935	0.0973282	0.635602	1	5725
CHARAFE_BREAST_CANCER_LUMINAL_VS_BASAL_UP	300	-0.281423	-1.20915	0.0873016	0.63601	1	2533
GO_POSITIVE_REGULATION_OF_NUCLEOTIDE_BIOSYNTHETIC_PROCESS	15	-0.497567	-1.20911	0.120629	0.635733	1	1624
REACTOME_G_PROTEIN_BETA_GAMMA_SIGNALLING	28	-0.44619	-1.20904	0.095064	0.635605	1	3303
GO_ADAPTIVE_IMMUNE_RESPONSE	325	-0.232254	-1.20894	0	0.635551	1	2555
GO_CARBOHYDRATE_HOMEOSTASIS	175	-0.264456	-1.20891	0.035124	0.635228	1	3264
ZHENG_FOXP3_TARGETS_IN_THYMUS_UP	190	-0.278486	-1.20885	0.0385488	0.634983	1	7361
REACTOME_FORMATION_OF_TC_NER_PRE_INCISION_COMPLEX	52	-0.304234	-1.20881	0.161446	0.634735	1	7224
SCHAEFFER_PROSTATE_DEVELOPMENT_12HR_UP	81	-0.365314	-1.2088	0.0829959	0.634346	1	5315
GO_CALCIUM_ION_REGULATED_EXOCYTOSIS	44	-0.351994	-1.2083	0	0.635821	1	2709
GO_PROTEIN_STABILIZATION	153	-0.271627	-1.20828	0.107078	0.635467	1	3156
HALLMARK_XENOBIOTIC_METABOLISM	148	-0.278912	-1.2082	0.0565371	0.635371	1	3233
BLALOCK_ALZHEIMERS_DISEASE_INCIPIENT_UP	305	-0.241199	-1.20789	0.05	0.635947	1	2613
IVANOVA_HEMATOPOIESIS_STEM_CELL_LONG_TERM	153	-0.324934	-1.20739	0.185738	0.636945	1	6782
HUPER_BREAST_BASAL_VS_LUMINAL_DN	32	-0.47421	-1.20705	0.0949721	0.63778	1	7723
GO_CORNIFICATION	29	-0.428527	-1.20684	0.330973	0.638078	1	3827
JOHANSSON_GLIOMAGENESIS_BY_PDGFB_DN	16	-0.515044	-1.20668	0.228188	0.638114	1	5360
OSMAN_BLADDER_CANCER_UP	366	-0.249499	-1.20665	0.148472	0.637949	1	3156
GO_UBIQUITIN_LIGASE_COMPLEX	265	-0.249076	-1.20657	0	0.637725	1	6513
ZHAN_LATE_DIFFERENTIATION_GENES_DN	16	-0.443048	-1.20633	0.116773	0.63829	1	658
GO_POSITIVE_REGULATION_OF_GLUCOSE_TRANSMEMBRANE_TRANSPORT	31	-0.385751	-1.2062	0.160072	0.638505	1	3057
GO_AXON	473	-0.278392	-1.20618	0.108365	0.638143	1	4418
REACTOME_REGULATION_OF_CHOLESTEROL_BIOSYNTHESIS_BY_SREBP_SREBF	52	-0.339419	-1.20598	0.178344	0.638699	1	8411
GO_REGULATION_OF_B_CELL_APOPTOTIC_PROCESS	19	-0.402251	-1.20578	0.122622	0.638775	1	1597
GO_REGULATION_OF_CELL_MATURATION	17	-0.416284	-1.20552	0.107206	0.639252	1	3821
GO_HISTONE_H2A_ACETYLATION	16	-0.37307	-1.20549	0.13913	0.639031	1	503
GO_POSITIVE_REGULATION_OF_OSTEOBLAST_DIFFERENTIATION	45	-0.410189	-1.20532	0.113839	0.638921	1	6853
GO_MAINTENANCE_OF_LOCATION_IN_CELL	77	-0.275296	-1.20466	0.158929	0.640666	1	3723
GO_EXECUTION_PHASE_OF_APOPTOSIS	56	-0.326277	-1.20457	0.0867052	0.640565	1	1731
GO_CELLULAR_GLUCAN_METABOLIC_PROCESS	56	-0.294463	-1.20457	0.0942308	0.640169	1	7266
CARD_MIR302A_TARGETS	66	-0.310936	-1.20456	0.179592	0.639744	1	3264
GO_RNA_POLYMERASE_II_TRANSCRIPTION_FACTOR_COMPLEX	137	-0.281354	-1.20454	0.0330097	0.639392	1	3264
GO_AMYLOID_BETA_BINDING	64	-0.343501	-1.20397	0.086758	0.640821	1	5590
RASHI_RESPONSE_TO_IONIZING_RADIATION_5	111	-0.316762	-1.20381	0.0578158	0.640794	1	3601
GO_DNA_BINDING_TRANSCRIPTION_FACTOR_BINDING	302	-0.262192	-1.20379	0	0.640482	1	2431
REACTOME_CLATHRIN_MEDIATED_ENDOCYTOSIS	124	-0.258466	-1.20371	0.0455408	0.640316	1	2780
SHI_SPARC_TARGETS_UP	19	-0.426207	-1.20337	0.194805	0.641067	1	5566
HINATA_NFKB_TARGETS_FIBROBLAST_UP	65	-0.328263	-1.20312	0.259825	0.641622	1	3167
HANN_RESISTANCE_TO_BCL2_INHIBITOR_UP	19	-0.500964	-1.20297	0.284091	0.641691	1	5955
GO_REGULATION_OF_MITOPHAGY	16	-0.462528	-1.20294	0.163339	0.641387	1	1936
GO_AXO_DENDRITIC_TRANSPORT	59	-0.32653	-1.20282	0.178138	0.641483	1	7540
CHEMNITZ_RESPONSE_TO_PROSTAGLANDIN_E2_DN	278	-0.283123	-1.20281	0.0918919	0.641087	1	3783
GO_DEVELOPMENTAL_MATURATION	205	-0.301985	-1.2028	0	0.640665	1	3821
GO_CARBOXY_LYASE_ACTIVITY	29	-0.382819	-1.20264	0.0422886	0.640802	1	2300
VARELA_ZMPSTE24_TARGETS_UP	38	-0.300749	-1.20259	0.0958647	0.640672	1	820
GO_REGULATION_OF_CYCLIN_DEPENDENT_PROTEIN_KINASE_ACTIVITY	90	-0.326839	-1.20238	0.142857	0.641072	1	6673
PEREZ_TP63_TARGETS	251	-0.301673	-1.20236	0.0289116	0.640703	1	6611
GO_REGULATION_OF_GENERATION_OF_PRECURSOR_METABOLITES_AND_ENERGY	128	-0.267563	-1.20231	0.0576541	0.640602	1	3112
GO_MYELIN_ASSEMBLY	18	-0.428107	-1.20231	0.214876	0.640197	1	6270
GOLDRATH_HOMEOSTATIC_PROLIFERATION	133	-0.287336	-1.20225	0.243665	0.640001	1	3123
REACTOME_TRISTETRAPROLIN_TTP_ZFP36_BINDS_AND_DESTABILIZES_MRNA	16	-0.401761	-1.20225	0.285429	0.639602	1	6098
GO_DENDRITIC_TREE	449	-0.24929	-1.20215	0	0.639401	1	5834
REACTOME_PROTEIN_FOLDING	86	-0.29457	-1.202	0.0625	0.639567	1	2722
REACTOME_CLASS_A_1_RHODOPSIN_LIKE_RECEPTORS	156	-0.319938	-1.20199	0.0915493	0.639226	1	3260
HARRIS_HYPOXIA	55	-0.321775	-1.20196	0.241584	0.638847	1	3550
WNT_SIGNALING	59	-0.308243	-1.20191	0.112205	0.638715	1	3745
REACTOME_TRANSCRIPTIONAL_REGULATION_BY_RUNX1	167	-0.234141	-1.20164	0.0867347	0.639126	1	2632
BRACHAT_RESPONSE_TO_CAMPTOTHECIN_UP	21	-0.38843	-1.20142	0.216783	0.639365	1	2518
GO_COP9_SIGNALOSOME	31	-0.355831	-1.20136	0.166316	0.639108	1	2149
KEGG_ENDOCYTOSIS	157	-0.277403	-1.20131	0.0371991	0.639012	1	2685
MCBRYAN_PUBERTAL_TGFB1_TARGETS_UP	141	-0.30332	-1.20126	0.128544	0.638742	1	5138
REACTOME_GABA_B_RECEPTOR_ACTIVATION	30	-0.425767	-1.20122	0.218806	0.638636	1	3832
GO_POSITIVE_REGULATION_OF_ERK1_AND_ERK2_CASCADE	130	-0.265421	-1.20116	0.0473773	0.638457	1	5808
KIM_GERMINAL_CENTER_T_HELPER_UP	57	-0.373506	-1.20112	0.249538	0.638226	1	3076
GO_REGULATION_OF_CELL_AGING	38	-0.346067	-1.20094	0.220907	0.638604	1	6482
KIM_ALL_DISORDERS_CALB1_CORR_UP	469	-0.211457	-1.20073	0	0.63865	1	2710
REACTOME_GLUCAGON_TYPE_LIGAND_RECEPTORS	21	-0.433991	-1.20039	0.240987	0.639483	1	4324
GO_COVALENT_CHROMATIN_MODIFICATION	407	-0.238593	-1.19984	0.10338	0.641298	1	3122
BIOCARTA_MITOCHONDRIA_PATHWAY	19	-0.326905	-1.19976	0.0848056	0.64122	1	2251
BIOCARTA_CARM_ER_PATHWAY	24	-0.385543	-1.19968	0.251908	0.641116	1	2406
GO_REGULATION_OF_MITOCHONDRIAL_FISSION	21	-0.478207	-1.19952	0.24846	0.641417	1	6049
GO_CRANIAL_SKELETAL_SYSTEM_DEVELOPMENT	46	-0.371216	-1.1993	0.213307	0.64179	1	6139
GO_NUCLEAR_MEMBRANE	246	-0.244821	-1.19909	0	0.642199	1	3265
GO_MITOCHONDRION_LOCALIZATION	38	-0.324203	-1.19847	0.105461	0.644659	1	4828
GO_NAD_METABOLIC_PROCESS	40	-0.37563	-1.19847	0.272727	0.644262	1	1579
MARTINEZ_TP53_TARGETS_DN	456	-0.250021	-1.19819	0.0456432	0.644795	1	3281
REACTOME_TRANSPORT_OF_VITAMINS_NUCLEOSIDES_AND_RELATED_MOLECULES	30	-0.39441	-1.19809	0.199187	0.644754	1	8117
GO_ORGANIC_HYDROXY_COMPOUND_METABOLIC_PROCESS	368	-0.25766	-1.19799	0	0.644507	1	3242
GO_POSITIVE_REGULATION_OF_INTERLEUKIN_6_SECRETION	24	-0.32553	-1.19791	0.219858	0.644301	1	1472
ONDER_CDH1_TARGETS_1_UP	104	-0.325796	-1.19785	0.169946	0.644126	1	6715
GO_NEGATIVE_REGULATION_OF_CELL_SUBSTRATE_ADHESION	51	-0.369144	-1.19783	0.179537	0.643774	1	6147
GO_REGULATION_OF_NITRIC_OXIDE_SYNTHASE_ACTIVITY	36	-0.406408	-1.19774	0.251174	0.643736	1	4128
QI_PLASMACYTOMA_UP	238	-0.243282	-1.19766	0	0.643533	1	2531
MUNSHI_MULTIPLE_MYELOMA_UP	72	-0.323978	-1.19766	0	0.643121	1	3057
NAKAJIMA_MAST_CELL	36	-0.36676	-1.19753	0.283557	0.643118	1	7140
PID_ERBB4_PATHWAY	33	-0.349001	-1.19745	0.157804	0.643063	1	3262
BIOCARTA_PDGF_PATHWAY	28	-0.36834	-1.19699	0.273551	0.644595	1	305
GO_NEUROTRANSMITTER_REUPTAKE	18	-0.41498	-1.19698	0.120163	0.644204	1	4356
ZHONG_RESPONSE_TO_AZACITIDINE_AND_TSA_UP	131	-0.284974	-1.19684	0.0967033	0.644174	1	3281
REACTOME_INTERLEUKIN_6_FAMILY_SIGNALING	19	-0.437754	-1.1968	0.295983	0.643866	1	2366
GO_TERPENOID_METABOLIC_PROCESS	55	-0.378284	-1.19679	0.180361	0.643475	1	5578
GO_DIOXYGENASE_ACTIVITY	78	-0.323294	-1.19654	0.0374449	0.643852	1	6962
GO_POSITIVE_REGULATION_OF_ESTABLISHMENT_OF_PROTEIN_LOCALIZATION	350	-0.248393	-1.1965	0	0.643518	1	3271
GO_NEURAL_CREST_CELL_MIGRATION	40	-0.399083	-1.19642	0.0678643	0.643458	1	6563
REACTOME_GPCR_LIGAND_BINDING	206	-0.304531	-1.19637	0.0504505	0.64328	1	3303
CERVERA_SDHB_TARGETS_2	77	-0.323791	-1.19611	0.0785953	0.643681	1	4929
GO_CHRONIC_INFLAMMATORY_RESPONSE	15	-0.494438	-1.19588	0.170569	0.644436	1	7628
REACTOME_COLLAGEN_BIOSYNTHESIS_AND_MODIFYING_ENZYMES	43	-0.469708	-1.19582	0.0564706	0.644281	1	5288
GO_NEGATIVE_REGULATION_OF_CELL_GROWTH	138	-0.307827	-1.19577	0.0513308	0.64398	1	6616
GRAESSMANN_APOPTOSIS_BY_SERUM_DEPRIVATION_DN	189	-0.280139	-1.19565	0	0.643975	1	4365
GO_REGULATION_OF_MEMBRANE_LIPID_DISTRIBUTION	40	-0.362225	-1.19547	0.17806	0.644278	1	2845
VERHAAK_GLIOBLASTOMA_PRONEURAL	134	-0.349088	-1.19546	0.119134	0.643905	1	5952
GO_SNORNA_BINDING	25	-0.357001	-1.19544	0.201058	0.643554	1	2533
GO_RAS_PROTEIN_SIGNAL_TRANSDUCTION	372	-0.241619	-1.19504	0.164855	0.644704	1	3262
GO_REGULATION_OF_EPIDERMIS_DEVELOPMENT	58	-0.33965	-1.19492	0.147783	0.644743	1	5893
HOLLERN_SQUAMOUS_BREAST_TUMOR	80	-0.335403	-1.19483	0.0290102	0.644625	1	3241
PID_ANGIOPOIETIN_RECEPTOR_PATHWAY	42	-0.300525	-1.19481	0.271186	0.64428	1	6166
GO_AUTONOMIC_NERVOUS_SYSTEM_DEVELOPMENT	29	-0.422882	-1.19474	0.0568421	0.644406	1	7628
LIU_NASOPHARYNGEAL_CARCINOMA	60	-0.270775	-1.19467	0.100952	0.644201	1	2510
SAGIV_CD24_TARGETS_UP	19	-0.416726	-1.19447	0.188679	0.644526	1	1962
GO_RESPONSE_TO_INTERLEUKIN_1	161	-0.263509	-1.19405	0.126638	0.645642	1	3056
GO_POSITIVE_REGULATION_OF_LYMPHOCYTE_CHEMOTAXIS	15	-0.507097	-1.19402	0.189349	0.64534	1	3040
REACTOME_DEADENYLATION_DEPENDENT_MRNA_DECAY	55	-0.284549	-1.19399	0.125761	0.645009	1	7157
GO_POSITIVE_CHEMOTAXIS	40	-0.40661	-1.19393	0.207885	0.644857	1	3040
YANG_BREAST_CANCER_ESR1_DN	16	-0.389466	-1.19385	0.211091	0.644789	1	3745
REACTOME_INWARDLY_RECTIFYING_K_CHANNELS	21	-0.446813	-1.19384	0.0779468	0.644385	1	3832
YU_BAP1_TARGETS	27	-0.409565	-1.19374	0.198312	0.644278	1	1969
DACOSTA_UV_RESPONSE_VIA_ERCC3_XPCS_UP	24	-0.340028	-1.19358	0.138776	0.644472	1	3050
BENPORATH_ES_CORE_NINE_CORRELATED	87	-0.310964	-1.19354	0.130973	0.644214	1	2837
VALK_AML_CLUSTER_4	22	-0.431745	-1.19338	0.16	0.644151	1	3686
PID_INSULIN_PATHWAY	40	-0.324309	-1.19334	0.125926	0.643864	1	3041
GO_REGULATION_OF_CELL_CELL_ADHESION	313	-0.252603	-1.1932	0	0.644075	1	3126
GO_NEGATIVE_REGULATION_OF_RESPONSE_TO_OXIDATIVE_STRESS	38	-0.320907	-1.19292	0.0608365	0.644654	1	7122
PID_NFAT_TFPATHWAY	41	-0.336648	-1.19287	0.207436	0.644502	1	3548
GO_REGULATION_OF_MULTICELLULAR_ORGANISM_GROWTH	49	-0.360574	-1.19283	0.205179	0.64423	1	2317
GO_NEGATIVE_REGULATION_OF_CELL_DIFFERENTIATION	492	-0.264628	-1.19262	0.117241	0.644492	1	4422
GO_PHOSPHATIDYLINOSITOL_4_PHOSPHATE_BINDING	21	-0.395028	-1.19259	0.142045	0.644152	1	9109
KEGG_BASAL_TRANSCRIPTION_FACTORS	30	-0.361873	-1.1925	0.102941	0.644071	1	2702
SCHAEFFER_PROSTATE_DEVELOPMENT_48HR_UP	297	-0.286572	-1.19237	0.0320151	0.644281	1	3233
GO_B_CELL_ACTIVATION	213	-0.262005	-1.19195	0.0297723	0.645676	1	2523
REACTOME_NEUROTRANSMITTER_RELEASE_CYCLE	33	-0.394322	-1.19187	0.112903	0.645443	1	5556
FRASOR_RESPONSE_TO_SERM_OR_FULVESTRANT_UP	19	-0.467734	-1.19187	0.216216	0.645026	1	8241
GO_DESMOSOME	16	-0.442311	-1.19165	0.113553	0.645205	1	3568
GO_POSITIVE_REGULATION_OF_CELL_CYCLE_PHASE_TRANSITION	83	-0.313923	-1.1916	0.229025	0.644986	1	3085
GO_CARBOHYDRATE_BIOSYNTHETIC_PROCESS	159	-0.261356	-1.19158	0	0.644678	1	6736
GO_INOSITOL_LIPID_MEDIATED_SIGNALING	143	-0.275491	-1.19133	0.175238	0.644994	1	4912
GO_REGULATION_OF_COLLAGEN_METABOLIC_PROCESS	34	-0.3919	-1.19109	0.166016	0.645379	1	6390
GO_CANONICAL_WNT_SIGNALING_PATHWAY	252	-0.249094	-1.19106	0.107759	0.645019	1	6658
GO_DYNEIN_COMPLEX	39	-0.384564	-1.19037	0.28172	0.647243	1	4125
GO_ACTIVATION_OF_ADENYLATE_CYCLASE_ACTIVITY	26	-0.398617	-1.19027	0.1341	0.647171	1	2593
GO_POSITIVE_REGULATION_OF_SMOOTHENED_SIGNALING_PATHWAY	28	-0.392415	-1.1902	0.113684	0.64704	1	5441
CHIARADONNA_NEOPLASTIC_TRANSFORMATION_KRAS_DN	122	-0.314442	-1.19019	0.203358	0.646664	1	4740
GO_RESPONSE_TO_UV	123	-0.322557	-1.19019	0.242063	0.646265	1	7025
GO_REGULATION_OF_GLUCONEOGENESIS	38	-0.380273	-1.18997	0.241147	0.646738	1	6294
PID_HIF2PATHWAY	30	-0.387131	-1.18979	0.21501	0.647035	1	3550
REACTOME_CONSTITUTIVE_SIGNALING_BY_LIGAND_RESPONSIVE_EGFR_CANCER_VARIANTS	17	-0.496479	-1.18946	0.327766	0.647676	1	3156
GO_SMOOTH_MUSCLE_CELL_DIFFERENTIATION	42	-0.376623	-1.18938	0.167558	0.647757	1	5925
REACTOME_COPI_MEDIATED_ANTEROGRADE_TRANSPORT	87	-0.260784	-1.18937	0.0377734	0.647379	1	2504
BOQUEST_STEM_CELL_CULTURED_VS_FRESH_DN	19	-0.486115	-1.18927	0.188636	0.647286	1	5561
PID_PDGFRA_PATHWAY	20	-0.406331	-1.18902	0.142612	0.647988	1	1943
GO_PLATELET_ALPHA_GRANULE	67	-0.303513	-1.18894	0.100707	0.647887	1	2859
KEGG_CYTOKINE_CYTOKINE_RECEPTOR_INTERACTION	168	-0.29753	-1.18888	0.111927	0.647643	1	6313
HELLER_HDAC_TARGETS_DN	252	-0.27128	-1.18886	0	0.647265	1	7546
DACOSTA_UV_RESPONSE_VIA_ERCC3_TTD_UP	53	-0.295295	-1.18881	0.160305	0.64717	1	2655
MORI_MATURE_B_LYMPHOCYTE_UP	75	-0.259757	-1.18875	0.148676	0.647027	1	2597
GO_PORE_COMPLEX_ASSEMBLY	19	-0.411269	-1.18874	0.265442	0.646691	1	3038
GO_NEGATIVE_REGULATION_OF_LIPID_LOCALIZATION	29	-0.31582	-1.18864	0.123596	0.646831	1	2853
ROSS_AML_OF_FAB_M7_TYPE	62	-0.293678	-1.18858	0.138996	0.64656	1	6904
TANAKA_METHYLATED_IN_ESOPHAGEAL_CARCINOMA	62	-0.350963	-1.18848	0.112621	0.646557	1	2196
GO_CLATHRIN_COATED_VESICLE	139	-0.273576	-1.1884	0.129159	0.646376	1	3230
GO_VESICLE_MEDIATED_TRANSPORT_BETWEEN_ENDOSOMAL_COMPARTMENTS	39	-0.314311	-1.188	0.120879	0.647289	1	2003
LIM_MAMMARY_LUMINAL_MATURE_DN	71	-0.349105	-1.18777	0.182203	0.647705	1	6032
GO_REGULATION_OF_INFLAMMATORY_RESPONSE	258	-0.257818	-1.18762	0.0927835	0.647636	1	5797
MIKKELSEN_MEF_HCP_WITH_H3K27ME3	253	-0.349619	-1.18743	0.0549898	0.647882	1	4896
GO_UBIQUITIN_LIKE_PROTEIN_SPECIFIC_PROTEASE_ACTIVITY	93	-0.303388	-1.18737	0.0476191	0.647721	1	3183
NAKAYAMA_SOFT_TISSUE_TUMORS_PCA1_UP	57	-0.387633	-1.18734	0.339869	0.647482	1	1617
GO_NEGATIVE_REGULATION_OF_ANTIGEN_RECEPTOR_MEDIATED_SIGNALING_PATHWAY	23	-0.408916	-1.1873	0.113248	0.647132	1	2490
REACTOME_SIGNALING_BY_GPCR	459	-0.259533	-1.18715	0.0518672	0.647038	1	3303
GO_CELL_KILLING	97	-0.284262	-1.18714	0	0.646664	1	2479
WANG_CLASSIC_ADIPOGENIC_TARGETS_OF_PPARG	21	-0.475724	-1.18704	0.125	0.646565	1	6728
GO_METANEPHRIC_NEPHRON_EPITHELIUM_DEVELOPMENT	15	-0.562975	-1.18695	0.176174	0.646562	1	4409
GO_MEIOSIS_I_CELL_CYCLE_PROCESS	88	-0.315413	-1.1868	0.208247	0.646883	1	3574
BERENJENO_TRANSFORMED_BY_RHOA_FOREVER_UP	15	-0.440651	-1.18678	0.221505	0.646569	1	5318
GO_MAMMARY_GLAND_DUCT_MORPHOGENESIS	24	-0.410748	-1.18675	0.179688	0.646271	1	4137
GO_ZINC_ION_TRANSPORT	24	-0.433354	-1.18654	0.0460405	0.646761	1	3737
REACTOME_METABOLISM_OF_STEROIDS	114	-0.310443	-1.18621	0.151579	0.647674	1	7385
GO_ORGANELLE_MEMBRANE_CONTACT_SITE	17	-0.441426	-1.18616	0.228571	0.647587	1	7997
GO_VACUOLAR_LUMEN	130	-0.264724	-1.18596	0.129496	0.647655	1	7540
PID_NCADHERIN_PATHWAY	29	-0.352689	-1.18577	0.116379	0.647845	1	5838
GO_EPITHELIAL_CELL_DIFFERENTIATION_INVOLVED_IN_KIDNEY_DEVELOPMENT	29	-0.428766	-1.18567	0.288931	0.647923	1	3047
GO_RESPONSE_TO_COLD	38	-0.356175	-1.18565	0.0940959	0.647617	1	7195
KENNY_CTNNB1_TARGETS_DN	45	-0.318057	-1.18558	0.173121	0.647428	1	8481
GO_MEMBRANE_DISASSEMBLY	16	-0.373083	-1.18543	0.0971524	0.647411	1	2092
SENGUPTA_NASOPHARYNGEAL_CARCINOMA_WITH_LMP1_UP	299	-0.252604	-1.18525	0	0.647676	1	6370
GO_EPIDERMIS_MORPHOGENESIS	17	-0.49668	-1.18521	0.225664	0.647442	1	6939
PEREZ_TP53_AND_TP63_TARGETS	147	-0.311557	-1.18521	0.209449	0.647054	1	6595
GO_PROTEIN_SERINE_THREONINE_KINASE_ACTIVITY	376	-0.249937	-1.18511	0.0914077	0.646916	1	3299
KEGG_ARACHIDONIC_ACID_METABOLISM	24	-0.468722	-1.18482	0.147059	0.647683	1	2438
KIM_MYCN_AMPLIFICATION_TARGETS_UP	73	-0.307835	-1.18479	0.0460653	0.647387	1	8107
GO_ENDOCYTOSIS	439	-0.255321	-1.18478	0.0682226	0.647019	1	3230
PID_REG_GR_PATHWAY	69	-0.273646	-1.18473	0.112224	0.646765	1	6065
[truncated: 4,049 more rows]

## Sheet: Suppl. Table 8_DEG_human
Table 8: DESEQ2 Differential Gene Expression Analysis primary human CTCL lymphoma cells with and without PDCD1 mutation.
[truncated: 25,371 more rows]

[truncated: 6 more sheets: Suppl. Table 9_H_PD1WT_human, Suppl. Table 10_H_PD1MUT_human, Suppl. Table 11_GO_PD1WT_human, Suppl. Table 12_GO_PD1MUT_human, Suppl. Table 13_neg. full label, Suppl. Table 14_pos. full label]
