# Supplementary material for: PD-1 instructs a tumor-suppressive metabolic program that restricts glycolysis and restrains AP-1 activity in T cell lymphoma
Source: Nat Cancer. 2023 Sep 18;4(10):1508–25. doi: 10.1038/s43018-023-00635-7 (PMC10597841; doi:10.1038/s43018-023-00635-7)
Supplement: Supplementary file 4 — Statistical source data. [file 43018_2023_635_MOESM4_ESM.xlsx]

## Sheet: Source Data_Fig.1
Figure 1e
Pdcd1+/+	Pdcd1-/-
2802.01	4821.78
2721.99	4711.12
2931.54	5121.02
Figure 1g			Figure 1h
Pdcd1+/+	Pdcd1-/-		Pdcd1+/+	Pdcd1-/-
24.3122	34.3429		34.8593	40.6845
23.4715	35.6717		32.2203	39.4122
23.0648	35.0386		31.049	42.4177
20.4697	33.8543		40.894	53.1695
19.647	34.0974		37.8163	51.1388
18.9461	33.9249		36.0092	48.4213
20.5072	39.4596		43.3483	52.3489
20.5443	37.4978		41.457	57.5244
21.4143	37.1417		40.4348	52.9621
25.1527	29.246		52.066	61.3116
24.4183	26.4079		47.7619	57.7971
23.9105	26.9343		46.1412	55.8684
29.5801	45.647		46.1008	54.1089
28.3133	43.7193		42.5079	49.629
27.7738	44.5412		40.2547	46.4423
28.6743	40.9327		52.1798	23.3967
28.0494	39.8769		49.4088	35.2619
27.0708	40.8741		48.9117	21.5802
Figure 1i
Pdcd1+/+	Pdcd1-/-
0.257948	0.60148
0.285553	0.896703
0.273361	1.0424
0.125289
