# Supplementary material for: PD-1 instructs a tumor-suppressive metabolic program that restricts glycolysis and restrains AP-1 activity in T cell lymphoma
Source: Nat Cancer. 2023 Sep 18;4(10):1508–25. doi: 10.1038/s43018-023-00635-7 (PMC10597841; doi:10.1038/s43018-023-00635-7)
Supplement: Supplementary file 6 — Statistical source data. [file 43018_2023_635_MOESM6_ESM.xlsx]

## Sheet: Source Data_Fig.2
Figure 2b
C57BL/6	Pdcd1+/+	Pdcd1-/-
0.99	1.14	1.51
0.95	1.18	1.64
1.11	1.41	1.51
	1.18	1.55
	1.38	1.33
	1.28	1.6
	1.16
	1.23
	1.39
Figure 2d
Pdcd1+/+	Pdcd1-/-
1.08	3.48
0.72	1.68
0.7	2.75
Figure 2e
p-AKTS473			p-mTORS2448			HIF1α			Glut 1			Hexokinase 2
Isotype	anti-PD-L1		Isotype	anti-PD-L1		Isotype	anti-PD-L1		Isotype	anti-PD-L1		Isotype	anti-PD-L1
2811.23	5031.33		2350.77	2650.99		2750.41	3298.43		877.41	1112.76		13457.5	16078.3
2992.07	5125.22		2213.65	2712.04		2642.31	3345.93		864.31	1076.12		15346.1	16985.9
2714.55	5001.21		2445.67	2891.24		2567.99	3030.66		811.98	1346.77		10333	17876.3
Figure 2f
Day	Vehicle	Torin
41	1
38	1
40	1
42		1
69		1
88		1
88		1
78	1
82	1
11	1
125		0
125		0
125		0
