# Supplementary material for: PD-1 instructs a tumor-suppressive metabolic program that restricts glycolysis and restrains AP-1 activity in T cell lymphoma
Source: Nat Cancer. 2023 Sep 18;4(10):1508–25. doi: 10.1038/s43018-023-00635-7 (PMC10597841; doi:10.1038/s43018-023-00635-7)
Supplement: Supplementary file 7 — Statistical source data. [file 43018_2023_635_MOESM7_ESM.xlsx]

## Sheet: Source Data_Fig. 3
Figure 3b
Day	Pdcd1+/+				Pdcd1-/-
0	17289	14444	10342		12334	16332	18567
3	21780	23640	26860		28850	42820	33030
5	55630	49670	56620		90910	97060	100740
7	40880	31590	34240
Figure 3d
Pdcd1+/+	Pdcd1-/-
2978.55	7555.74
2803.5	5733.82
3717.85	7383.2
Figure 3f
µM	CD4+ T cells			Pdcd1-/-
0	4325	2571	2572	4736	5108	1691
0.1	3824	1970	2447	4254	6846	8481
1	2624	2390	2249	3910	7831	9247
1.5	3190	1642	2449	10004	10227	10423
2	2137	1997	3450	12623	8152	7878
3	3773	2108	1493	10484	14123	11660
3.5	2750	1921	2649	14661	12243	10278
4	1967	1895	3161	13702	11152	11710
Figure 3g
DMSO	2-DG
12166	5420
12054	5020
13655	3899
Figure 3h
Pdcd1+/+	Pdcd1-/-
0.95	1.71
1.11	1.92
1.13	2.22
1.2	2.09
Figure 3i
Pdcd1+/+	Pdcd1-/-
2.05	4.44
0.18	4.42
1.28	4.11
