# Supplementary material for: PD-1 instructs a tumor-suppressive metabolic program that restricts glycolysis and restrains AP-1 activity in T cell lymphoma
Source: Nat Cancer. 2023 Sep 18;4(10):1508–25. doi: 10.1038/s43018-023-00635-7 (PMC10597841; doi:10.1038/s43018-023-00635-7)
Supplement: Supplementary file 9 — Statistical source data. [file 43018_2023_635_MOESM9_ESM.xlsx]

## Sheet: Source Data_Fig.4
Figure 4b
	DMSO			iACLY
Isotype	1	1	1	0.88	0.6	0.85
anti-PD-L1	1.33	1.07	1.49	0.48	0.31	0.24
Figure 4e
	DMSO			iACLY
Pdcd1+/+	4.9	4.3	4.1	1.25	1.35	1.9
Pdcd1-/-	5.5	5.25	4.4	0	0.029	0.5
Figure 4g
Day	sgMOCK	sgACLY
24	1
61	1
63	1
63	1
68	0
68		0
68		0
68		0
68		0
68		0
