# Supplementary material for: PD-1 instructs a tumor-suppressive metabolic program that restricts glycolysis and restrains AP-1 activity in T cell lymphoma
Source: Nat Cancer. 2023 Sep 18;4(10):1508–25. doi: 10.1038/s43018-023-00635-7 (PMC10597841; doi:10.1038/s43018-023-00635-7)
Supplement: Supplementary file 11 — Statistical source data. [file 43018_2023_635_MOESM11_ESM.xlsx]

## Sheet: Source Data_Fig.5
Figure 5e
Isotype	anti-PD-L1
1	1.04655
1	1.16419
1	1.12599
Figure 5f
Isotype	anti-PD-L1
1	1.07153
1	1.05159
1	1.15298
