# Supplementary material for: PD-1 instructs a tumor-suppressive metabolic program that restricts glycolysis and restrains AP-1 activity in T cell lymphoma
Source: Nat Cancer. 2023 Sep 18;4(10):1508–25. doi: 10.1038/s43018-023-00635-7 (PMC10597841; doi:10.1038/s43018-023-00635-7)
Supplement: Supplementary file 12 — Statistical source data. [file 43018_2023_635_MOESM12_ESM.xlsx]

## Sheet: Source Data_Fig.6
Figure 6a
Patient 1				Patient 2				Patient 3
Day	Tumor Burden	WBC		Day	Tumor Burden	WBC		Day	Tumor Burden	WBC
0	6853	15400		0	1965	9000		0	2294	4300
1				1				1
2				2				2
3				3				3
4				4				4
5				5				5
6				6				6
7				7				7
8				8				8
9				9				9
10				10				10
11				11				11
12				12				12
13				13				13
14				14				14
15				15				15
16				16				16
17				17				17
18				18				18
19				19				19
20				20				20
21				21				21
22	15364	23600		22				22
23				23				23
24				24				24
25				25				25
26				26				26
27				27				27
28				28				28
29				29				29
30				30				30
31				31				31
32				32				32
33				33				33
34				34				34
35				35				35
36				36				36
37				37				37
38				38				38
39				39				39
40				40				40
41				41				41
42				42				42
43				43				43
44				44				44
45				45				45
46				46				46
47				47				47
48				48				48
49				49				49
50				50				50
51				51				51
52				52				52
53				53				53
54				54				54
55				55				55
56				56				56
57				57				57
58				58				58
59				59				59
60				60				60
61				61				61
62				62				62
63				63				63
64				64				64
65				65				65
66				66				66
67				67				67
68				68				68
69				69				69
70				70				70
71				71				71
72				72				72
73				73				73	446	2900
74				74				74
75				75				75
76				76				76
77				77				77
78				78				78
79				79				79
80				80				80
81				81				81
82				82				82
83				83				83
84				84				84
85				85				85
86				86				86
87				87				87
88				88				88
89				89				89
90				90				90
91	6669	8400		91	1359	5900		91
92				92				92
93				93				93
94				94				94
95				95				95
96				96				96
97				97				97
98				98				98
99				99				99
100				100				100
101				101				101
102				102				102
103				103				103
104				104				104
105				105				105
106				106				106
107				107				107
108				108				108
109				109				109
110				110				110
111				111				111
112				112				112
113				113				113
114				114				114
115				115				115	562	3200
116				116				116
117				117				117
118				118				118
119				119				119
120				120				120
121				121				121
122				122				122
123				123				123
124				124				124
125				125				125
126				126				126
127				127				127
128				128				128
129				129				129
130				130				130
131				131				131
132				132				132
133				133				133
134				134				134
135				135				135
136				136				136		2300
137				137				137
138				138				138
139				139				139
140				140				140
141				141				141
142				142				142
143				143				143
144				144				144
145				145				145
146				146				146
147				147				147
148				148				148
149				149				149
150				150				150
151				151				151
152				152				152
153				153				153
154				154				154
155				155				155
156				156				156
157				157				157		2400
158				158				158
159				159				159
160				160				160
161	5973	12900		161				161
162				162				162
163				163				163
164				164				164
165				165				165
166				166				166
167				167				167
168				168				168
169				169				169
170				170				170
171				171				171
172				172				172
173				173				173
174				174				174
175				175				175
176				176				176
177				177				177
178				178				178
179				179				179
180				180				180
181				181				181
182	5965	12100		182				182
183				183				183
184				184				184
185				185				185
186				186				186
187				187				187
188				188				188
189				189				189
190				190				190
191				191				191
192				192				192
193				193				193
194				194				194
195				195				195
196				196	765	5100		196
197				197				197
198				198				198
199				199				199
200				200				200
201				201				201
202				202				202
203	3088	9600		203				203
204				204				204
205				205				205
206				206				206
207				207				207
208				208				208
209				209				209
210				210				210
211				211				211
212				212				212
213				213				213	224	2100
214				214				214
215				215				215
216				216				216
217				217				217
218				218				218
219				219				219
220				220				220
221				221				221
222				222				222
223				223				223
224				224				224
225				225				225
226				226				226
227				227				227
228				228				228
229				229				229
230				230				230
231				231				231
232				232				232
233				233				233
234				234				234
235				235				235
236				236				236
237				237				237
238	1175	7900		238				238
239				239				239
240				240				240
241				241				241	293	2300
242				242				242
243				243				243
244				244				244
245				245				245
246				246				246
247				247				247
248				248				248
249				249				249
250				250				250
251	2691	13400		251				251
252				252				252
253				253				253
254				254				254
255				255				255
256				256				256
257				257				257
258				258				258
259				259				259
260				260				260
261				261				261
262				262				262
263				263				263
264				264				264
265				265				265
266				266				266
267				267				267	124	2200
268	1104	25900		268				268
269				269				269
270				270				270
271				271				271
272	67	6700		272				272
273				273				273
274				274				274
275				275				275
276				276				276
277				277				277
278				278				278
279				279				279
280				280				280
281				281				281
282	76	6400		282				282
283				283				283
284				284				284
285				285				285
286				286				286
287				287				287
288				288				288
289				289				289
290				290				290
291				291				291
292				292				292
293				293				293
294	100793	150000		294				294
295	175600	175600		295				295
296				296				296
297				297				297
298				298				298
299				299				299
300				300				300
				301				301
				302				302
				303				303
				304				304
				305				305
				306				306
				307				307
				308				308
				309				309
				310				310
				311				311
				312				312
				313				313
				314				314
				315				315
				316				316
				317				317
				318				318
				319				319
				320				320
				321				321
				322				322
				323				323
				324				324
				325				325
				326				326
				327				327
				328				328
				329				329
				330				330
				331				331
				332				332
				333				333
				334				334
				335				335
				336				336	130	1700
				337				337
				338				338
				339				339
				340				340
				341				341
				342				342
				343				343
				344				344
				345				345
				346				346
				347				347
				348				348
				349				349
				350				350
				351	1696	3700		351
				352				352
				353				353
				354				354
				355				355
				356				356
				357				357
				358				358
				359				359
				360				360
				361				361
				362				362
				363				363
				364				364
				365				365
				366				366
				367				367
				368				368
				369				369
				370				370
				371				371
				372				372
				373				373
				374				374
				375				375
				376				376
				377				377
				378	1024	2900		378
				379				379
				380				380
				381				381
				382				382
				383				383
				384				384
				385				385
				386				386
				387				387
				388				388
				389				389
				390				390
				391				391
				392				392
				393				393
				394				394
				395				395
				396				396
				397				397
				398				398
				399				399
				400				400
				401				401
				402				402
				403				403
				404				404
				405				405
				406				406
				407	1206	2800		407	225	2100
				408				408
				409				409
				410				410
				411				411
				412				412
				413				413
				414				414
				415				415
				416				416
				417				417
				418				418
				419				419
				420				420
				421				421
				422				422
				423				423
				424				424
				425				425
				426				426
				427				427
				428				428
				429				429
				430				430
				431				431
				432				432
				433				433
				434				434
				435				435
				436				436
				437				437
				438				438
				439				439
				440	1273	4000		440
				441				441
				442				442
				443				443
				444				444
				445				445
				446				446
				447				447
				448				448
				449				449
				450				450
				451				451
				452				452
				453				453
				454				454
				455				455
				456				456
				457				457
				458				458
				459				459
				460				460
				461				461
				462				462
				463				463
				464				464
				465				465
				466				466
				467				467
				468				468
				469	1398	3100		469
				470				470
				471				471
				472				472
				473				473
				474				474
				475				475
				476				476
				477				477	346	3000
				478				478
				479				479
				480				480
				481				481
				482				482
				483				483
				484				484		2100
				485				485
				486				486
				487				487
				488				488
				489				489
				490				490
				491				491	570	2000
				492				492
				493				493
				494				494
				495				495
				496				496
				497				497
				498				498
				499				499
				500				500
				501				501
				502				502
				503				503
				504	622	2800		504
				505				505
				506				506
				507				507
				508				508
				509				509
				510				510
				511				511
				512				512
				513				513
				514				514
				515				515
				516				516
				517				517
				518				518
				519				519
				520				520
				521				521
				522				522
				523				523
				524				524
				525				525
				526				526	883	1500
				527				527
				528				528
				529				529
				530				530
				531				531
				532	1161	3200		532
				533				533
				534				534
				535				535
				536				536
				537				537
				538				538
				539				539
				540				540
				541				541
				542				542
				543				543
				544				544
				545				545
				546				546
				547				547
				548				548
				549				549
				550				550
				551				551
				552				552
				553				553
				554				554	759	2900
				555				555
				556				556
				557				557
				558				558
				559				559
				560				560
				561	1568	4000		561
				562				562
				563				563
				564				564
				565				565
				566				566
				567				567	903	2000
				568				568
				569				569
				570				570
				571				571
				572				572
				573				573
				574				574
				575				575
				576				576
				577				577
				578				578
				579				579
				580				580
				581				581
				582				582
				583				583
				584				584
				585				585
				586				586
				587				587
				588				588
				589	1132	3400		589
				590				590
				591				591
				592				592
				593				593
				594				594
				595				595
				596				596
				597				597
				598				598
				599				599
				600				600
				601				601
				602				602
				603				603	921	1700
				604				604
				605				605
				606				606
				607				607
				608		4000		608
				609				609
				610				610
				611				611
				612				612
				613				613
				614				614
				615				615
				616				616
				617				617
				618				618
				619				619	738	2100
				620				620
				621				621
				622				622
				623	1343	3300		623
				624				624
				625				625
				626				626
				627				627
				628				628
				629				629
				630				630
				631				631	1074	3000
				632				632
				633				633
				634				634
				635				635
				636				636
				637				637
				638				638
				639				639
				640				640
				641				641
				642				642
				643				643
				644				644
				645				645	862	2500
				646				646
				647				647
				648				648
				649				649
				650				650
				651				651
				652				652
				653	1754	4300		653
				654				654
				655				655
				656				656
				657				657
				658				658
				659				659	1672	4600
				660				660
				661				661
				662				662
				663				663
				664				664
				665				665
				666				666
				667				667
				668				668
				669				669
				670				670
				671				671
				672				672
				673				673	1454	1800
				674	2975	9700		674
				675				675
				676				676
				677				677
				678				678
				679				679
				680				680
				681				681
				682				682
				683				683
				684				684
				685				685
				686				686	1116	2400
				687				687
				688				688
				689				689
				690				690
				691				691
				692				692
				693				693
				694				694
				695				695
				696				696
				697				697
				698				698
				699				699
				700				700
				701				701	1198	2300
				702	4784	12700		702
				703				703
				704				704
				705				705
				706				706
				707				707
				708				708
				709				709
				710				710
				711				711
				712				712
				713				713
				714				714
				715				715	1788	3400
				716				716
				717				717
				718				718
				719				719
				720				720
				721				721
				722				722
				723				723
				724				724
				725				725
				726				726
				727				727
				728				728
				729				729
				730				730
				731				731
				732				732
				733				733
				734				734
				735				735
				736				736
				737				737
				738				738
				739				739
				740				740
				741				741
				742				742
				743				743
				744	12881.6	19800		744
				745				745
				746				746
				747				747
				748				748
				749				749
				750				750
				751				751
				752				752		3300
				753				753
				754				754
				755				755
				756	17773.6	26200		756
				757				757
				758				758
				759				759
				760				760
				761				761
				762				762
				763				763
				764				764
				765				765
				766				766
				767				767
				768				768
				769				769
				770				770
				771				771
				772				772
				773				773
				774				774
				775				775
				776				776
				777				777
				778				778
				779				779
				780				780		2000
				781				781
				782				782
				783				783
				784	50954	77900		784
				785				785
				786				786
				787				787
				788				788
				789				789
				790				790
				791				791
				792				792
				793				793
				794				794
				795				795
				796				796
				797				797
				798				798
				799				799
				800				800
				801				801
				802				802
				803				803
				804				804
				805				805
				806				806
				807				807
								808
								809
								810
								811
								812
								813
								814
								815
								816
								817
								818
								819
								820
								821
								822		2700
								823
								824
								825
								826
								827
								828
								829
								830
								831
								832
								833
								834
								835
								836
								837
								838
								839
								840
								841
								842
								843
								844
								845
								846
								847
								848
								849
								850
								851
								852
								853
								854
								855
								856
								857
								858
								859
								860
								861
								862	1739	3300
								863
								864
								865
								866
								867
								868
								869
								870
								871
								872
								873
								874
								875
								876
								877
								878
								879
								880
								881
								882
								883
								884
								885
								886
								887
								888
								889
								890
								891
								892
								893		2200
								894
								895
								896
								897
								898
								899
								900
								901
								902
								903
								904
								905
								906		2400
								907
								908
								909
								910
								911
								912
								913
								914
								915
								916
								917
								918
								919
								920
								921
								922
								923
								924
								925
								926
								927		4300
								928
								929
								930
								931
								932
								933
								934
								935
								936
								937
								938
								939
								940
								941
								942
								943
								944
								945
								946
								947	11361	13700
								948
								949
								950
								951
								952
								953	24068	16900
								954
								955		24900
								956
								957
								958
								959
								960
								961
								962
								963
								964
								965
								966
								967		16500
								968
								969
								970
								971
								972
								973
								974
								975
								976		23600
								977
								978
								979
								980
								981
								982
								983
								984
								985
								986
								987
								988
								989
								990
								991
								992
								993
								994
								995
								996
								997
								998
								999
								1000
								1001
								1002
								1003
								1004
								1005
								1006
								1007
								1008
								1009
								1010
								1011
								1012
								1013
								1014
								1015
								1016
								1017
								1018
								1019
								1020
								1021
								1022
								1023
								1024
								1025
								1026
								1027
								1028
								1029
								1030
								1031
								1032
								1033
								1034
								1035
								1036
								1037
								1038
								1039
								1040
								1041
								1042
								1043
								1044
								1045
								1046
								1047
								1048
								1049
								1050
								1051
								1052
								1053
Figure 6c
pre	post
3488.87	1250.69
4796.74	81.5859
1783.94	242.2
