# Supplementary material for: PD-1 instructs a tumor-suppressive metabolic program that restricts glycolysis and restrains AP-1 activity in T cell lymphoma
Source: Nat Cancer. 2023 Sep 18;4(10):1508–25. doi: 10.1038/s43018-023-00635-7 (PMC10597841; doi:10.1038/s43018-023-00635-7)
Supplement: Supplementary file 13 — Statistical source data. [file 43018_2023_635_MOESM13_ESM.xlsx]

## Sheet: Source Data_Fig.7
Figure 7c
CD4+ T cell	PDCD1wt	PDCD1mut
791	537	2963
1863	1567	2832
1285	671	1794
Figure 7d
Hour	CD4+ T cell			PDCD1wt		PDCD1mut
0	0	0	0	0	0	0	0	0
0.5	0.599885	1.21755	1.18257	1.11182	0.980119	3.56892	2.14409	3.02122
2	0.930253	1.21997	0.849776	0.572977	1.62072	4.51922	2.68705	9.55776
Figure 7e
	CD4+ T cell			PDCD1wt			PDCD1mut
Everolimus	0.666667	0.606811	0.707483	0.937238	0.978193	0.769231	0.34902	0.0897436	0.265766
2-DG	0.565495	0.673759	0.86129	0.870536	1.02229	1.21875	0.306667	0.183486	0.457875
iACLY	1.03175	0.98513	1.04762	1.10256	0.975155	1.07692	0.72	0.857778	0.61236
