# Supplementary material for: PD-1 instructs a tumor-suppressive metabolic program that restricts glycolysis and restrains AP-1 activity in T cell lymphoma
Source: Nat Cancer. 2023 Sep 18;4(10):1508–25. doi: 10.1038/s43018-023-00635-7 (PMC10597841; doi:10.1038/s43018-023-00635-7)
Supplement: Supplementary file 14 — Statistical source data. [file 43018_2023_635_MOESM14_ESM.xlsx]

## Sheet: Source Data_ED Fig.1
Extended Data Figure 1a
Day		Pdcd1+/+			Pdcd1-/-
0	0	0	0	0	0	0
1	0	0	0	0	0	0
3	0	0	0.2	0	0	0
5	10.8	14.2	16.5	6	6.2	6.3
7	19.6	16.6	29.1	2.1	3	3.4
21				1.1	1.3	1.4
Extended Data Figure 1b
Pdcd1+/+	Pdcd1-/-
0.1005	0.0895
0.1025	0.0885
0.1015	0.0835
0.0985	0.0875
0.0985
0.0965
