# Supplementary material for: PD-1 instructs a tumor-suppressive metabolic program that restricts glycolysis and restrains AP-1 activity in T cell lymphoma
Source: Nat Cancer. 2023 Sep 18;4(10):1508–25. doi: 10.1038/s43018-023-00635-7 (PMC10597841; doi:10.1038/s43018-023-00635-7)
Supplement: Supplementary file 15 — Statistical source data. [file 43018_2023_635_MOESM15_ESM.xlsx]

## Sheet: Source Data_ED Fig.2
Extended Data Figure 2c
Day		Pdcd1+/+			Pdcd1-/-
0	0	0	0	0	0	0
1	0	0	0	0	0	0
3	0	0	0.3	0	0	0
5	13.4	14.6	15.6	5.74	6.87	7.6
7	17.9	22.2	29.2	1.1	1.3	1.22
21				0.67	1.1	1
Extended Data Figure 2e			Extended Data Figure 2f
Pdcd1+/+	Pdcd1-/-		Pdcd1+/+	Pdcd1-/-
24.3122	34.3429		50.4979	53.9908
23.4715	35.6717		45.4749	49.0016
23.0648	35.0386		44.3999	46.791
25.9327	38.0239		53.9387	51.9649
24.5838	38.2024		50.4343	47.8821
24.238	38.7621		48.4341	45.1895
22.6552	39.6357		31.247	40.6845
22.5714	37.8437		35.381	39.4122
22.299	37.0886		35.7382	37.5375
23.3488	35.542		39.0882	42.4177
22.0835	36.4184		34.0522	35.5077
21.6762	38.5923		33.4863	27.8704
18.4913	35.2446		36.1359	53.1695
17.6268	34.1076		31.0133	51.1388
16.8716	34.0593		28.9011	48.4213
19.7064	52.3927		31.4957	30.034
19.3859	51.3029		27.2316	22.5887
19.3639	51.6662		24.3054	20.2969
