# Supplementary material for: PD-1 instructs a tumor-suppressive metabolic program that restricts glycolysis and restrains AP-1 activity in T cell lymphoma
Source: Nat Cancer. 2023 Sep 18;4(10):1508–25. doi: 10.1038/s43018-023-00635-7 (PMC10597841; doi:10.1038/s43018-023-00635-7)
Supplement: Supplementary file 16 — Statistical source data. [file 43018_2023_635_MOESM16_ESM.xlsx]

## Sheet: Source Data_ED Fig.3
Extended Data Figure 3a
	DMSO			Torin-1
2.19	1.5	1.31	1.2	0.687	0.411
Extended Data Figure 3b
	DMSO			iHIF1α
5.12	2.93	4.55	0.67	0.322	0.453
Extended Data Figure 3c
	DMSO			2-DG
6.65	7.01	7.23	0.138	0.0903	0.0974
Extended Data Figure 3d
	DMSO			Torin-1
0.92	1.05	1.332	0.162632	0.145	0.311
Extended Data Figure 3e
	DMSO			iHIF1α
3632	3375	2945	837	475	232
Extended Data Figure 3f
	DMSO			2-DG
3.8	2.2	4.5	0.246	0.1	0.433
