# Supplementary material for: PD-1 instructs a tumor-suppressive metabolic program that restricts glycolysis and restrains AP-1 activity in T cell lymphoma
Source: Nat Cancer. 2023 Sep 18;4(10):1508–25. doi: 10.1038/s43018-023-00635-7 (PMC10597841; doi:10.1038/s43018-023-00635-7)
Supplement: Supplementary file 17 — Statistical source data. [file 43018_2023_635_MOESM17_ESM.xlsx]

## Sheet: Source Data_ED Fig.4
Extended Data Figure 4b
WT	KO
2.9	3
1.62	1.78
2.21	1.93
1.45	2.41
Extended Data Figure 4c
WT	KO
3.81	3.744
3.34	4.1
2.68	4.42
2.37	4.57
Extended Data Figure 4d
		Pdcd1+/+			Pdcd1-/-
H4ac	1.47	2.38	2.69	4.96	7.07	5.99
H3K9ac	9.94	6.65	14.95	18.52	19	18.41
H3K14ac	14.33	13.82	15.71	18.51	17.57	19.05
H3K18ac/H3K23ac	14.27	14.38	16.62	19.35	19.56	19.89
Extended Data Figure 4e
Pdcd1+/+	Pdcd1-/-
0.952381	0.709812
0.729323	0.656379
0.871951	0.443609
Extended Data Figure 4f
DMSO			iACLY
0.98	1.02	1.1	0.03	0.06	0.08
Extended Data Figure 4g
	sgMOCK					sgACLY
14 days	14.8	3.55	9.24	18.5	16.3	1.38	3.37	2.67	5.1
28 days	20.7	8.36	15.2	21.2		0.24	3.49	0.73	4.95
Extended Data Figure 4h
Pdcd1+/+	Pdcd1-/-
0.952381	0.709812
0.729323	0.656379
0.871951	0.443609
Extended Data Figure 4i
Pdcd1+/+	Pdcd1-/-
0.782313	0.411273
0.556391	0.343621
0.713415	0.428571
Extended Data Figure 4j
	Promoter	Intergenic	other
Pdcd1+/+	10	37.5	52.5
Pdcd1-/-	34	38	28
