# Supplementary material for: PD-1 instructs a tumor-suppressive metabolic program that restricts glycolysis and restrains AP-1 activity in T cell lymphoma
Source: Nat Cancer. 2023 Sep 18;4(10):1508–25. doi: 10.1038/s43018-023-00635-7 (PMC10597841; doi:10.1038/s43018-023-00635-7)
Supplement: Supplementary file 18 — Statistical source data. [file 43018_2023_635_MOESM18_ESM.xlsx]

## Sheet: Source Data_ED Fig.6
Extended Data Figure 6b
PD-1				Empty vector
298	293	272	266	371	359	326	322
371	380	374	365	443	442	439	444
Extended Data Figure 6c
PD-1			Empty vector
1.41	1.17	1.6	1.82	1.77	1.68
8.7	7.21	7.63	11.2	9.04	9.8
